# Supplementary material for: SalmoNet, an integrated network of ten Salmonella enterica strains reveals common and distinct pathways to host adaptation
Source: NPJ Syst Biol Appl. 2017 Oct 18;3:31. doi: 10.1038/s41540-017-0034-z (PMC5647365; doi:10.1038/s41540-017-0034-z)
Supplement: Supplementary file 2 — SI table 1 [file 41540_2017_34_MOESM2_ESM.xlsx]

## Sheet: Legend
Supplementary Table 1: Metabolic, regulatory and PPI networks of all the strains considered in the study.
Metabolic layer
Nodes	Enzymes of the metabolic reaction
Links	Two nodes are linked if the rections they catalyse have a common substrate and/or product.
Source	BioModels	The links were obtained from the EC numbers of https://www.ebi.ac.uk/biomodels-main/
	STM	Orthologous enzymes from a validated mathematical model of S. Typhymurium LT2 (PMID:21244678)
Regulatory layer
Nodes	TF (Transcription Factors)
	TG (Target genes)
Links	Regulatory links represent binding of transcription factors to gene promoters (undirected links)
Source	Ecoli	The links were obtained by alignement of the promoter regions to binding sites of orthologous genes from E. coli as described in RegulonDB (http://regulondb.ccg.unam.mx/)
	Salm	The links were obtained using Position Specific Scoring Matrices (PSSMs) from binding sites of Salmonellae found in the literature
	Exp(LT)	The links were determined experimentally by low-throughput experiments (PMID indicates the pubmed reference)
	EXP(HT)	The links were determined experimentally by high-throughput experiments (PMID indicates the pubmed reference)
PPI layer
Nodes	Proteins
Links	Orthologous proteins of E. coli which bind together
Source	Lit_Ecoli	The links were derived from a publication (PMID:24561554)
	IntAct	The links were derived from the Intact database (http://www.ebi.ac.uk/intact/)
	Biogrid	The links were derived from the Biogrid database (http://thebiogrid.org/)
	Interactome3d	The links were derived from the Interactome3D database (http://interactome3d.irbbarcelona.org/)
	Exp	The binding interactions were determined experimentally (PMID indicates the pubmed reference)

## Sheet: Metabolic layer
Node 1 locus tag	Node 1 gene name	Node 1 Uniprot ID	Node 2 locus tag	Node 2 gene name	Node 2 Uniprot ID	Node 1 orthology group ID	Node 2 orthology group ID	Source	Strain
SeAg_B0344	gmhA	B5EWJ3	SeAg_B2617	tal1	B5F0K0	931	873	BioModels	Salmonella enterica serovar Agona SL483
SeAg_B0344	gmhA	B5EWJ3	SeAg_B0007	tal2	B5F6Y2	931	3087	BioModels	Salmonella enterica serovar Agona SL483
SeAg_B0350	pepD	B5EWJ9	SeAg_B2691	SeAg_B2691	B5F1B3	4070	2788	STM	Salmonella enterica serovar Agona SL483
SeAg_B0350	pepD	B5EWJ9	SeAg_B4763	pepA	B5F465	4070	2835	STM	Salmonella enterica serovar Agona SL483
SeAg_B0350	pepD	B5EWJ9	SeAg_B1469	SeAg_B1469	B5F591	4070	1010	STM	Salmonella enterica serovar Agona SL483
SeAg_B0350	pepD	B5EWJ9	SeAg_B3753	ggt	B5F9B3	4070	2060	BioModels	Salmonella enterica serovar Agona SL483
SeAg_B0351	gpt	B5EWK0	SeAg_B3964	SeAg_B3964	B5EY16	762	3204	STM	Salmonella enterica serovar Agona SL483
SeAg_B0351	gpt	B5EWK0	SeAg_B2566	xapA	B5F0F0	762	1707	STM	Salmonella enterica serovar Agona SL483
SeAg_B0351	gpt	B5EWK0	SeAg_B4892	deoD	B5F527	762	234	STM	Salmonella enterica serovar Agona SL483
SeAg_B0351	gpt	B5EWK0	SeAg_B0058	SeAg_B0058	B5F731	762	643	STM	Salmonella enterica serovar Agona SL483
SeAg_B0351	gpt	B5EWK0	SeAg_B0202	hpt	B5F819	762	4146	STM	Salmonella enterica serovar Agona SL483
SeAg_B0357	proA	B5EWK6	SeAg_B0356	proB	B5EWK5	2044	1557	STM, BioModels	Salmonella enterica serovar Agona SL483
SeAg_B0364	leuD	B5EWL1	SeAg_B0128	leuB	B5F7U8	2764	3616	BioModels	Salmonella enterica serovar Agona SL483
SeAg_B0364	leuD	B5EWL1	SeAg_B0129	leuA	B5F7U9	2764	3577	BioModels	Salmonella enterica serovar Agona SL483
SeAg_B0366	SeAg_B0366	B5EWL3	SeAg_B3681	gph	B5F8J6	4445	1323	BioModels	Salmonella enterica serovar Agona SL483
SeAg_B0366	SeAg_B0366	B5EWL3	SeAg_B2056	SeAg_B2056	B5F974	4445	2605	BioModels	Salmonella enterica serovar Agona SL483
SeAg_B0398	SeAg_B0398	B5EWP4	SeAg_B1409	SeAg_B1409	B5F4L3	2724	1820	STM	Salmonella enterica serovar Agona SL483
SeAg_B0398	SeAg_B0398	B5EWP4	SeAg_B3332	exbD	B5F646	2724	3311	STM	Salmonella enterica serovar Agona SL483
SeAg_B0398	SeAg_B0398	B5EWP4	SeAg_B3333	exbB	B5F647	2724	1712	STM	Salmonella enterica serovar Agona SL483
SeAg_B0402	prpB	B5EWP8	SeAg_B0181	acnB	B5F7Z8	919	4241	STM, BioModels	Salmonella enterica serovar Agona SL483
SeAg_B0404	prpD	B5EWQ0	SeAg_B0403	prpC	B5EWP9	1198	3408	STM, BioModels	Salmonella enterica serovar Agona SL483
SeAg_B0405	prpE	B5EWQ1	SeAg_B2180	ackA	B5EX23	2751	3142	STM	Salmonella enterica serovar Agona SL483
SeAg_B0405	prpE	B5EWQ1	SeAg_B3894	aldB	B5EX91	2751	3777	STM	Salmonella enterica serovar Agona SL483
SeAg_B0405	prpE	B5EWQ1	SeAg_B2478	ackA	B5EZM0	2751	417	STM	Salmonella enterica serovar Agona SL483
SeAg_B0405	prpE	B5EWQ1	SeAg_B1085	putP	B5F208	2751	604	STM	Salmonella enterica serovar Agona SL483
SeAg_B0405	prpE	B5EWQ1	SeAg_B4535	acsA	B5F2F1	2751	3305	STM	Salmonella enterica serovar Agona SL483
SeAg_B0405	prpE	B5EWQ1	SeAg_B3430	ackA	B5F6P9	2751	419	STM	Salmonella enterica serovar Agona SL483
SeAg_B0406	hemB	B5EWQ2	SeAg_B0239	hemL	B5F8R5	2875	934	STM, BioModels	Salmonella enterica serovar Agona SL483
SeAg_B0416	ddl	B5EWR1	SeAg_B0147	ddl	B5F7W6	1125	1913	STM	Salmonella enterica serovar Agona SL483
SeAg_B0422	proC	B5EWR7	SeAg_B1083	putA	B5F207	351	3469	STM	Salmonella enterica serovar Agona SL483
SeAg_B0425	aroL	B5EWS0	SeAg_B4084	SeAg_B4084	B5EYZ0	2984	164	STM	Salmonella enterica serovar Agona SL483
SeAg_B0425	aroL	B5EWS0	SeAg_B1813	SeAg_B1813	B5F7D6	2984	2774	STM	Salmonella enterica serovar Agona SL483
SeAg_B0425	aroL	B5EWS0	SeAg_B3597	aroE	B5F7Q8	2984	606	STM	Salmonella enterica serovar Agona SL483
SeAg_B0430	SeAg_B0430	B5EWS5	SeAg_B3875	xylA	B5EX72	2802	1214	STM	Salmonella enterica serovar Agona SL483
SeAg_B0430	SeAg_B0430	B5EWS5	SeAg_B0883	SeAg_B0883	B5F0C3	2802	3735	STM	Salmonella enterica serovar Agona SL483
SeAg_B0440	SeAg_B0440	B5EWT5	SeAg_B2578	crr	B5F0G2	1825	1728	BioModels	Salmonella enterica serovar Agona SL483
SeAg_B0440	SeAg_B0440	B5EWT5	SeAg_B2732	SeAg_B2732	B5F1F0	1825	371	BioModels	Salmonella enterica serovar Agona SL483
SeAg_B0440	SeAg_B0440	B5EWT5	SeAg_B4484	malG	B5F1P6	1825	876	STM	Salmonella enterica serovar Agona SL483
SeAg_B0440	SeAg_B0440	B5EWT5	SeAg_B4486	malE	B5F1P8	1825	189	STM	Salmonella enterica serovar Agona SL483
SeAg_B0440	SeAg_B0440	B5EWT5	SeAg_B4488	lamB	B5F1Q0	1825	3308	STM	Salmonella enterica serovar Agona SL483
SeAg_B0440	SeAg_B0440	B5EWT5	SeAg_B4562	SeAg_B4562	B5F2H5	1825	101	BioModels	Salmonella enterica serovar Agona SL483
SeAg_B0441	SeAg_B0441	B5EWT6	SeAg_B4142	trxA	B5EZ41	90	3171	STM	Salmonella enterica serovar Agona SL483
SeAg_B0441	SeAg_B0441	B5EWT6	SeAg_B2759	SeAg_B2759	B5F230	90	2524	STM	Salmonella enterica serovar Agona SL483
SeAg_B0442	acpH	B5EWT7	SeAg_B1450	fabI	B5F572	3118	3239	STM	Salmonella enterica serovar Agona SL483
SeAg_B2112	amn	B5EWW5	SeAg_B4892	deoD	B5F527	1305	234	BioModels	Salmonella enterica serovar Agona SL483
SeAg_B2138	cobT	B5EWY2	SeAg_B0686	cobC	B5EZ84	1463	533	BioModels	Salmonella enterica serovar Agona SL483
SeAg_B2138	cobT	B5EWY2	SeAg_B1014	pncB	B5F1U0	1463	3279	STM	Salmonella enterica serovar Agona SL483
SeAg_B2138	cobT	B5EWY2	SeAg_B0165	nadC	B5F7Y2	1463	861	STM	Salmonella enterica serovar Agona SL483
SeAg_B2138	cobT	B5EWY2	SeAg_B1882	SeAg_B1882	B5F858	1463	219	BioModels	Salmonella enterica serovar Agona SL483
SeAg_B2138	cobT	B5EWY2	SeAg_B1963	npdA	B5F8D2	1463	2636	STM	Salmonella enterica serovar Agona SL483
SeAg_B2139	cobS	B5EWY3	SeAg_B2138	cobT	B5EWY2	3459	1463	STM	Salmonella enterica serovar Agona SL483
SeAg_B2139	cobS	B5EWY3	SeAg_B2140	cobU	B5EWY4	3459	4099	STM	Salmonella enterica serovar Agona SL483
SeAg_B2139	cobS	B5EWY3	SeAg_B2612	eutT	B5F0J5	3459	2101	BioModels	Salmonella enterica serovar Agona SL483
SeAg_B2139	cobS	B5EWY3	SeAg_B1963	npdA	B5F8D2	3459	2636	STM	Salmonella enterica serovar Agona SL483
SeAg_B2140	cobU	B5EWY4	SeAg_B2156	cbiB	B5EX00	4099	858	STM, BioModels	Salmonella enterica serovar Agona SL483
SeAg_B2140	cobU	B5EWY4	SeAg_B1428	cobO	B5F4N1	4099	1229	STM, BioModels	Salmonella enterica serovar Agona SL483
SeAg_B2140	cobU	B5EWY4	SeAg_B1977	thiK	B5F8E6	4099	3425	STM	Salmonella enterica serovar Agona SL483
SeAg_B2141	cobQ	B5EWY5	SeAg_B2173	SeAg_B2173	B5EX16	4148	1040	STM	Salmonella enterica serovar Agona SL483
SeAg_B2141	cobQ	B5EWY5	SeAg_B2612	eutT	B5F0J5	4148	2101	STM	Salmonella enterica serovar Agona SL483
SeAg_B2141	cobQ	B5EWY5	SeAg_B1428	cobO	B5F4N1	4148	1229	STM	Salmonella enterica serovar Agona SL483
SeAg_B2144	SeAg_B2144	B5EWY8	SeAg_B2143	cbiQ	B5EWY7	3082	2558	STM	Salmonella enterica serovar Agona SL483
SeAg_B2145	cbiM	B5EWY9	SeAg_B2143	cbiQ	B5EWY7	3969	2558	STM	Salmonella enterica serovar Agona SL483
SeAg_B2145	cbiM	B5EWY9	SeAg_B2144	SeAg_B2144	B5EWY8	3969	3082	STM	Salmonella enterica serovar Agona SL483
SeAg_B2146	cobI	B5EWZ0	SeAg_B2147	SeAg_B2147	B5EWZ1	768	3562	STM, BioModels	Salmonella enterica serovar Agona SL483
SeAg_B2146	cobI	B5EWZ0	SeAg_B3675	cysG	B5F8J0	768	1829	STM, BioModels	Salmonella enterica serovar Agona SL483
SeAg_B2147	SeAg_B2147	B5EWZ1	SeAg_B4164	SeAg_B4164	B5EZ58	3562	1896	STM	Salmonella enterica serovar Agona SL483
SeAg_B2147	SeAg_B2147	B5EWZ1	SeAg_B3675	cysG	B5F8J0	3562	1829	STM, BioModels	Salmonella enterica serovar Agona SL483
SeAg_B2148	cobK	B5EWZ2	SeAg_B2154	cbiD	B5EWZ8	2814	3932	STM	Salmonella enterica serovar Agona SL483
SeAg_B2149	cobJ	B5EWZ3	SeAg_B2146	cobI	B5EWZ0	2168	768	STM	Salmonella enterica serovar Agona SL483
SeAg_B2150	SeAg_B2150	B5EWZ4	SeAg_B2151	cobM	B5EWZ5	1921	1811	STM, BioModels	Salmonella enterica serovar Agona SL483
SeAg_B2151	cobM	B5EWZ5	SeAg_B2149	cobJ	B5EWZ3	1811	2168	STM, BioModels	Salmonella enterica serovar Agona SL483
SeAg_B2152	SeAg_B2152	B5EWZ6	SeAg_B2153	cbiE	B5EWZ7	3796	2725	STM, BioModels	Salmonella enterica serovar Agona SL483
SeAg_B2153	cbiE	B5EWZ7	SeAg_B2148	cobK	B5EWZ2	2725	2814	STM	Salmonella enterica serovar Agona SL483
SeAg_B2154	cbiD	B5EWZ8	SeAg_B2150	SeAg_B2150	B5EWZ4	3932	1921	STM, BioModels	Salmonella enterica serovar Agona SL483
SeAg_B2155	cbiC	B5EWZ9	SeAg_B2152	SeAg_B2152	B5EWZ6	2363	3796	STM, BioModels	Salmonella enterica serovar Agona SL483
SeAg_B2156	cbiB	B5EX00	SeAg_B2141	cobQ	B5EWY5	858	4148	STM, BioModels	Salmonella enterica serovar Agona SL483
SeAg_B2156	cbiB	B5EX00	SeAg_B0687	cobD	B5EZ85	858	2945	STM	Salmonella enterica serovar Agona SL483
SeAg_B2156	cbiB	B5EX00	SeAg_B1428	cobO	B5F4N1	858	1229	BioModels	Salmonella enterica serovar Agona SL483
SeAg_B2157	cobB	B5EX01	SeAg_B2155	cbiC	B5EWZ9	256	2363	STM, BioModels	Salmonella enterica serovar Agona SL483
SeAg_B2160	SeAg_B2160	B5EX03	SeAg_B1006	SeAg_B1006	B5F1T2	2302	2449	STM	Salmonella enterica serovar Agona SL483
SeAg_B2163	pduC	B5EX06	SeAg_B2160	SeAg_B2160	B5EX03	3128	2302	STM	Salmonella enterica serovar Agona SL483
SeAg_B2163	pduC	B5EX06	SeAg_B2164	SeAg_B2164	B5EX07	3128	3985	STM	Salmonella enterica serovar Agona SL483
SeAg_B2163	pduC	B5EX06	SeAg_B2165	SeAg_B2165	B5EX08	3128	1401	STM	Salmonella enterica serovar Agona SL483
SeAg_B2163	pduC	B5EX06	SeAg_B2166	SeAg_B2166	B5EX09	3128	3894	STM	Salmonella enterica serovar Agona SL483
SeAg_B2163	pduC	B5EX06	SeAg_B2167	SeAg_B2167	B5EX10	3128	1730	STM	Salmonella enterica serovar Agona SL483
SeAg_B2163	pduC	B5EX06	SeAg_B2174	SeAg_B2174	B5EX17	3128	1777	BioModels	Salmonella enterica serovar Agona SL483
SeAg_B2163	pduC	B5EX06	SeAg_B4287	fucO	B5F0M5	3128	948	STM	Salmonella enterica serovar Agona SL483
SeAg_B2163	pduC	B5EX06	SeAg_B4356	gldA	B5F0U1	3128	2162	STM	Salmonella enterica serovar Agona SL483
SeAg_B2163	pduC	B5EX06	SeAg_B3116	fucO	B5F4R8	3128	948	STM	Salmonella enterica serovar Agona SL483
SeAg_B2164	SeAg_B2164	B5EX07	SeAg_B2160	SeAg_B2160	B5EX03	3985	2302	STM	Salmonella enterica serovar Agona SL483
SeAg_B2164	SeAg_B2164	B5EX07	SeAg_B2165	SeAg_B2165	B5EX08	3985	1401	STM	Salmonella enterica serovar Agona SL483
SeAg_B2164	SeAg_B2164	B5EX07	SeAg_B2166	SeAg_B2166	B5EX09	3985	3894	STM	Salmonella enterica serovar Agona SL483
SeAg_B2164	SeAg_B2164	B5EX07	SeAg_B2167	SeAg_B2167	B5EX10	3985	1730	STM	Salmonella enterica serovar Agona SL483
SeAg_B2164	SeAg_B2164	B5EX07	SeAg_B2174	SeAg_B2174	B5EX17	3985	1777	BioModels	Salmonella enterica serovar Agona SL483
SeAg_B2164	SeAg_B2164	B5EX07	SeAg_B4287	fucO	B5F0M5	3985	948	STM	Salmonella enterica serovar Agona SL483
SeAg_B2164	SeAg_B2164	B5EX07	SeAg_B4356	gldA	B5F0U1	3985	2162	STM	Salmonella enterica serovar Agona SL483
SeAg_B2164	SeAg_B2164	B5EX07	SeAg_B3116	fucO	B5F4R8	3985	948	STM	Salmonella enterica serovar Agona SL483
SeAg_B2165	SeAg_B2165	B5EX08	SeAg_B2160	SeAg_B2160	B5EX03	1401	2302	STM	Salmonella enterica serovar Agona SL483
SeAg_B2165	SeAg_B2165	B5EX08	SeAg_B2166	SeAg_B2166	B5EX09	1401	3894	STM	Salmonella enterica serovar Agona SL483
SeAg_B2165	SeAg_B2165	B5EX08	SeAg_B2167	SeAg_B2167	B5EX10	1401	1730	STM	Salmonella enterica serovar Agona SL483
SeAg_B2165	SeAg_B2165	B5EX08	SeAg_B2174	SeAg_B2174	B5EX17	1401	1777	BioModels	Salmonella enterica serovar Agona SL483
SeAg_B2165	SeAg_B2165	B5EX08	SeAg_B4287	fucO	B5F0M5	1401	948	STM	Salmonella enterica serovar Agona SL483
SeAg_B2165	SeAg_B2165	B5EX08	SeAg_B4356	gldA	B5F0U1	1401	2162	STM	Salmonella enterica serovar Agona SL483
SeAg_B2165	SeAg_B2165	B5EX08	SeAg_B3116	fucO	B5F4R8	1401	948	STM	Salmonella enterica serovar Agona SL483
SeAg_B2166	SeAg_B2166	B5EX09	SeAg_B2160	SeAg_B2160	B5EX03	3894	2302	STM	Salmonella enterica serovar Agona SL483
SeAg_B2166	SeAg_B2166	B5EX09	SeAg_B2167	SeAg_B2167	B5EX10	3894	1730	STM	Salmonella enterica serovar Agona SL483
SeAg_B2166	SeAg_B2166	B5EX09	SeAg_B4287	fucO	B5F0M5	3894	948	STM	Salmonella enterica serovar Agona SL483
SeAg_B2166	SeAg_B2166	B5EX09	SeAg_B4356	gldA	B5F0U1	3894	2162	STM	Salmonella enterica serovar Agona SL483
SeAg_B2166	SeAg_B2166	B5EX09	SeAg_B3116	fucO	B5F4R8	3894	948	STM	Salmonella enterica serovar Agona SL483
SeAg_B2167	SeAg_B2167	B5EX10	SeAg_B2160	SeAg_B2160	B5EX03	1730	2302	STM	Salmonella enterica serovar Agona SL483
SeAg_B2167	SeAg_B2167	B5EX10	SeAg_B4287	fucO	B5F0M5	1730	948	STM	Salmonella enterica serovar Agona SL483
SeAg_B2167	SeAg_B2167	B5EX10	SeAg_B4356	gldA	B5F0U1	1730	2162	STM	Salmonella enterica serovar Agona SL483
SeAg_B2167	SeAg_B2167	B5EX10	SeAg_B3116	fucO	B5F4R8	1730	948	STM	Salmonella enterica serovar Agona SL483
SeAg_B2173	SeAg_B2173	B5EX16	SeAg_B2612	eutT	B5F0J5	1040	2101	STM	Salmonella enterica serovar Agona SL483
SeAg_B2173	SeAg_B2173	B5EX16	SeAg_B1428	cobO	B5F4N1	1040	1229	STM	Salmonella enterica serovar Agona SL483
SeAg_B2173	SeAg_B2173	B5EX16	SeAg_B1833	SeAg_B1833	B5F7F5	1040	3956	STM	Salmonella enterica serovar Agona SL483
SeAg_B2173	SeAg_B2173	B5EX16	SeAg_B0245	SeAg_B0245	B5F8S0	1040	2972	STM	Salmonella enterica serovar Agona SL483
SeAg_B2175	SeAg_B2175	B5EX18	SeAg_B2174	SeAg_B2174	B5EX17	1903	1777	BioModels	Salmonella enterica serovar Agona SL483
SeAg_B2180	ackA	B5EX23	SeAg_B2170	SeAg_B2170	B5EX13	3142	4368	STM, BioModels	Salmonella enterica serovar Agona SL483
SeAg_B2180	ackA	B5EX23	SeAg_B2478	ackA	B5EZM0	3142	417	STM	Salmonella enterica serovar Agona SL483
SeAg_B2180	ackA	B5EX23	SeAg_B2479	SeAg_B2479	B5EZM1	3142	2528	STM, BioModels	Salmonella enterica serovar Agona SL483
SeAg_B2187	SeAg_B2187	B5EX30	SeAg_B2186	SeAg_B2186	B5EX29	3354	2395	STM	Salmonella enterica serovar Agona SL483
SeAg_B2188	SeAg_B2188	B5EX31	SeAg_B2186	SeAg_B2186	B5EX29	1631	2395	STM	Salmonella enterica serovar Agona SL483
SeAg_B2188	SeAg_B2188	B5EX31	SeAg_B2187	SeAg_B2187	B5EX30	1631	3354	STM	Salmonella enterica serovar Agona SL483
SeAg_B2197	hisD	B5EX39	SeAg_B2199	hisB	B5EX41	3445	1936	STM, BioModels	Salmonella enterica serovar Agona SL483
SeAg_B2197	hisD	B5EX39	SeAg_B0827	hutH	B5F069	3445	3607	BioModels	Salmonella enterica serovar Agona SL483
SeAg_B2197	hisD	B5EX39	SeAg_B1163	SeAg_B1163	B5F2T1	3445	1295	BioModels	Salmonella enterica serovar Agona SL483
SeAg_B2199	hisB	B5EX41	SeAg_B2198	hisC	B5EX40	1936	3515	STM	Salmonella enterica serovar Agona SL483
SeAg_B2199	hisB	B5EX41	SeAg_B2200	hisH	B5EX42	1936	1699	STM, BioModels	Salmonella enterica serovar Agona SL483
SeAg_B2199	hisB	B5EX41	SeAg_B2202	hisF	B5EX44	1936	1098	STM, BioModels	Salmonella enterica serovar Agona SL483
SeAg_B2200	hisH	B5EX42	SeAg_B2201	hisA	B5EX43	1699	3193	STM	Salmonella enterica serovar Agona SL483
SeAg_B2200	hisH	B5EX42	SeAg_B2202	hisF	B5EX44	1699	1098	STM	Salmonella enterica serovar Agona SL483
SeAg_B2200	hisH	B5EX42	SeAg_B0527	apt	B5EXM5	1699	4124	BioModels	Salmonella enterica serovar Agona SL483
SeAg_B2200	hisH	B5EX42	SeAg_B1952	purB	B5F8C1	1699	486	BioModels	Salmonella enterica serovar Agona SL483
SeAg_B2201	hisA	B5EX43	SeAg_B2203	SeAg_B2203	B5EX45	3193	1875	STM	Salmonella enterica serovar Agona SL483
SeAg_B2202	hisF	B5EX44	SeAg_B2201	hisA	B5EX43	1098	3193	STM	Salmonella enterica serovar Agona SL483
SeAg_B2202	hisF	B5EX44	SeAg_B0527	apt	B5EXM5	1098	4124	BioModels	Salmonella enterica serovar Agona SL483
SeAg_B2202	hisF	B5EX44	SeAg_B1952	purB	B5F8C1	1098	486	BioModels	Salmonella enterica serovar Agona SL483
SeAg_B2203	SeAg_B2203	B5EX45	SeAg_B2196	hisG	B5EX38	1875	1752	STM	Salmonella enterica serovar Agona SL483
SeAg_B3858	SeAg_B3858	B5EX56	SeAg_B0830	bioB	B5F072	275	1192	BioModels	Salmonella enterica serovar Agona SL483
SeAg_B3860	SeAg_B3860	B5EX58	SeAg_B1475	SeAg_B1475	B5F597	872	293	STM	Salmonella enterica serovar Agona SL483
SeAg_B3860	SeAg_B3860	B5EX58	SeAg_B3340	dkgA	B5F653	872	293	STM	Salmonella enterica serovar Agona SL483
SeAg_B3860	SeAg_B3860	B5EX58	SeAg_B0299	dkgB	B5F8W4	872	4151	STM	Salmonella enterica serovar Agona SL483
SeAg_B3860	SeAg_B3860	B5EX58	SeAg_B2056	SeAg_B2056	B5F974	872	2605	STM	Salmonella enterica serovar Agona SL483
SeAg_B3868	glyS	B5EX65	SeAg_B3869	glyQ	B5EX66	1184	2057	STM	Salmonella enterica serovar Agona SL483
SeAg_B3874	xylB	B5EX71	SeAg_B3875	xylA	B5EX72	3384	1214	STM	Salmonella enterica serovar Agona SL483
SeAg_B3874	xylB	B5EX71	SeAg_B0114	araB	B5F784	3384	1029	STM	Salmonella enterica serovar Agona SL483
SeAg_B3875	xylA	B5EX72	SeAg_B0047	SeAg_B0047	B5F720	1214	1773	STM	Salmonella enterica serovar Agona SL483
SeAg_B3878	malS	B5EX75	SeAg_B2578	crr	B5F0G2	1825	1728	BioModels	Salmonella enterica serovar Agona SL483
SeAg_B3878	malS	B5EX75	SeAg_B2732	SeAg_B2732	B5F1F0	1825	371	BioModels	Salmonella enterica serovar Agona SL483
SeAg_B3878	malS	B5EX75	SeAg_B4484	malG	B5F1P6	1825	876	STM	Salmonella enterica serovar Agona SL483
SeAg_B3878	malS	B5EX75	SeAg_B4486	malE	B5F1P8	1825	189	STM	Salmonella enterica serovar Agona SL483
SeAg_B3878	malS	B5EX75	SeAg_B4488	lamB	B5F1Q0	1825	3308	STM	Salmonella enterica serovar Agona SL483
SeAg_B3878	malS	B5EX75	SeAg_B4562	SeAg_B4562	B5F2H5	1825	101	BioModels	Salmonella enterica serovar Agona SL483
SeAg_B3879	avtA	B5EX76	SeAg_B4128	ilvE	B5EZ27	3287	1118	STM	Salmonella enterica serovar Agona SL483
SeAg_B3879	avtA	B5EX76	SeAg_B4129	ilvD	B5EZ28	3287	735	STM, BioModels	Salmonella enterica serovar Agona SL483
SeAg_B3879	avtA	B5EX76	SeAg_B3732	SeAg_B3732	B5F8P7	3287	3667	BioModels	Salmonella enterica serovar Agona SL483
SeAg_B3885	SeAg_B3885	B5EX82	SeAg_B3886	SeAg_B3886	B5EX83	2155	1599	STM	Salmonella enterica serovar Agona SL483
SeAg_B3885	SeAg_B3885	B5EX82	SeAg_B3887	SeAg_B3887	B5EX84	2155	181	STM	Salmonella enterica serovar Agona SL483
SeAg_B3885	SeAg_B3885	B5EX82	SeAg_B4298	SeAg_B4298	B5F0N6	2155	1599	STM	Salmonella enterica serovar Agona SL483
SeAg_B3885	SeAg_B3885	B5EX82	SeAg_B4300	SeAg_B4300	B5F0N8	2155	181	STM	Salmonella enterica serovar Agona SL483
SeAg_B3885	SeAg_B3885	B5EX82	SeAg_B3350	SeAg_B3350	B5F662	2155	181	STM	Salmonella enterica serovar Agona SL483
SeAg_B3885	SeAg_B3885	B5EX82	SeAg_B3352	SeAg_B3352	B5F664	2155	1599	STM	Salmonella enterica serovar Agona SL483
SeAg_B3886	SeAg_B3886	B5EX83	SeAg_B3887	SeAg_B3887	B5EX84	1599	181	STM	Salmonella enterica serovar Agona SL483
SeAg_B3886	SeAg_B3886	B5EX83	SeAg_B4300	SeAg_B4300	B5F0N8	1599	181	STM	Salmonella enterica serovar Agona SL483
SeAg_B3886	SeAg_B3886	B5EX83	SeAg_B3350	SeAg_B3350	B5F662	1599	181	STM	Salmonella enterica serovar Agona SL483
SeAg_B3888	SeAg_B3888	B5EX85	SeAg_B3882	SeAg_B3882	B5EX79	3725	545	STM	Salmonella enterica serovar Agona SL483
SeAg_B3888	SeAg_B3888	B5EX85	SeAg_B3885	SeAg_B3885	B5EX82	3725	2155	STM	Salmonella enterica serovar Agona SL483
SeAg_B3888	SeAg_B3888	B5EX85	SeAg_B3886	SeAg_B3886	B5EX83	3725	1599	STM	Salmonella enterica serovar Agona SL483
SeAg_B3888	SeAg_B3888	B5EX85	SeAg_B3887	SeAg_B3887	B5EX84	3725	181	STM	Salmonella enterica serovar Agona SL483
SeAg_B3888	SeAg_B3888	B5EX85	SeAg_B4289	rhaA	B5F0M7	3725	1164	STM	Salmonella enterica serovar Agona SL483
SeAg_B3888	SeAg_B3888	B5EX85	SeAg_B4298	SeAg_B4298	B5F0N6	3725	1599	STM	Salmonella enterica serovar Agona SL483
SeAg_B3888	SeAg_B3888	B5EX85	SeAg_B4299	SeAg_B4299	B5F0N7	3725	2155	STM	Salmonella enterica serovar Agona SL483
SeAg_B3888	SeAg_B3888	B5EX85	SeAg_B4300	SeAg_B4300	B5F0N8	3725	181	STM	Salmonella enterica serovar Agona SL483
SeAg_B3888	SeAg_B3888	B5EX85	SeAg_B4660	SeAg_B4660	B5F3A8	3725	2974	BioModels	Salmonella enterica serovar Agona SL483
SeAg_B3888	SeAg_B3888	B5EX85	SeAg_B3350	SeAg_B3350	B5F662	3725	181	STM	Salmonella enterica serovar Agona SL483
SeAg_B3888	SeAg_B3888	B5EX85	SeAg_B3351	SeAg_B3351	B5F663	3725	2155	STM	Salmonella enterica serovar Agona SL483
SeAg_B3888	SeAg_B3888	B5EX85	SeAg_B3352	SeAg_B3352	B5F664	3725	1599	STM	Salmonella enterica serovar Agona SL483
SeAg_B3889	sgbH	B5EX86	SeAg_B3888	SeAg_B3888	B5EX85	2723	3725	STM, BioModels	Salmonella enterica serovar Agona SL483
SeAg_B3889	sgbH	B5EX86	SeAg_B4660	SeAg_B4660	B5F3A8	2723	2974	STM, BioModels	Salmonella enterica serovar Agona SL483
SeAg_B3890	SeAg_B3890	B5EX87	SeAg_B3889	sgbH	B5EX86	1056	2723	BioModels	Salmonella enterica serovar Agona SL483
SeAg_B3890	SeAg_B3890	B5EX87	SeAg_B4664	ulaD	B5F3B2	1056	2584	BioModels	Salmonella enterica serovar Agona SL483
SeAg_B3891	sgbE	B5EX88	SeAg_B4665	ulaE	B5F3B3	4275	1663	STM	Salmonella enterica serovar Agona SL483
SeAg_B3891	sgbE	B5EX88	SeAg_B0114	araB	B5F784	4275	1029	STM, BioModels	Salmonella enterica serovar Agona SL483
SeAg_B3897	selA	B5EX94	SeAg_B0968	serS	B5F146	374	1646	STM	Salmonella enterica serovar Agona SL483
SeAg_B3897	selA	B5EX94	SeAg_B1878	selD	B5F854	374	630	STM	Salmonella enterica serovar Agona SL483
SeAg_B3901	SeAg_B3901	B5EX98	SeAg_B2576	ptsH	B5F0G0	1068	561	STM	Salmonella enterica serovar Agona SL483
SeAg_B3901	SeAg_B3901	B5EX98	SeAg_B2577	ptsI	B5F0G1	1068	1686	STM	Salmonella enterica serovar Agona SL483
SeAg_B3902	mtlD	B5EX99	SeAg_B3901	SeAg_B3901	B5EX98	2343	1068	STM, BioModels	Salmonella enterica serovar Agona SL483
SeAg_B3902	mtlD	B5EX99	SeAg_B2576	ptsH	B5F0G0	2343	561	STM	Salmonella enterica serovar Agona SL483
SeAg_B3902	mtlD	B5EX99	SeAg_B2577	ptsI	B5F0G1	2343	1686	STM	Salmonella enterica serovar Agona SL483
SeAg_B3909	lldP	B5EXA6	SeAg_B1006	SeAg_B1006	B5F1T2	841	2449	STM	Salmonella enterica serovar Agona SL483
SeAg_B3911	lldD	B5EXA8	SeAg_B3909	lldP	B5EXA6	2890	841	STM	Salmonella enterica serovar Agona SL483
SeAg_B3915	SeAg_B3915	B5EXB2	SeAg_B3916	SeAg_B3916	B5EXB3	3704	1474	STM	Salmonella enterica serovar Agona SL483
SeAg_B3915	SeAg_B3915	B5EXB2	SeAg_B3103	gudP	B5F4Q7	3704	1474	STM	Salmonella enterica serovar Agona SL483
SeAg_B3916	SeAg_B3916	B5EXB3	SeAg_B1006	SeAg_B1006	B5F1T2	1474	2449	STM	Salmonella enterica serovar Agona SL483
SeAg_B3920	grxC	B5EXB7	SeAg_B0909	grxA	B5F0Z1	1788	3866	STM	Salmonella enterica serovar Agona SL483
SeAg_B3920	grxC	B5EXB7	SeAg_B3058	cysC	B5F414	1788	2794	STM	Salmonella enterica serovar Agona SL483
SeAg_B3920	grxC	B5EXB7	SeAg_B1741	SeAg_B1741	B5F6L4	1788	1938	STM	Salmonella enterica serovar Agona SL483
SeAg_B3920	grxC	B5EXB7	SeAg_B2023	grxB	B5F942	1788	1200	STM	Salmonella enterica serovar Agona SL483
SeAg_B3922	gpmI	B5EXB9	SeAg_B0808	gpmA	B5F050	1653	1169	STM	Salmonella enterica serovar Agona SL483
SeAg_B3922	gpmI	B5EXB9	SeAg_B2540	SeAg_B2540	B5F0D1	1653	2067	STM	Salmonella enterica serovar Agona SL483
SeAg_B3922	gpmI	B5EXB9	SeAg_B3100	SeAg_B3100	B5F4Q4	1653	774	STM	Salmonella enterica serovar Agona SL483
SeAg_B3922	gpmI	B5EXB9	SeAg_B4909	SeAg_B4909	B5F543	1653	3281	STM	Salmonella enterica serovar Agona SL483
SeAg_B3928	rfaD	B5EXC5	SeAg_B3386	SeAg_B3386	B5F696	4417	1314	STM, BioModels	Salmonella enterica serovar Agona SL483
SeAg_B3929	rfaF	B5EXC6	SeAg_B3928	rfaD	B5EXC5	225	4417	STM	Salmonella enterica serovar Agona SL483
SeAg_B3929	rfaF	B5EXC6	SeAg_B3930	rfaC	B5EXC7	225	4304	STM	Salmonella enterica serovar Agona SL483
SeAg_B3930	rfaC	B5EXC7	SeAg_B3928	rfaD	B5EXC5	4304	4417	STM	Salmonella enterica serovar Agona SL483
SeAg_B3930	rfaC	B5EXC7	SeAg_B1235	msbB	B5F3K2	4304	3090	STM	Salmonella enterica serovar Agona SL483
SeAg_B3931	SeAg_B3931	B5EXC8	SeAg_B2204	SeAg_B2204	B5EXQ6	368	89	STM	Salmonella enterica serovar Agona SL483
SeAg_B3931	SeAg_B3931	B5EXC8	SeAg_B0628	SeAg_B0628	B5EYI0	368	4084	STM	Salmonella enterica serovar Agona SL483
SeAg_B3931	SeAg_B3931	B5EXC8	SeAg_B4145	SeAg_B4145	B5EZ44	368	616	STM	Salmonella enterica serovar Agona SL483
SeAg_B3931	SeAg_B3931	B5EXC8	SeAg_B4154	wzyE	B5EZ53	368	3468	STM	Salmonella enterica serovar Agona SL483
SeAg_B3932	SeAg_B3932	B5EXC9	SeAg_B3928	rfaD	B5EXC5	1141	4417	STM	Salmonella enterica serovar Agona SL483
SeAg_B3932	SeAg_B3932	B5EXC9	SeAg_B3935	SeAg_B3935	B5EXD2	1141	2606	STM	Salmonella enterica serovar Agona SL483
SeAg_B3933	SeAg_B3933	B5EXD0	SeAg_B3934	SeAg_B3934	B5EXD1	1358	2467	STM	Salmonella enterica serovar Agona SL483
SeAg_B3933	SeAg_B3933	B5EXD0	SeAg_B0994	kdsB	B5F1S0	1358	2396	STM	Salmonella enterica serovar Agona SL483
SeAg_B3934	SeAg_B3934	B5EXD1	SeAg_B3940	SeAg_B3940	B5EXD7	2467	779	STM	Salmonella enterica serovar Agona SL483
SeAg_B3935	SeAg_B3935	B5EXD2	SeAg_B3936	SeAg_B3936	B5EXD3	2606	1966	STM	Salmonella enterica serovar Agona SL483
SeAg_B3936	SeAg_B3936	B5EXD3	SeAg_B3937	SeAg_B3937	B5EXD4	1966	252	STM	Salmonella enterica serovar Agona SL483
SeAg_B3937	SeAg_B3937	B5EXD4	SeAg_B3939	SeAg_B3939	B5EXD6	252	2904	STM	Salmonella enterica serovar Agona SL483
SeAg_B3938	SeAg_B3938	B5EXD5	SeAg_B3929	rfaF	B5EXC6	3215	225	STM	Salmonella enterica serovar Agona SL483
SeAg_B3940	SeAg_B3940	B5EXD7	SeAg_B3928	rfaD	B5EXC5	779	4417	STM	Salmonella enterica serovar Agona SL483
SeAg_B3940	SeAg_B3940	B5EXD7	SeAg_B3938	SeAg_B3938	B5EXD5	779	3215	STM	Salmonella enterica serovar Agona SL483
SeAg_B3941	waaA	B5EXD8	SeAg_B0994	kdsB	B5F1S0	1998	2396	STM, BioModels	Salmonella enterica serovar Agona SL483
SeAg_B3942	coaD	B5EXD9	SeAg_B0442	acpH	B5EWT7	1987	3118	BioModels	Salmonella enterica serovar Agona SL483
SeAg_B0455	ribD	B5EXF7	SeAg_B1438	ribA	B5F561	1855	2676	STM, BioModels	Salmonella enterica serovar Agona SL483
SeAg_B0456	ribH	B5EXF8	SeAg_B1748	ribE	B5F6M1	3169	3901	STM, BioModels	Salmonella enterica serovar Agona SL483
SeAg_B0458	thiL	B5EXG0	SeAg_B4406	thiE	B5F1H6	1729	307	STM, BioModels	Salmonella enterica serovar Agona SL483
SeAg_B0458	thiL	B5EXG0	SeAg_B1949	SeAg_B1949	B5F8B8	1729	477	STM	Salmonella enterica serovar Agona SL483
SeAg_B0458	thiL	B5EXG0	SeAg_B1977	thiK	B5F8E6	1729	3425	STM, BioModels	Salmonella enterica serovar Agona SL483
SeAg_B0459	pgpA	B5EXG1	SeAg_B1175	pgsA	B5F2U2	3227	840	STM	Salmonella enterica serovar Agona SL483
SeAg_B0459	pgpA	B5EXG1	SeAg_B1439	SeAg_B1439	B5F562	3227	138	STM	Salmonella enterica serovar Agona SL483
SeAg_B0462	ispA	B5EXG4	SeAg_B3195	idi	B5F5G3	277	1793	STM, BioModels	Salmonella enterica serovar Agona SL483
SeAg_B0462	ispA	B5EXG4	SeAg_B0055	ispH	B5F728	277	3060	STM	Salmonella enterica serovar Agona SL483
SeAg_B0464	thiI	B5EXG6	SeAg_B4404	thiS	B5F1H4	2071	1494	STM	Salmonella enterica serovar Agona SL483
SeAg_B0464	thiI	B5EXG6	SeAg_B1798	SeAg_B1798	B5F7C4	2071	1741	BioModels	Salmonella enterica serovar Agona SL483
SeAg_B0465	phnV	B5EXG7	SeAg_B0468	phnS	B5EXG9	1826	3410	STM	Salmonella enterica serovar Agona SL483
SeAg_B0470	phnW	B5EXH1	SeAg_B0465	phnV	B5EXG7	1092	1826	STM	Salmonella enterica serovar Agona SL483
SeAg_B0470	phnW	B5EXH1	SeAg_B0468	phnS	B5EXG9	1092	3410	STM	Salmonella enterica serovar Agona SL483
SeAg_B0471	phnX	B5EXH2	SeAg_B0470	phnW	B5EXH1	3775	1092	STM, BioModels	Salmonella enterica serovar Agona SL483
SeAg_B0473	panE	B5EXH4	SeAg_B2735	panE	B5F1F3	2324	1442	STM	Salmonella enterica serovar Agona SL483
SeAg_B0473	panE	B5EXH4	SeAg_B0216	panB	B5F833	2324	418	STM, BioModels	Salmonella enterica serovar Agona SL483
SeAg_B0478	cyoE	B5EXH9	SeAg_B0462	ispA	B5EXG4	185	277	STM, BioModels	Salmonella enterica serovar Agona SL483
SeAg_B0478	cyoE	B5EXH9	SeAg_B0535	hemH	B5EXN2	185	2040	STM	Salmonella enterica serovar Agona SL483
SeAg_B0479	cyoD	B5EXI0	SeAg_B0480	cyoC	B5EXI1	1172	899	STM	Salmonella enterica serovar Agona SL483
SeAg_B0479	cyoD	B5EXI0	SeAg_B0481	cyoB	B5EXI2	1172	886	STM	Salmonella enterica serovar Agona SL483
SeAg_B0479	cyoD	B5EXI0	SeAg_B0482	cyoA	B5EXI3	1172	43	STM	Salmonella enterica serovar Agona SL483
SeAg_B0480	cyoC	B5EXI1	SeAg_B0481	cyoB	B5EXI2	899	886	STM	Salmonella enterica serovar Agona SL483
SeAg_B0480	cyoC	B5EXI1	SeAg_B0482	cyoA	B5EXI3	899	43	STM	Salmonella enterica serovar Agona SL483
SeAg_B0481	cyoB	B5EXI2	SeAg_B0482	cyoA	B5EXI3	886	43	STM	Salmonella enterica serovar Agona SL483
SeAg_B0484	ampG	B5EXI5	SeAg_B2595	amiA	B5F0H9	2425	1325	STM	Salmonella enterica serovar Agona SL483
SeAg_B0484	ampG	B5EXI5	SeAg_B1006	SeAg_B1006	B5F1T2	2425	2449	STM	Salmonella enterica serovar Agona SL483
SeAg_B0484	ampG	B5EXI5	SeAg_B4636	SeAg_B4636	B5F384	2425	3680	STM	Salmonella enterica serovar Agona SL483
SeAg_B0497	SeAg_B0497	B5EXJ7	SeAg_B1949	SeAg_B1949	B5F8B8	1094	477	STM	Salmonella enterica serovar Agona SL483
SeAg_B0504	SeAg_B0504	B5EXK4	SeAg_B1006	SeAg_B1006	B5F1T2	2863	2449	STM	Salmonella enterica serovar Agona SL483
SeAg_B0504	SeAg_B0504	B5EXK4	SeAg_B4536	nrfA	B5F2F2	2863	3235	STM	Salmonella enterica serovar Agona SL483
SeAg_B0504	SeAg_B0504	B5EXK4	SeAg_B4537	nrfB	B5F2F3	2863	338	STM	Salmonella enterica serovar Agona SL483
SeAg_B0504	SeAg_B0504	B5EXK4	SeAg_B4538	nrfC	B5F2F4	2863	3282	STM	Salmonella enterica serovar Agona SL483
SeAg_B0504	SeAg_B0504	B5EXK4	SeAg_B4539	nrfD	B5F2F5	2863	3778	STM	Salmonella enterica serovar Agona SL483
SeAg_B0504	SeAg_B0504	B5EXK4	SeAg_B3269	ansB	B5F5N1	2863	30	STM	Salmonella enterica serovar Agona SL483
SeAg_B0505	tesB	B5EXK5	SeAg_B0635	entE	B5EYI7	1389	614	STM	Salmonella enterica serovar Agona SL483
SeAg_B0505	tesB	B5EXK5	SeAg_B2529	fadI	B5EZS0	1389	2474	STM	Salmonella enterica serovar Agona SL483
SeAg_B0505	tesB	B5EXK5	SeAg_B4212	fadA	B5EZV9	1389	2432	STM	Salmonella enterica serovar Agona SL483
SeAg_B0505	tesB	B5EXK5	SeAg_B1314	SeAg_B1314	B5F3S4	1389	2297	STM	Salmonella enterica serovar Agona SL483
SeAg_B0505	tesB	B5EXK5	SeAg_B1822	SeAg_B1822	B5F7E5	1389	614	STM	Salmonella enterica serovar Agona SL483
SeAg_B0513	SeAg_B0513	B5EXL2	SeAg_B0440	SeAg_B0440	B5EWT5	2504	1825	STM	Salmonella enterica serovar Agona SL483
SeAg_B0513	SeAg_B0513	B5EXL2	SeAg_B3878	malS	B5EX75	2504	1825	STM	Salmonella enterica serovar Agona SL483
SeAg_B0513	SeAg_B0513	B5EXL2	SeAg_B4484	malG	B5F1P6	2504	876	STM	Salmonella enterica serovar Agona SL483
SeAg_B0513	SeAg_B0513	B5EXL2	SeAg_B4485	malF	B5F1P7	2504	389	STM	Salmonella enterica serovar Agona SL483
SeAg_B0513	SeAg_B0513	B5EXL2	SeAg_B4486	malE	B5F1P8	2504	189	STM	Salmonella enterica serovar Agona SL483
SeAg_B0527	apt	B5EXM5	SeAg_B2112	amn	B5EWW5	4124	1305	STM	Salmonella enterica serovar Agona SL483
SeAg_B0527	apt	B5EXM5	SeAg_B3964	SeAg_B3964	B5EY16	4124	3204	STM	Salmonella enterica serovar Agona SL483
SeAg_B0527	apt	B5EXM5	SeAg_B4892	deoD	B5F527	4124	234	STM, BioModels	Salmonella enterica serovar Agona SL483
SeAg_B0527	apt	B5EXM5	SeAg_B0058	SeAg_B0058	B5F731	4124	643	STM	Salmonella enterica serovar Agona SL483
SeAg_B0533	adk	B5EXN0	SeAg_B2210	SeAg_B2210	B5EXR2	3593	2654	STM	Salmonella enterica serovar Agona SL483
SeAg_B0533	adk	B5EXN0	SeAg_B4153	wecF	B5EZ52	3593	453	STM	Salmonella enterica serovar Agona SL483
SeAg_B0533	adk	B5EXN0	SeAg_B2678	ndk	B5F1A1	3593	2887	STM	Salmonella enterica serovar Agona SL483
SeAg_B0533	adk	B5EXN0	SeAg_B1223	ntpA	B5F3J0	3593	1216	STM	Salmonella enterica serovar Agona SL483
SeAg_B0533	adk	B5EXN0	SeAg_B3087	mazG	B5F4P1	3593	3476	STM	Salmonella enterica serovar Agona SL483
SeAg_B0533	adk	B5EXN0	SeAg_B1986	tmk	B5F907	3593	910	STM	Salmonella enterica serovar Agona SL483
SeAg_B0535	hemH	B5EXN2	SeAg_B4217	hemG	B5EZW4	2040	817	STM, BioModels	Salmonella enterica serovar Agona SL483
SeAg_B0536	SeAg_B0536	B5EXN3	SeAg_B4001	SeAg_B4001	B5EY50	1264	3344	BioModels	Salmonella enterica serovar Agona SL483
SeAg_B0536	SeAg_B0536	B5EXN3	SeAg_B4491	ubiA	B5F1Q3	1264	1228	BioModels	Salmonella enterica serovar Agona SL483
SeAg_B0536	SeAg_B0536	B5EXN3	SeAg_B3208	SeAg_B3208	B5F5H5	1264	1767	BioModels	Salmonella enterica serovar Agona SL483
SeAg_B0536	SeAg_B0536	B5EXN3	SeAg_B1855	SeAg_B1855	B5F7H7	1264	3560	BioModels	Salmonella enterica serovar Agona SL483
SeAg_B0537	gsk	B5EXN4	SeAg_B2565	nupG	B5F0E9	84	884	STM	Salmonella enterica serovar Agona SL483
SeAg_B0537	gsk	B5EXN4	SeAg_B3277	nupG	B5F5N9	84	884	STM	Salmonella enterica serovar Agona SL483
SeAg_B0537	gsk	B5EXN4	SeAg_B0247	dgt	B5F8S2	84	3699	STM	Salmonella enterica serovar Agona SL483
SeAg_B0554	SeAg_B0554	B5EXP9	SeAg_B4186	SeAg_B4186	B5EZT4	2502	1320	STM	Salmonella enterica serovar Agona SL483
SeAg_B2204	SeAg_B2204	B5EXQ6	SeAg_B4152	SeAg_B4152	B5EZ51	89	2568	STM	Salmonella enterica serovar Agona SL483
SeAg_B2206	gnd	B5EXQ8	SeAg_B0821	SeAg_B0821	B5F063	2697	1294	STM	Salmonella enterica serovar Agona SL483
SeAg_B2206	gnd	B5EXQ8	SeAg_B4770	idnK	B5F472	2697	33	STM, BioModels	Salmonella enterica serovar Agona SL483
SeAg_B2206	gnd	B5EXQ8	SeAg_B3742	gntK	B5F9A3	2697	403	STM, BioModels	Salmonella enterica serovar Agona SL483
SeAg_B2207	SeAg_B2207	B5EXQ9	SeAg_B0811	galT	B5F053	2001	2019	STM	Salmonella enterica serovar Agona SL483
SeAg_B2207	SeAg_B2207	B5EXQ9	SeAg_B0812	galE	B5F054	2001	3536	STM	Salmonella enterica serovar Agona SL483
SeAg_B2208	SeAg_B2208	B5EXR0	SeAg_B2209	SeAg_B2209	B5EXR1	3868	319	BioModels	Salmonella enterica serovar Agona SL483
SeAg_B2208	SeAg_B2208	B5EXR0	SeAg_B2621	SeAg_B2621	B5F0K4	3868	997	STM	Salmonella enterica serovar Agona SL483
SeAg_B2210	SeAg_B2210	B5EXR2	SeAg_B2207	SeAg_B2207	B5EXQ9	2654	2001	STM	Salmonella enterica serovar Agona SL483
SeAg_B2210	SeAg_B2210	B5EXR2	SeAg_B2221	rfbD	B5EXS3	2654	897	STM	Salmonella enterica serovar Agona SL483
SeAg_B2210	SeAg_B2210	B5EXR2	SeAg_B2228	SeAg_B2228	B5EXT0	2654	2001	STM	Salmonella enterica serovar Agona SL483
SeAg_B2211	SeAg_B2211	B5EXR3	SeAg_B2209	SeAg_B2209	B5EXR1	56	319	STM	Salmonella enterica serovar Agona SL483
SeAg_B2211	SeAg_B2211	B5EXR3	SeAg_B2210	SeAg_B2210	B5EXR2	56	2654	STM	Salmonella enterica serovar Agona SL483
SeAg_B2211	SeAg_B2211	B5EXR3	SeAg_B2230	cpsB	B5EXT2	56	1479	STM	Salmonella enterica serovar Agona SL483
SeAg_B2212	SeAg_B2212	B5EXR4	SeAg_B2211	SeAg_B2211	B5EXR3	2955	56	STM	Salmonella enterica serovar Agona SL483
SeAg_B2212	SeAg_B2212	B5EXR4	SeAg_B2214	SeAg_B2214	B5EXR6	2955	1608	STM	Salmonella enterica serovar Agona SL483
SeAg_B2213	SeAg_B2213	B5EXR5	SeAg_B2212	SeAg_B2212	B5EXR4	1422	2955	STM	Salmonella enterica serovar Agona SL483
SeAg_B2214	SeAg_B2214	B5EXR6	SeAg_B2215	SeAg_B2215	B5EXR7	1608	475	STM, BioModels	Salmonella enterica serovar Agona SL483
SeAg_B2214	SeAg_B2214	B5EXR6	SeAg_B2218	SeAg_B2218	B5EXS0	1608	3639	STM, BioModels	Salmonella enterica serovar Agona SL483
SeAg_B2215	SeAg_B2215	B5EXR7	SeAg_B2216	rfbG	B5EXR8	475	3163	STM	Salmonella enterica serovar Agona SL483
SeAg_B2215	SeAg_B2215	B5EXR7	SeAg_B2218	SeAg_B2218	B5EXS0	475	3639	STM	Salmonella enterica serovar Agona SL483
SeAg_B2216	rfbG	B5EXR8	SeAg_B2217	rfbF	B5EXR9	3163	468	STM, BioModels	Salmonella enterica serovar Agona SL483
SeAg_B2218	SeAg_B2218	B5EXS0	SeAg_B2216	rfbG	B5EXR8	3639	3163	STM	Salmonella enterica serovar Agona SL483
SeAg_B2219	rfbC	B5EXS1	SeAg_B2222	rfbB	B5EXS4	2267	88	STM, BioModels	Salmonella enterica serovar Agona SL483
SeAg_B2219	rfbC	B5EXS1	SeAg_B4148	rfbB2	B5EZ47	2267	4074	STM, BioModels	Salmonella enterica serovar Agona SL483
SeAg_B2220	rfbA	B5EXS2	SeAg_B0533	adk	B5EXN0	2426	3593	STM	Salmonella enterica serovar Agona SL483
SeAg_B2220	rfbA	B5EXS2	SeAg_B2678	ndk	B5F1A1	2426	2887	STM	Salmonella enterica serovar Agona SL483
SeAg_B2221	rfbD	B5EXS3	SeAg_B2219	rfbC	B5EXS1	897	2267	STM	Salmonella enterica serovar Agona SL483
SeAg_B2222	rfbB	B5EXS4	SeAg_B2220	rfbA	B5EXS2	88	2426	STM, BioModels	Salmonella enterica serovar Agona SL483
SeAg_B2222	rfbB	B5EXS4	SeAg_B4148	rfbB2	B5EZ47	88	4074	STM	Salmonella enterica serovar Agona SL483
SeAg_B2226	SeAg_B2226	B5EXS8	SeAg_B2334	mglC	B5EYN8	3210	2698	STM	Salmonella enterica serovar Agona SL483
SeAg_B2226	SeAg_B2226	B5EXS8	SeAg_B2336	SeAg_B2336	B5EYP0	3210	2314	STM	Salmonella enterica serovar Agona SL483
SeAg_B2226	SeAg_B2226	B5EXS8	SeAg_B4562	SeAg_B4562	B5F2H5	3210	101	STM	Salmonella enterica serovar Agona SL483
SeAg_B2226	SeAg_B2226	B5EXS8	SeAg_B3254	galP	B5F5L6	3210	4110	STM	Salmonella enterica serovar Agona SL483
SeAg_B2228	SeAg_B2228	B5EXT0	SeAg_B0811	galT	B5F053	2001	2019	STM	Salmonella enterica serovar Agona SL483
SeAg_B2228	SeAg_B2228	B5EXT0	SeAg_B0812	galE	B5F054	2001	3536	STM	Salmonella enterica serovar Agona SL483
SeAg_B2229	cpsG	B5EXT1	SeAg_B2208	SeAg_B2208	B5EXR0	1604	3868	STM	Salmonella enterica serovar Agona SL483
SeAg_B2229	cpsG	B5EXT1	SeAg_B2209	SeAg_B2209	B5EXR1	1604	319	BioModels	Salmonella enterica serovar Agona SL483
SeAg_B2229	cpsG	B5EXT1	SeAg_B2621	SeAg_B2621	B5F0K4	1604	997	STM	Salmonella enterica serovar Agona SL483
SeAg_B2230	cpsB	B5EXT2	SeAg_B2209	SeAg_B2209	B5EXR1	1479	319	STM	Salmonella enterica serovar Agona SL483
SeAg_B2230	cpsB	B5EXT2	SeAg_B2621	SeAg_B2621	B5F0K4	1479	997	STM	Salmonella enterica serovar Agona SL483
SeAg_B2232	nudD	B5EXT4	SeAg_B2209	SeAg_B2209	B5EXR1	2238	319	STM	Salmonella enterica serovar Agona SL483
SeAg_B2232	nudD	B5EXT4	SeAg_B2230	cpsB	B5EXT2	2238	1479	STM	Salmonella enterica serovar Agona SL483
SeAg_B2233	fcl	B5EXT5	SeAg_B2234	gmd	B5EXT6	2865	1366	STM	Salmonella enterica serovar Agona SL483
SeAg_B2234	gmd	B5EXT6	SeAg_B2209	SeAg_B2209	B5EXR1	1366	319	STM, BioModels	Salmonella enterica serovar Agona SL483
SeAg_B2234	gmd	B5EXT6	SeAg_B2230	cpsB	B5EXT2	1366	1479	STM	Salmonella enterica serovar Agona SL483
SeAg_B2289	thiD	B5EXY5	SeAg_B0497	SeAg_B0497	B5EXJ7	844	1094	STM	Salmonella enterica serovar Agona SL483
SeAg_B2289	thiD	B5EXY5	SeAg_B2580	pdxK	B5F0G4	844	435	STM	Salmonella enterica serovar Agona SL483
SeAg_B2289	thiD	B5EXY5	SeAg_B4407	thiC	B5F1H7	844	1371	STM, BioModels	Salmonella enterica serovar Agona SL483
SeAg_B2289	thiD	B5EXY5	SeAg_B1949	SeAg_B1949	B5F8B8	844	477	STM	Salmonella enterica serovar Agona SL483
SeAg_B2290	thiM	B5EXY6	SeAg_B4403	thiG	B5F1H3	3083	1749	BioModels	Salmonella enterica serovar Agona SL483
SeAg_B2307	SeAg_B2307	B5EY02	SeAg_B2309	SeAg_B2309	B5EY04	243	2137	STM	Salmonella enterica serovar Agona SL483
SeAg_B2307	SeAg_B2307	B5EY02	SeAg_B2310	SeAg_B2310	B5EY05	243	1445	STM	Salmonella enterica serovar Agona SL483
SeAg_B2309	SeAg_B2309	B5EY04	SeAg_B2310	SeAg_B2310	B5EY05	2137	1445	STM	Salmonella enterica serovar Agona SL483
SeAg_B2311	SeAg_B2311	B5EY06	SeAg_B2546	glk	B5F0D6	1634	1033	BioModels	Salmonella enterica serovar Agona SL483
SeAg_B2311	SeAg_B2311	B5EY06	SeAg_B3825	bcsZ	B5F9I4	1634	3486	BioModels	Salmonella enterica serovar Agona SL483
SeAg_B2311	SeAg_B2311	B5EY06	SeAg_B3827	bcsA	B5F9I6	1634	140	BioModels	Salmonella enterica serovar Agona SL483
SeAg_B2312	SeAg_B2312	B5EY07	SeAg_B3909	lldP	B5EXA6	661	841	STM	Salmonella enterica serovar Agona SL483
SeAg_B2312	SeAg_B2312	B5EY07	SeAg_B1509	SeAg_B1509	B5F5C8	661	2855	STM	Salmonella enterica serovar Agona SL483
SeAg_B2312	SeAg_B2312	B5EY07	SeAg_B0305	gloB	B5F8X0	661	1909	STM, BioModels	Salmonella enterica serovar Agona SL483
SeAg_B3957	gmk	B5EY09	SeAg_B3087	mazG	B5F4P1	1733	3476	STM	Salmonella enterica serovar Agona SL483
SeAg_B3957	gmk	B5EY09	SeAg_B0154	SeAg_B0154	B5F7X2	1733	2688	STM	Salmonella enterica serovar Agona SL483
SeAg_B3958	rpoZ	B5EY10	SeAg_B4396	rpoB	B5F0W7	2062	2611	BioModels	Salmonella enterica serovar Agona SL483
SeAg_B3958	rpoZ	B5EY10	SeAg_B3610	rpoA	B5F7S1	2062	1508	BioModels	Salmonella enterica serovar Agona SL483
SeAg_B3964	SeAg_B3964	B5EY16	SeAg_B0451	SeAg_B0451	B5EXF3	3204	1837	STM	Salmonella enterica serovar Agona SL483
SeAg_B3964	SeAg_B3964	B5EY16	SeAg_B1006	SeAg_B1006	B5F1T2	3204	2449	STM	Salmonella enterica serovar Agona SL483
SeAg_B3988	mgtA	B5EY37	SeAg_B3988	mgtA	B5EY37	86	86	STM	Salmonella enterica serovar Agona SL483
SeAg_B3988	mgtA	B5EY37	SeAg_B4740	mgtA	B5F442	86	86	STM	Salmonella enterica serovar Agona SL483
SeAg_B3988	mgtA	B5EY37	SeAg_B1923	SeAg_B1923	B5F895	86	2770	STM	Salmonella enterica serovar Agona SL483
SeAg_B3988	mgtA	B5EY37	SeAg_B1924	SeAg_B1924	B5F896	86	2122	STM	Salmonella enterica serovar Agona SL483
SeAg_B3988	mgtA	B5EY37	SeAg_B1925	SeAg_B1925	B5F897	86	3880	STM	Salmonella enterica serovar Agona SL483
SeAg_B4008	SeAg_B4008	B5EY56	SeAg_B2576	ptsH	B5F0G0	1642	561	STM	Salmonella enterica serovar Agona SL483
SeAg_B4008	SeAg_B4008	B5EY56	SeAg_B2577	ptsI	B5F0G1	1642	1686	STM	Salmonella enterica serovar Agona SL483
SeAg_B4009	SeAg_B4009	B5EY57	SeAg_B4008	SeAg_B4008	B5EY56	271	1642	STM	Salmonella enterica serovar Agona SL483
SeAg_B4009	SeAg_B4009	B5EY57	SeAg_B2576	ptsH	B5F0G0	271	561	STM	Salmonella enterica serovar Agona SL483
SeAg_B4009	SeAg_B4009	B5EY57	SeAg_B2577	ptsI	B5F0G1	271	1686	STM	Salmonella enterica serovar Agona SL483
SeAg_B4009	SeAg_B4009	B5EY57	SeAg_B3447	SeAg_B3447	B5F6R3	271	1642	STM	Salmonella enterica serovar Agona SL483
SeAg_B4009	SeAg_B4009	B5EY57	SeAg_B3448	SeAg_B3448	B5F6R4	271	17	STM, Biomodels	Salmonella enterica serovar Agona SL483
SeAg_B4010	SeAg_B4010	B5EY58	SeAg_B4008	SeAg_B4008	B5EY56	2004	1642	STM	Salmonella enterica serovar Agona SL483
SeAg_B4010	SeAg_B4010	B5EY58	SeAg_B4009	SeAg_B4009	B5EY57	2004	271	STM	Salmonella enterica serovar Agona SL483
SeAg_B4010	SeAg_B4010	B5EY58	SeAg_B2576	ptsH	B5F0G0	2004	561	STM	Salmonella enterica serovar Agona SL483
SeAg_B4010	SeAg_B4010	B5EY58	SeAg_B2577	ptsI	B5F0G1	2004	1686	STM	Salmonella enterica serovar Agona SL483
SeAg_B4010	SeAg_B4010	B5EY58	SeAg_B3446	SeAg_B3446	B5F6R2	2004	271	STM	Salmonella enterica serovar Agona SL483
SeAg_B4010	SeAg_B4010	B5EY58	SeAg_B3447	SeAg_B3447	B5F6R3	2004	1642	STM	Salmonella enterica serovar Agona SL483
SeAg_B4010	SeAg_B4010	B5EY58	SeAg_B3448	SeAg_B3448	B5F6R4	2004	17	STM, Biomodels	Salmonella enterica serovar Agona SL483
SeAg_B4013	uhpT	B5EY61	SeAg_B1006	SeAg_B1006	B5F1T2	2705	2449	STM	Salmonella enterica serovar Agona SL483
SeAg_B4018	fucP	B5EY66	SeAg_B1006	SeAg_B1006	B5F1T2	2076	2449	STM	Salmonella enterica serovar Agona SL483
SeAg_B4019	rbsK	B5EY67	SeAg_B4018	fucP	B5EY66	2641	2076	STM	Salmonella enterica serovar Agona SL483
SeAg_B4019	rbsK	B5EY67	SeAg_B3120	fucP	B5F4S2	2641	2076	STM	Salmonella enterica serovar Agona SL483
SeAg_B4019	rbsK	B5EY67	SeAg_B4891	deoB	B5F526	2641	1641	BioModels	Salmonella enterica serovar Agona SL483
SeAg_B4021	ilvN	B5EY69	SeAg_B4022	ilvB	B5EY70	1245	2187	STM	Salmonella enterica serovar Agona SL483
SeAg_B4021	ilvN	B5EY69	SeAg_B4126	ilvG	B5EZ25	1245	1884	STM	Salmonella enterica serovar Agona SL483
SeAg_B4021	ilvN	B5EY69	SeAg_B4127	ilvM	B5EZ26	1245	1471	STM	Salmonella enterica serovar Agona SL483
SeAg_B4022	ilvB	B5EY70	SeAg_B4126	ilvG	B5EZ25	2187	1884	STM	Salmonella enterica serovar Agona SL483
SeAg_B4022	ilvB	B5EY70	SeAg_B4127	ilvM	B5EZ26	2187	1471	STM	Salmonella enterica serovar Agona SL483
SeAg_B4027	dsdA	B5EY75	SeAg_B4676	cycA	B5F3C4	31	2061	STM	Salmonella enterica serovar Agona SL483
SeAg_B4050	torA	B5EY98	SeAg_B1006	SeAg_B1006	B5F1T2	864	2449	STM	Salmonella enterica serovar Agona SL483
SeAg_B4051	torC	B5EY99	SeAg_B4050	torA	B5EY98	1580	864	STM	Salmonella enterica serovar Agona SL483
SeAg_B4051	torC	B5EY99	SeAg_B1006	SeAg_B1006	B5F1T2	1580	2449	STM	Salmonella enterica serovar Agona SL483
SeAg_B0562	allA	B5EYB6	SeAg_B0572	SeAg_B0572	B5EYC6	1897	563	BioModels	Salmonella enterica serovar Agona SL483
SeAg_B0562	allA	B5EYB6	SeAg_B0573	allC	B5EYC7	1897	2471	STM	Salmonella enterica serovar Agona SL483
SeAg_B0562	allA	B5EYB6	SeAg_B0574	allD	B5EYC8	1897	1222	BioModels	Salmonella enterica serovar Agona SL483
SeAg_B0565	hyi	B5EYB9	SeAg_B2710	glyA	B5F1D2	1567	2280	BioModels	Salmonella enterica serovar Agona SL483
SeAg_B0566	SeAg_B0566	B5EYC0	SeAg_B0564	gcl	B5EYB8	2095	303	STM, BioModels	Salmonella enterica serovar Agona SL483
SeAg_B0566	SeAg_B0566	B5EYC0	SeAg_B0565	hyi	B5EYB9	2095	1567	STM, BioModels	Salmonella enterica serovar Agona SL483
SeAg_B0566	SeAg_B0566	B5EYC0	SeAg_B3036	SeAg_B3036	B5F3Z4	2095	1567	STM, BioModels	Salmonella enterica serovar Agona SL483
SeAg_B0566	SeAg_B0566	B5EYC0	SeAg_B3438	garR	B5F6Q4	2095	1252	STM	Salmonella enterica serovar Agona SL483
SeAg_B0566	SeAg_B0566	B5EYC0	SeAg_B3439	garL	B5F6Q5	2095	3878	STM	Salmonella enterica serovar Agona SL483
SeAg_B0568	ncs1	B5EYC2	SeAg_B1006	SeAg_B1006	B5F1T2	3817	2449	STM	Salmonella enterica serovar Agona SL483
SeAg_B0569	allB	B5EYC3	SeAg_B0568	ncs1	B5EYC2	124	3817	STM	Salmonella enterica serovar Agona SL483
SeAg_B0569	allB	B5EYC3	SeAg_B1016	pyrD	B5F1U2	124	900	BioModels	Salmonella enterica serovar Agona SL483
SeAg_B0572	SeAg_B0572	B5EYC6	SeAg_B0573	allC	B5EYC7	563	2471	BioModels	Salmonella enterica serovar Agona SL483
SeAg_B0573	allC	B5EYC7	SeAg_B0569	allB	B5EYC3	2471	124	STM, BioModels	Salmonella enterica serovar Agona SL483
SeAg_B0573	allC	B5EYC7	SeAg_B4727	SeAg_B4727	B5F3H4	2471	124	STM, BioModels	Salmonella enterica serovar Agona SL483
SeAg_B0574	allD	B5EYC8	SeAg_B0573	allC	B5EYC7	1222	2471	STM	Salmonella enterica serovar Agona SL483
SeAg_B0578	arcC	B5EYD2	SeAg_B4750	arcC	B5F452	761	4066	STM	Salmonella enterica serovar Agona SL483
SeAg_B0579	purK	B5EYD3	SeAg_B0580	purE	B5EYD4	2248	144	BioModels	Salmonella enterica serovar Agona SL483
SeAg_B0579	purK	B5EYD3	SeAg_B4312	SeAg_B4312	B5F0P9	2248	2237	STM	Salmonella enterica serovar Agona SL483
SeAg_B0579	purK	B5EYD3	SeAg_B2647	purM	B5F175	2248	1483	STM	Salmonella enterica serovar Agona SL483
SeAg_B0579	purK	B5EYD3	SeAg_B0203	SeAg_B0203	B5F820	2248	3047	STM	Salmonella enterica serovar Agona SL483
SeAg_B0580	purE	B5EYD4	SeAg_B2632	purC	B5F0L3	144	1843	BioModels	Salmonella enterica serovar Agona SL483
SeAg_B0581	lpxH	B5EYD5	SeAg_B0267	lpxD	B5F8U0	588	4103	STM, BioModels	Salmonella enterica serovar Agona SL483
SeAg_B0588	folD	B5EYE2	SeAg_B3221	SeAg_B3221	B5F5I7	1396	865	BioModels	Salmonella enterica serovar Agona SL483
SeAg_B0613	SeAg_B0613	B5EYG5	SeAg_B1006	SeAg_B1006	B5F1T2	218	2449	STM	Salmonella enterica serovar Agona SL483
SeAg_B0613	SeAg_B0613	B5EYG5	SeAg_B0171	SeAg_B0171	B5F7Y8	218	3270	STM	Salmonella enterica serovar Agona SL483
SeAg_B0617	SeAg_B0617	B5EYG9	SeAg_B0911	nfsA	B5F0Z3	320	1411	BioModels	Salmonella enterica serovar Agona SL483
SeAg_B0617	SeAg_B0617	B5EYG9	SeAg_B1738	SeAg_B1738	B5F6L1	320	4111	BioModels	Salmonella enterica serovar Agona SL483
SeAg_B0624	SeAg_B0624	B5EYH6	SeAg_B2889	SeAg_B2889	B5F300	70	2617	STM	Salmonella enterica serovar Agona SL483
SeAg_B0624	SeAg_B0624	B5EYH6	SeAg_B1409	SeAg_B1409	B5F4L3	70	1820	STM	Salmonella enterica serovar Agona SL483
SeAg_B0624	SeAg_B0624	B5EYH6	SeAg_B3332	exbD	B5F646	70	3311	STM	Salmonella enterica serovar Agona SL483
SeAg_B0624	SeAg_B0624	B5EYH6	SeAg_B3333	exbB	B5F647	70	1712	STM	Salmonella enterica serovar Agona SL483
SeAg_B0625	SeAg_B0625	B5EYH7	SeAg_B0630	SeAg_B0630	B5EYI2	1318	2121	STM	Salmonella enterica serovar Agona SL483
SeAg_B0625	SeAg_B0625	B5EYH7	SeAg_B0631	SeAg_B0631	B5EYI3	1318	806	STM	Salmonella enterica serovar Agona SL483
SeAg_B0625	SeAg_B0625	B5EYH7	SeAg_B0633	SeAg_B0633	B5EYI5	1318	2779	STM	Salmonella enterica serovar Agona SL483
SeAg_B0625	SeAg_B0625	B5EYH7	SeAg_B4210	fre	B5EZV7	1318	4029	STM	Salmonella enterica serovar Agona SL483
SeAg_B0625	SeAg_B0625	B5EYH7	SeAg_B3077	cysI	B5F430	1318	1899	STM	Salmonella enterica serovar Agona SL483
SeAg_B0625	SeAg_B0625	B5EYH7	SeAg_B3078	cysJ	B5F431	1318	548	STM	Salmonella enterica serovar Agona SL483
SeAg_B0628	SeAg_B0628	B5EYI0	SeAg_B4152	SeAg_B4152	B5EZ51	4084	2568	STM	Salmonella enterica serovar Agona SL483
SeAg_B0630	SeAg_B0630	B5EYI2	SeAg_B2888	SeAg_B2888	B5F2Z9	2121	855	STM	Salmonella enterica serovar Agona SL483
SeAg_B0630	SeAg_B0630	B5EYI2	SeAg_B2889	SeAg_B2889	B5F300	2121	2617	STM	Salmonella enterica serovar Agona SL483
SeAg_B0631	SeAg_B0631	B5EYI3	SeAg_B0630	SeAg_B0630	B5EYI2	806	2121	STM	Salmonella enterica serovar Agona SL483
SeAg_B0631	SeAg_B0631	B5EYI3	SeAg_B2888	SeAg_B2888	B5F2Z9	806	855	STM	Salmonella enterica serovar Agona SL483
SeAg_B0631	SeAg_B0631	B5EYI3	SeAg_B2889	SeAg_B2889	B5F300	806	2617	STM	Salmonella enterica serovar Agona SL483
SeAg_B0632	SeAg_B0632	B5EYI4	SeAg_B0625	SeAg_B0625	B5EYH7	811	1318	STM	Salmonella enterica serovar Agona SL483
SeAg_B0633	SeAg_B0633	B5EYI5	SeAg_B0630	SeAg_B0630	B5EYI2	2779	2121	STM	Salmonella enterica serovar Agona SL483
SeAg_B0633	SeAg_B0633	B5EYI5	SeAg_B0631	SeAg_B0631	B5EYI3	2779	806	STM	Salmonella enterica serovar Agona SL483
SeAg_B0633	SeAg_B0633	B5EYI5	SeAg_B2888	SeAg_B2888	B5F2Z9	2779	855	STM	Salmonella enterica serovar Agona SL483
SeAg_B0633	SeAg_B0633	B5EYI5	SeAg_B2889	SeAg_B2889	B5F300	2779	2617	STM	Salmonella enterica serovar Agona SL483
SeAg_B0634	SeAg_B0634	B5EYI6	SeAg_B2446	SeAg_B2446	B5EZI9	1506	207	STM	Salmonella enterica serovar Agona SL483
SeAg_B0634	SeAg_B0634	B5EYI6	SeAg_B2524	aroC	B5EZR6	1506	798	STM	Salmonella enterica serovar Agona SL483
SeAg_B0635	entE	B5EYI7	SeAg_B0554	SeAg_B0554	B5EXP9	614	2502	STM	Salmonella enterica serovar Agona SL483
SeAg_B0635	entE	B5EYI7	SeAg_B0637	entA	B5EYI9	614	3447	STM	Salmonella enterica serovar Agona SL483
SeAg_B0635	entE	B5EYI7	SeAg_B2531	SeAg_B2531	B5EZS2	614	1790	STM	Salmonella enterica serovar Agona SL483
SeAg_B0635	entE	B5EYI7	SeAg_B4186	SeAg_B4186	B5EZT4	614	1320	STM	Salmonella enterica serovar Agona SL483
SeAg_B0635	entE	B5EYI7	SeAg_B1006	SeAg_B1006	B5F1T2	614	2449	STM	Salmonella enterica serovar Agona SL483
SeAg_B0636	entB	B5EYI8	SeAg_B0634	SeAg_B0634	B5EYI6	3159	1506	STM, BioModels	Salmonella enterica serovar Agona SL483
SeAg_B0636	entB	B5EYI8	SeAg_B2446	SeAg_B2446	B5EZI9	3159	207	STM, BioModels	Salmonella enterica serovar Agona SL483
SeAg_B0637	entA	B5EYI9	SeAg_B0636	entB	B5EYI8	3447	3159	STM	Salmonella enterica serovar Agona SL483
SeAg_B0647	ahpC	B5EYJ9	SeAg_B0441	SeAg_B0441	B5EWT6	1258	90	STM	Salmonella enterica serovar Agona SL483
SeAg_B0647	ahpC	B5EYJ9	SeAg_B4142	trxA	B5EZ41	1258	3171	STM	Salmonella enterica serovar Agona SL483
SeAg_B0647	ahpC	B5EYJ9	SeAg_B2759	SeAg_B2759	B5F230	1258	2524	STM	Salmonella enterica serovar Agona SL483
SeAg_B0661	citF	B5EYL1	SeAg_B0660	citX	B5EYL0	1842	4037	STM	Salmonella enterica serovar Agona SL483
SeAg_B0661	citF	B5EYL1	SeAg_B0662	citE	B5EYL2	1842	220	STM	Salmonella enterica serovar Agona SL483
SeAg_B0661	citF	B5EYL1	SeAg_B0663	citD	B5EYL3	1842	705	STM	Salmonella enterica serovar Agona SL483
SeAg_B0661	citF	B5EYL1	SeAg_B0066	citD	B5F739	1842	3368	STM	Salmonella enterica serovar Agona SL483
SeAg_B0661	citF	B5EYL1	SeAg_B0067	citE	B5F740	1842	3433	STM	Salmonella enterica serovar Agona SL483
SeAg_B0661	citF	B5EYL1	SeAg_B0068	citF	B5F741	1842	4050	STM	Salmonella enterica serovar Agona SL483
SeAg_B0662	citE	B5EYL2	SeAg_B0660	citX	B5EYL0	220	4037	STM	Salmonella enterica serovar Agona SL483
SeAg_B0662	citE	B5EYL2	SeAg_B0663	citD	B5EYL3	220	705	STM	Salmonella enterica serovar Agona SL483
SeAg_B0662	citE	B5EYL2	SeAg_B0066	citD	B5F739	220	3368	STM	Salmonella enterica serovar Agona SL483
SeAg_B0662	citE	B5EYL2	SeAg_B0067	citE	B5F740	220	3433	STM	Salmonella enterica serovar Agona SL483
SeAg_B0662	citE	B5EYL2	SeAg_B0068	citF	B5F741	220	4050	STM	Salmonella enterica serovar Agona SL483
SeAg_B0663	citD	B5EYL3	SeAg_B0660	citX	B5EYL0	705	4037	STM	Salmonella enterica serovar Agona SL483
SeAg_B0663	citD	B5EYL3	SeAg_B0066	citD	B5F739	705	3368	STM	Salmonella enterica serovar Agona SL483
SeAg_B0663	citD	B5EYL3	SeAg_B0067	citE	B5F740	705	3433	STM	Salmonella enterica serovar Agona SL483
SeAg_B0663	citD	B5EYL3	SeAg_B0068	citF	B5F741	705	4050	STM	Salmonella enterica serovar Agona SL483
SeAg_B0668	dcuC	B5EYL8	SeAg_B4603	dcuA	B5F2K5	862	210	STM	Salmonella enterica serovar Agona SL483
SeAg_B0668	dcuC	B5EYL8	SeAg_B3805	SeAg_B3805	B5F9G5	862	2575	STM	Salmonella enterica serovar Agona SL483
SeAg_B2323	SeAg_B2323	B5EYM8	SeAg_B2322	maiA	B5EYM7	2346	2063	BioModels	Salmonella enterica serovar Agona SL483
SeAg_B2329	cdd	B5EYN3	SeAg_B2249	udk	B5EXV0	2753	1109	BioModels	Salmonella enterica serovar Agona SL483
SeAg_B2329	cdd	B5EYN3	SeAg_B2552	nupC	B5F0E2	2753	1009	STM	Salmonella enterica serovar Agona SL483
SeAg_B2329	cdd	B5EYN3	SeAg_B2565	nupG	B5F0E9	2753	884	STM	Salmonella enterica serovar Agona SL483
SeAg_B2329	cdd	B5EYN3	SeAg_B3277	nupG	B5F5N9	2753	884	STM	Salmonella enterica serovar Agona SL483
SeAg_B2336	SeAg_B2336	B5EYP0	SeAg_B2334	mglC	B5EYN8	2314	2698	STM	Salmonella enterica serovar Agona SL483
SeAg_B2339	folE	B5EYP3	SeAg_B3079	queD	B5F432	2853	4167	BioModels	Salmonella enterica serovar Agona SL483
SeAg_B2340	fghA	B5EYP4	SeAg_B1530	SeAg_B1530	B5F5E8	990	3871	STM	Salmonella enterica serovar Agona SL483
SeAg_B2345	SeAg_B2345	B5EYP9	SeAg_B0624	SeAg_B0624	B5EYH6	574	70	STM	Salmonella enterica serovar Agona SL483
SeAg_B2345	SeAg_B2345	B5EYP9	SeAg_B2889	SeAg_B2889	B5F300	574	2617	STM	Salmonella enterica serovar Agona SL483
SeAg_B2345	SeAg_B2345	B5EYP9	SeAg_B1409	SeAg_B1409	B5F4L3	574	1820	STM	Salmonella enterica serovar Agona SL483
SeAg_B2345	SeAg_B2345	B5EYP9	SeAg_B3332	exbD	B5F646	574	3311	STM	Salmonella enterica serovar Agona SL483
SeAg_B2345	SeAg_B2345	B5EYP9	SeAg_B3333	exbB	B5F647	574	1712	STM	Salmonella enterica serovar Agona SL483
SeAg_B2352	SeAg_B2352	B5EYQ6	SeAg_B2354	fruB	B5EYQ8	121	3615	STM	Salmonella enterica serovar Agona SL483
SeAg_B2352	SeAg_B2352	B5EYQ6	SeAg_B2576	ptsH	B5F0G0	121	561	STM	Salmonella enterica serovar Agona SL483
SeAg_B2352	SeAg_B2352	B5EYQ6	SeAg_B2577	ptsI	B5F0G1	121	1686	STM	Salmonella enterica serovar Agona SL483
SeAg_B2353	fruK	B5EYQ7	SeAg_B2352	SeAg_B2352	B5EYQ6	3137	121	STM	Salmonella enterica serovar Agona SL483
SeAg_B2353	fruK	B5EYQ7	SeAg_B2354	fruB	B5EYQ8	3137	3615	STM	Salmonella enterica serovar Agona SL483
SeAg_B2353	fruK	B5EYQ7	SeAg_B2576	ptsH	B5F0G0	3137	561	STM	Salmonella enterica serovar Agona SL483
SeAg_B2353	fruK	B5EYQ7	SeAg_B2577	ptsI	B5F0G1	3137	1686	STM	Salmonella enterica serovar Agona SL483
SeAg_B2354	fruB	B5EYQ8	SeAg_B2576	ptsH	B5F0G0	3615	561	STM	Salmonella enterica serovar Agona SL483
SeAg_B2354	fruB	B5EYQ8	SeAg_B2577	ptsI	B5F0G1	3615	1686	STM	Salmonella enterica serovar Agona SL483
SeAg_B2390	napC	B5EYU2	SeAg_B2393	napG	B5EYU4	2188	455	STM	Salmonella enterica serovar Agona SL483
SeAg_B2391	napB	B5EYU3	SeAg_B2390	napC	B5EYU2	2492	2188	STM	Salmonella enterica serovar Agona SL483
SeAg_B2391	napB	B5EYU3	SeAg_B2393	napG	B5EYU4	2492	455	STM	Salmonella enterica serovar Agona SL483
SeAg_B2391	napB	B5EYU3	SeAg_B2394	napA	B5EYU5	2492	2263	STM	Salmonella enterica serovar Agona SL483
SeAg_B2394	napA	B5EYU5	SeAg_B2390	napC	B5EYU2	2263	2188	STM	Salmonella enterica serovar Agona SL483
SeAg_B2394	napA	B5EYU5	SeAg_B2393	napG	B5EYU4	2263	455	STM	Salmonella enterica serovar Agona SL483
SeAg_B2410	SeAg_B2410	B5EYV9	SeAg_B1006	SeAg_B1006	B5F1T2	850	2449	STM	Salmonella enterica serovar Agona SL483
SeAg_B2412	ubiG	B5EYW1	SeAg_B0716	ubiF	B5EZB3	1095	3010	STM, BioModels	Salmonella enterica serovar Agona SL483
SeAg_B2412	ubiG	B5EYW1	SeAg_B4203	ubiB	B5EZV0	1095	2490	STM, BioModels	Salmonella enterica serovar Agona SL483
SeAg_B2412	ubiG	B5EYW1	SeAg_B0201	gcd	B5F818	1095	223	BioModels	Salmonella enterica serovar Agona SL483
SeAg_B2413	nrdA	B5EYW2	SeAg_B2414	nrdB	B5EYW3	22	1760	STM	Salmonella enterica serovar Agona SL483
SeAg_B2413	nrdA	B5EYW2	SeAg_B2924	SeAg_B2924	B5F334	22	8	STM	Salmonella enterica serovar Agona SL483
SeAg_B2413	nrdA	B5EYW2	SeAg_B2925	nrdF	B5F335	22	4212	STM	Salmonella enterica serovar Agona SL483
SeAg_B2414	nrdB	B5EYW3	SeAg_B2924	SeAg_B2924	B5F334	1760	8	STM	Salmonella enterica serovar Agona SL483
SeAg_B2414	nrdB	B5EYW3	SeAg_B2925	nrdF	B5F335	1760	4212	STM	Salmonella enterica serovar Agona SL483
SeAg_B2418	glpQ	B5EYW7	SeAg_B4190	pldB	B5EZT8	473	3534	BioModels	Salmonella enterica serovar Agona SL483
SeAg_B2418	glpQ	B5EYW7	SeAg_B4626	psd	B5F377	473	721	BioModels	Salmonella enterica serovar Agona SL483
SeAg_B2418	glpQ	B5EYW7	SeAg_B3157	SeAg_B3157	B5F4V4	473	3199	BioModels	Salmonella enterica serovar Agona SL483
SeAg_B2420	glpA	B5EYW9	SeAg_B2421	glpB	B5EYX0	954	1890	STM	Salmonella enterica serovar Agona SL483
SeAg_B2420	glpA	B5EYW9	SeAg_B2422	glpC	B5EYX1	954	2998	STM	Salmonella enterica serovar Agona SL483
SeAg_B2420	glpA	B5EYW9	SeAg_B3727	glpD	B5F8P2	954	3182	STM	Salmonella enterica serovar Agona SL483
SeAg_B2421	glpB	B5EYX0	SeAg_B2422	glpC	B5EYX1	1890	2998	STM	Salmonella enterica serovar Agona SL483
SeAg_B2421	glpB	B5EYX0	SeAg_B3727	glpD	B5F8P2	1890	3182	STM	Salmonella enterica serovar Agona SL483
SeAg_B2422	glpC	B5EYX1	SeAg_B3727	glpD	B5F8P2	2998	3182	STM	Salmonella enterica serovar Agona SL483
SeAg_B4080	pstA	B5EYY6	SeAg_B4081	pstC	B5EYY7	2127	1724	STM	Salmonella enterica serovar Agona SL483
SeAg_B4080	pstA	B5EYY6	SeAg_B4082	pstS	B5EYY8	2127	1489	STM	Salmonella enterica serovar Agona SL483
SeAg_B4081	pstC	B5EYY7	SeAg_B4082	pstS	B5EYY8	1724	1489	STM	Salmonella enterica serovar Agona SL483
SeAg_B4084	SeAg_B4084	B5EYZ0	SeAg_B1814	aroD	B5F7D7	164	2030	STM	Salmonella enterica serovar Agona SL483
SeAg_B4086	glmS	B5EYZ2	SeAg_B0730	nagA	B5EZC0	2457	313	BioModels	Salmonella enterica serovar Agona SL483
SeAg_B4086	glmS	B5EYZ2	SeAg_B3483	glmM	B5F6U4	2457	3243	BioModels	Salmonella enterica serovar Agona SL483
SeAg_B4086	glmS	B5EYZ2	SeAg_B1963	npdA	B5F8D2	2457	2636	BioModels	Salmonella enterica serovar Agona SL483
SeAg_B4087	glmU	B5EYZ3	SeAg_B3932	SeAg_B3932	B5EXC9	2983	1141	BioModels	Salmonella enterica serovar Agona SL483
SeAg_B4089	atpC	B5EYZ5	SeAg_B4090	atpD	B5EYZ6	3343	2818	STM	Salmonella enterica serovar Agona SL483
SeAg_B4089	atpC	B5EYZ5	SeAg_B4091	atpG	B5EYZ7	3343	3194	STM	Salmonella enterica serovar Agona SL483
SeAg_B4089	atpC	B5EYZ5	SeAg_B4092	atpA	B5EYZ8	3343	2601	STM	Salmonella enterica serovar Agona SL483
SeAg_B4089	atpC	B5EYZ5	SeAg_B4093	atpH	B5EYZ9	3343	3635	STM	Salmonella enterica serovar Agona SL483
SeAg_B4089	atpC	B5EYZ5	SeAg_B4097	atpI	B5EZ03	3343	206	STM	Salmonella enterica serovar Agona SL483
SeAg_B4090	atpD	B5EYZ6	SeAg_B4091	atpG	B5EYZ7	2818	3194	STM	Salmonella enterica serovar Agona SL483
SeAg_B4090	atpD	B5EYZ6	SeAg_B4092	atpA	B5EYZ8	2818	2601	STM	Salmonella enterica serovar Agona SL483
SeAg_B4090	atpD	B5EYZ6	SeAg_B4093	atpH	B5EYZ9	2818	3635	STM	Salmonella enterica serovar Agona SL483
SeAg_B4090	atpD	B5EYZ6	SeAg_B4097	atpI	B5EZ03	2818	206	STM	Salmonella enterica serovar Agona SL483
SeAg_B4091	atpG	B5EYZ7	SeAg_B4092	atpA	B5EYZ8	3194	2601	STM	Salmonella enterica serovar Agona SL483
SeAg_B4091	atpG	B5EYZ7	SeAg_B4093	atpH	B5EYZ9	3194	3635	STM	Salmonella enterica serovar Agona SL483
SeAg_B4091	atpG	B5EYZ7	SeAg_B4097	atpI	B5EZ03	3194	206	STM	Salmonella enterica serovar Agona SL483
SeAg_B4092	atpA	B5EYZ8	SeAg_B4093	atpH	B5EYZ9	2601	3635	STM	Salmonella enterica serovar Agona SL483
SeAg_B4092	atpA	B5EYZ8	SeAg_B4097	atpI	B5EZ03	2601	206	STM	Salmonella enterica serovar Agona SL483
SeAg_B4093	atpH	B5EYZ9	SeAg_B4097	atpI	B5EZ03	3635	206	STM	Salmonella enterica serovar Agona SL483
SeAg_B4094	atpF	B5EZ00	SeAg_B4089	atpC	B5EYZ5	2722	3343	STM	Salmonella enterica serovar Agona SL483
SeAg_B4094	atpF	B5EZ00	SeAg_B4090	atpD	B5EYZ6	2722	2818	STM	Salmonella enterica serovar Agona SL483
SeAg_B4094	atpF	B5EZ00	SeAg_B4091	atpG	B5EYZ7	2722	3194	STM	Salmonella enterica serovar Agona SL483
SeAg_B4094	atpF	B5EZ00	SeAg_B4092	atpA	B5EYZ8	2722	2601	STM	Salmonella enterica serovar Agona SL483
SeAg_B4094	atpF	B5EZ00	SeAg_B4093	atpH	B5EYZ9	2722	3635	STM	Salmonella enterica serovar Agona SL483
SeAg_B4094	atpF	B5EZ00	SeAg_B4095	atpE	B5EZ01	2722	666	STM	Salmonella enterica serovar Agona SL483
SeAg_B4094	atpF	B5EZ00	SeAg_B4096	atpB	B5EZ02	2722	877	STM	Salmonella enterica serovar Agona SL483
SeAg_B4094	atpF	B5EZ00	SeAg_B4097	atpI	B5EZ03	2722	206	STM	Salmonella enterica serovar Agona SL483
SeAg_B4095	atpE	B5EZ01	SeAg_B4089	atpC	B5EYZ5	666	3343	STM	Salmonella enterica serovar Agona SL483
SeAg_B4095	atpE	B5EZ01	SeAg_B4090	atpD	B5EYZ6	666	2818	STM	Salmonella enterica serovar Agona SL483
SeAg_B4095	atpE	B5EZ01	SeAg_B4091	atpG	B5EYZ7	666	3194	STM	Salmonella enterica serovar Agona SL483
SeAg_B4095	atpE	B5EZ01	SeAg_B4092	atpA	B5EYZ8	666	2601	STM	Salmonella enterica serovar Agona SL483
SeAg_B4095	atpE	B5EZ01	SeAg_B4093	atpH	B5EYZ9	666	3635	STM	Salmonella enterica serovar Agona SL483
SeAg_B4095	atpE	B5EZ01	SeAg_B4096	atpB	B5EZ02	666	877	STM	Salmonella enterica serovar Agona SL483
SeAg_B4095	atpE	B5EZ01	SeAg_B4097	atpI	B5EZ03	666	206	STM	Salmonella enterica serovar Agona SL483
SeAg_B4096	atpB	B5EZ02	SeAg_B4089	atpC	B5EYZ5	877	3343	STM	Salmonella enterica serovar Agona SL483
SeAg_B4096	atpB	B5EZ02	SeAg_B4090	atpD	B5EYZ6	877	2818	STM	Salmonella enterica serovar Agona SL483
SeAg_B4096	atpB	B5EZ02	SeAg_B4091	atpG	B5EYZ7	877	3194	STM	Salmonella enterica serovar Agona SL483
SeAg_B4096	atpB	B5EZ02	SeAg_B4092	atpA	B5EYZ8	877	2601	STM	Salmonella enterica serovar Agona SL483
SeAg_B4096	atpB	B5EZ02	SeAg_B4093	atpH	B5EYZ9	877	3635	STM	Salmonella enterica serovar Agona SL483
SeAg_B4096	atpB	B5EZ02	SeAg_B4097	atpI	B5EZ03	877	206	STM	Salmonella enterica serovar Agona SL483
SeAg_B4107	trkD	B5EZ13	SeAg_B4216	trkH	B5EZW3	1739	772	STM	Salmonella enterica serovar Agona SL483
SeAg_B4107	trkD	B5EZ13	SeAg_B3605	trkA	B5F7R6	1739	2591	STM	Salmonella enterica serovar Agona SL483
SeAg_B4110	rbsC	B5EZ16	SeAg_B4108	rbsD	B5EZ14	3876	2355	STM	Salmonella enterica serovar Agona SL483
SeAg_B4111	rbsB	B5EZ17	SeAg_B4108	rbsD	B5EZ14	1348	2355	STM	Salmonella enterica serovar Agona SL483
SeAg_B4111	rbsB	B5EZ17	SeAg_B4110	rbsC	B5EZ16	1348	3876	STM	Salmonella enterica serovar Agona SL483
SeAg_B4112	rbsK	B5EZ18	SeAg_B4019	rbsK	B5EY67	248	2641	STM	Salmonella enterica serovar Agona SL483
SeAg_B4112	rbsK	B5EZ18	SeAg_B4889	deoC	B5F524	248	1845	BioModels	Salmonella enterica serovar Agona SL483
SeAg_B4112	rbsK	B5EZ18	SeAg_B4891	deoB	B5F526	248	1641	BioModels	Salmonella enterica serovar Agona SL483
SeAg_B4126	ilvG	B5EZ25	SeAg_B4127	ilvM	B5EZ26	1884	1471	STM	Salmonella enterica serovar Agona SL483
SeAg_B4128	ilvE	B5EZ27	SeAg_B0613	SeAg_B0613	B5EYG5	1118	218	STM	Salmonella enterica serovar Agona SL483
SeAg_B4128	ilvE	B5EZ27	SeAg_B4129	ilvD	B5EZ28	1118	735	BioModels	Salmonella enterica serovar Agona SL483
SeAg_B4128	ilvE	B5EZ27	SeAg_B4505	tyrB	B5F1R6	1118	1188	STM	Salmonella enterica serovar Agona SL483
SeAg_B4128	ilvE	B5EZ27	SeAg_B1004	aspC	B5F1T0	1118	2397	STM	Salmonella enterica serovar Agona SL483
SeAg_B4128	ilvE	B5EZ27	SeAg_B0051	ileS	B5F724	1118	3113	BioModels	Salmonella enterica serovar Agona SL483
SeAg_B4128	ilvE	B5EZ27	SeAg_B0128	leuB	B5F7U8	1118	3616	STM, BioModels	Salmonella enterica serovar Agona SL483
SeAg_B4128	ilvE	B5EZ27	SeAg_B0171	SeAg_B0171	B5F7Y8	1118	3270	STM	Salmonella enterica serovar Agona SL483
SeAg_B4129	ilvD	B5EZ28	SeAg_B4134	SeAg_B4134	B5EZ33	735	1832	STM, BioModels	Salmonella enterica serovar Agona SL483
SeAg_B4134	SeAg_B4134	B5EZ33	SeAg_B0473	panE	B5EXH4	1832	2324	STM	Salmonella enterica serovar Agona SL483
SeAg_B4134	SeAg_B4134	B5EZ33	SeAg_B4021	ilvN	B5EY69	1832	1245	STM, BioModels	Salmonella enterica serovar Agona SL483
SeAg_B4134	SeAg_B4134	B5EZ33	SeAg_B4022	ilvB	B5EY70	1832	2187	STM, BioModels	Salmonella enterica serovar Agona SL483
SeAg_B4134	SeAg_B4134	B5EZ33	SeAg_B4126	ilvG	B5EZ25	1832	1884	STM, BioModels	Salmonella enterica serovar Agona SL483
SeAg_B4134	SeAg_B4134	B5EZ33	SeAg_B4127	ilvM	B5EZ26	1832	1471	STM, BioModels	Salmonella enterica serovar Agona SL483
SeAg_B4134	SeAg_B4134	B5EZ33	SeAg_B2735	panE	B5F1F3	1832	1442	STM	Salmonella enterica serovar Agona SL483
SeAg_B4134	SeAg_B4134	B5EZ33	SeAg_B0132	ilvB	B5F7V1	1832	3747	BioModels	Salmonella enterica serovar Agona SL483
SeAg_B4134	SeAg_B4134	B5EZ33	SeAg_B0133	ilvH	B5F7V2	1832	1111	BioModels	Salmonella enterica serovar Agona SL483
SeAg_B4134	SeAg_B4134	B5EZ33	SeAg_B0216	panB	B5F833	1832	418	STM	Salmonella enterica serovar Agona SL483
SeAg_B4142	trxA	B5EZ41	SeAg_B0646	dsbG	B5EYJ8	3171	3048	STM	Salmonella enterica serovar Agona SL483
SeAg_B4142	trxA	B5EZ41	SeAg_B0963	trxB	B5F141	3171	3448	STM	Salmonella enterica serovar Agona SL483
SeAg_B4142	trxA	B5EZ41	SeAg_B2759	SeAg_B2759	B5F230	3171	2524	STM	Salmonella enterica serovar Agona SL483
SeAg_B4142	trxA	B5EZ41	SeAg_B3058	cysC	B5F414	3171	2794	STM	Salmonella enterica serovar Agona SL483
SeAg_B4144	wecA	B5EZ43	SeAg_B4087	glmU	B5EYZ3	3970	2983	STM	Salmonella enterica serovar Agona SL483
SeAg_B4145	SeAg_B4145	B5EZ44	SeAg_B4152	SeAg_B4152	B5EZ51	616	2568	STM	Salmonella enterica serovar Agona SL483
SeAg_B4146	SeAg_B4146	B5EZ45	SeAg_B3932	SeAg_B3932	B5EXC9	3658	1141	BioModels	Salmonella enterica serovar Agona SL483
SeAg_B4146	SeAg_B4146	B5EZ45	SeAg_B4087	glmU	B5EYZ3	3658	2983	STM	Salmonella enterica serovar Agona SL483
SeAg_B4146	SeAg_B4146	B5EZ45	SeAg_B0145	murG	B5F7W4	3658	2882	BioModels	Salmonella enterica serovar Agona SL483
SeAg_B4146	SeAg_B4146	B5EZ45	SeAg_B0269	lpxA	B5F8U2	3658	2626	BioModels	Salmonella enterica serovar Agona SL483
SeAg_B4147	wecC	B5EZ46	SeAg_B4146	SeAg_B4146	B5EZ45	510	3658	STM, BioModels	Salmonella enterica serovar Agona SL483
SeAg_B4148	rfbB2	B5EZ47	SeAg_B2220	rfbA	B5EXS2	4074	2426	STM, BioModels	Salmonella enterica serovar Agona SL483
SeAg_B4150	wecD	B5EZ49	SeAg_B4151	wecE	B5EZ50	1722	3952	STM	Salmonella enterica serovar Agona SL483
SeAg_B4151	wecE	B5EZ50	SeAg_B2222	rfbB	B5EXS4	3952	88	STM	Salmonella enterica serovar Agona SL483
SeAg_B4151	wecE	B5EZ50	SeAg_B4148	rfbB2	B5EZ47	3952	4074	STM	Salmonella enterica serovar Agona SL483
SeAg_B4152	SeAg_B4152	B5EZ51	SeAg_B4153	wecF	B5EZ52	2568	453	STM	Salmonella enterica serovar Agona SL483
SeAg_B4153	wecF	B5EZ52	SeAg_B4150	wecD	B5EZ49	453	1722	STM	Salmonella enterica serovar Agona SL483
SeAg_B4153	wecF	B5EZ52	SeAg_B4155	SeAg_B4155	B5EZ54	453	1090	STM	Salmonella enterica serovar Agona SL483
SeAg_B4154	wzyE	B5EZ53	SeAg_B4145	SeAg_B4145	B5EZ44	3468	616	STM	Salmonella enterica serovar Agona SL483
SeAg_B4154	wzyE	B5EZ53	SeAg_B4152	SeAg_B4152	B5EZ51	3468	2568	STM	Salmonella enterica serovar Agona SL483
SeAg_B4155	SeAg_B4155	B5EZ54	SeAg_B4144	wecA	B5EZ43	1090	3970	STM	Salmonella enterica serovar Agona SL483
SeAg_B4155	SeAg_B4155	B5EZ54	SeAg_B4147	wecC	B5EZ46	1090	510	STM	Salmonella enterica serovar Agona SL483
SeAg_B4164	SeAg_B4164	B5EZ58	SeAg_B2146	cobI	B5EWZ0	1896	768	BioModels	Salmonella enterica serovar Agona SL483
SeAg_B4164	SeAg_B4164	B5EZ58	SeAg_B4165	hemD	B5EZ59	1896	2849	STM, BioModels	Salmonella enterica serovar Agona SL483
SeAg_B4164	SeAg_B4164	B5EZ58	SeAg_B3675	cysG	B5F8J0	1896	1829	STM, BioModels	Salmonella enterica serovar Agona SL483
SeAg_B4165	hemD	B5EZ59	SeAg_B4166	hemC	B5EZ60	2849	1108	STM	Salmonella enterica serovar Agona SL483
SeAg_B4166	hemC	B5EZ60	SeAg_B0406	hemB	B5EWQ2	1108	2875	STM	Salmonella enterica serovar Agona SL483
SeAg_B0674	lipA	B5EZ72	SeAg_B0677	lipB	B5EZ75	2033	1020	BioModels	Salmonella enterica serovar Agona SL483
SeAg_B0677	lipB	B5EZ75	SeAg_B2518	SeAg_B2518	B5EZR0	1020	2227	BioModels	Salmonella enterica serovar Agona SL483
SeAg_B0677	lipB	B5EZ75	SeAg_B4899	lplA	B5F534	1020	551	BioModels	Salmonella enterica serovar Agona SL483
SeAg_B0677	lipB	B5EZ75	SeAg_B1450	fabI	B5F572	1020	3239	BioModels	Salmonella enterica serovar Agona SL483
SeAg_B0677	lipB	B5EZ75	SeAg_B1989	fabF	B5F910	1020	1982	BioModels	Salmonella enterica serovar Agona SL483
SeAg_B0679	dacA	B5EZ77	SeAg_B2185	dacD	B5EX28	1746	2210	STM	Salmonella enterica serovar Agona SL483
SeAg_B0679	dacA	B5EZ77	SeAg_B0899	SeAg_B0899	B5F0Y2	1746	1053	STM	Salmonella enterica serovar Agona SL483
SeAg_B0679	dacA	B5EZ77	SeAg_B3490	dacB	B5F6V1	1746	853	STM	Salmonella enterica serovar Agona SL483
SeAg_B0682	mrdA	B5EZ80	SeAg_B2683	pbpC	B5F1A6	2244	3411	STM	Salmonella enterica serovar Agona SL483
SeAg_B0682	mrdA	B5EZ80	SeAg_B0225	mrcB	B5F842	2244	2681	STM	Salmonella enterica serovar Agona SL483
SeAg_B0682	mrdA	B5EZ80	SeAg_B3692	mrcA	B5F8K7	2244	3788	STM	Salmonella enterica serovar Agona SL483
SeAg_B0686	cobC	B5EZ84	SeAg_B2139	cobS	B5EWY3	533	3459	STM, BioModels	Salmonella enterica serovar Agona SL483
SeAg_B0687	cobD	B5EZ85	SeAg_B2181	SeAg_B2181	B5EX24	2945	1133	STM	Salmonella enterica serovar Agona SL483
SeAg_B0688	nadD	B5EZ86	SeAg_B0793	SeAg_B0793	B5F035	263	1454	STM	Salmonella enterica serovar Agona SL483
SeAg_B0688	nadD	B5EZ86	SeAg_B2571	ligA	B5F0F5	263	2114	STM	Salmonella enterica serovar Agona SL483
SeAg_B0688	nadD	B5EZ86	SeAg_B4410	nudC	B5F1H9	263	933	STM, BioModels	Salmonella enterica serovar Agona SL483
SeAg_B0688	nadD	B5EZ86	SeAg_B1014	pncB	B5F1U0	263	3279	STM	Salmonella enterica serovar Agona SL483
SeAg_B0688	nadD	B5EZ86	SeAg_B4904	SeAg_B4904	B5F538	263	3454	STM	Salmonella enterica serovar Agona SL483
SeAg_B0688	nadD	B5EZ86	SeAg_B0165	nadC	B5F7Y2	263	861	STM	Salmonella enterica serovar Agona SL483
SeAg_B0691	leuS	B5EZ89	SeAg_B0438	brnQ	B5EWT3	1322	1932	STM	Salmonella enterica serovar Agona SL483
SeAg_B0691	leuS	B5EZ89	SeAg_B4128	ilvE	B5EZ27	1322	1118	STM	Salmonella enterica serovar Agona SL483
SeAg_B0691	leuS	B5EZ89	SeAg_B4505	tyrB	B5F1R6	1322	1188	STM	Salmonella enterica serovar Agona SL483
SeAg_B0691	leuS	B5EZ89	SeAg_B3764	livM	B5F9C4	1322	984	STM	Salmonella enterica serovar Agona SL483
SeAg_B0691	leuS	B5EZ89	SeAg_B3765	livH	B5F9C5	1322	1050	STM	Salmonella enterica serovar Agona SL483
SeAg_B0691	leuS	B5EZ89	SeAg_B3766	livK	B5F9C6	1322	1364	STM	Salmonella enterica serovar Agona SL483
SeAg_B0691	leuS	B5EZ89	SeAg_B3769	livJ	B5F9C9	1322	1364	STM	Salmonella enterica serovar Agona SL483
SeAg_B0693	SeAg_B0693	B5EZ91	SeAg_B3915	SeAg_B3915	B5EXB2	3921	3704	STM	Salmonella enterica serovar Agona SL483
SeAg_B0693	SeAg_B0693	B5EZ91	SeAg_B3916	SeAg_B3916	B5EXB3	3921	1474	STM	Salmonella enterica serovar Agona SL483
SeAg_B0693	SeAg_B0693	B5EZ91	SeAg_B3103	gudP	B5F4Q7	3921	1474	STM	Salmonella enterica serovar Agona SL483
SeAg_B0693	SeAg_B0693	B5EZ91	SeAg_B3168	kduD	B5F4W3	3921	2771	BioModels	Salmonella enterica serovar Agona SL483
SeAg_B0693	SeAg_B0693	B5EZ91	SeAg_B1540	SeAg_B1540	B5F5F8	3921	2771	BioModels	Salmonella enterica serovar Agona SL483
SeAg_B0702	SeAg_B0702	B5EZA0	SeAg_B4627	rsgA	B5F378	1732	2134	STM	Salmonella enterica serovar Agona SL483
SeAg_B0704	rihA	B5EZA2	SeAg_B0058	SeAg_B0058	B5F731	3523	643	STM	Salmonella enterica serovar Agona SL483
SeAg_B0707	gltJ	B5EZA5	SeAg_B0706	gltK	B5EZA4	849	4257	STM	Salmonella enterica serovar Agona SL483
SeAg_B0709	gltI	B5EZA6	SeAg_B0706	gltK	B5EZA4	925	4257	STM	Salmonella enterica serovar Agona SL483
SeAg_B0709	gltI	B5EZA6	SeAg_B0707	gltJ	B5EZA5	925	849	STM	Salmonella enterica serovar Agona SL483
SeAg_B0710	lnt	B5EZA7	SeAg_B0052	lspA	B5F725	1177	1414	STM	Salmonella enterica serovar Agona SL483
SeAg_B0710	lnt	B5EZA7	SeAg_B1794	lpp	B5F7C0	1177	2977	STM	Salmonella enterica serovar Agona SL483
SeAg_B0716	ubiF	B5EZB3	SeAg_B4201	ubiE	B5EZU8	3010	1659	STM, BioModels	Salmonella enterica serovar Agona SL483
SeAg_B0730	nagA	B5EZC0	SeAg_B0732	nagE	B5EZC2	313	2489	STM	Salmonella enterica serovar Agona SL483
SeAg_B0730	nagA	B5EZC0	SeAg_B2576	ptsH	B5F0G0	313	561	STM	Salmonella enterica serovar Agona SL483
SeAg_B0730	nagA	B5EZC0	SeAg_B2577	ptsI	B5F0G1	313	1686	STM	Salmonella enterica serovar Agona SL483
SeAg_B0730	nagA	B5EZC0	SeAg_B2578	crr	B5F0G2	313	1728	STM	Salmonella enterica serovar Agona SL483
SeAg_B0730	nagA	B5EZC0	SeAg_B3528	SeAg_B3528	B5F7J7	313	2322	STM	Salmonella enterica serovar Agona SL483
SeAg_B0730	nagA	B5EZC0	SeAg_B1964	nagK	B5F8D3	313	3390	STM	Salmonella enterica serovar Agona SL483
SeAg_B0730	nagA	B5EZC0	SeAg_B1982	ptsG	B5F903	313	3800	STM	Salmonella enterica serovar Agona SL483
SeAg_B0731	nagB	B5EZC1	SeAg_B4013	uhpT	B5EY61	231	2705	STM	Salmonella enterica serovar Agona SL483
SeAg_B0731	nagB	B5EZC1	SeAg_B4086	glmS	B5EYZ2	231	2457	STM, BioModels	Salmonella enterica serovar Agona SL483
SeAg_B0731	nagB	B5EZC1	SeAg_B0730	nagA	B5EZC0	231	313	STM, BioModels	Salmonella enterica serovar Agona SL483
SeAg_B0731	nagB	B5EZC1	SeAg_B2576	ptsH	B5F0G0	231	561	STM	Salmonella enterica serovar Agona SL483
SeAg_B0731	nagB	B5EZC1	SeAg_B2577	ptsI	B5F0G1	231	1686	STM	Salmonella enterica serovar Agona SL483
SeAg_B0731	nagB	B5EZC1	SeAg_B1300	manZ	B5F3R0	231	3056	STM	Salmonella enterica serovar Agona SL483
SeAg_B0731	nagB	B5EZC1	SeAg_B1301	manY	B5F3R1	231	2212	STM	Salmonella enterica serovar Agona SL483
SeAg_B0731	nagB	B5EZC1	SeAg_B1302	manX	B5F3R2	231	111	STM	Salmonella enterica serovar Agona SL483
SeAg_B0731	nagB	B5EZC1	SeAg_B3483	glmM	B5F6U4	231	3243	STM, BioModels	Salmonella enterica serovar Agona SL483
SeAg_B0737	SeAg_B0737	B5EZC7	SeAg_B0736	SeAg_B0736	B5EZC6	97	2170	STM	Salmonella enterica serovar Agona SL483
SeAg_B0737	SeAg_B0737	B5EZC7	SeAg_B0738	cobZ	B5EZC8	97	1796	STM	Salmonella enterica serovar Agona SL483
SeAg_B0738	cobZ	B5EZC8	SeAg_B0736	SeAg_B0736	B5EZC6	1796	2170	STM	Salmonella enterica serovar Agona SL483
SeAg_B0741	fldA	B5EZD1	SeAg_B4330	SeAg_B4330	B5F0R5	564	916	STM	Salmonella enterica serovar Agona SL483
SeAg_B0741	fldA	B5EZD1	SeAg_B1505	nifJ	B5F5C4	564	3295	STM	Salmonella enterica serovar Agona SL483
SeAg_B0741	fldA	B5EZD1	SeAg_B3201	SeAg_B3201	B5F5G8	564	3198	STM	Salmonella enterica serovar Agona SL483
SeAg_B0745	pgm	B5EZD5	SeAg_B4199	udp	B5EZU6	1852	2760	BioModels	Salmonella enterica serovar Agona SL483
SeAg_B0745	pgm	B5EZD5	SeAg_B2939	SeAg_B2939	B5F348	1852	3787	STM	Salmonella enterica serovar Agona SL483
SeAg_B0745	pgm	B5EZD5	SeAg_B4892	deoD	B5F527	1852	234	BioModels	Salmonella enterica serovar Agona SL483
SeAg_B0748	SeAg_B0748	B5EZD8	SeAg_B4361	argE	B5F0U6	2850	1685	BioModels	Salmonella enterica serovar Agona SL483
SeAg_B0748	SeAg_B0748	B5EZD8	SeAg_B4748	argF	B5F450	2850	1734	BioModels	Salmonella enterica serovar Agona SL483
SeAg_B0748	SeAg_B0748	B5EZD8	SeAg_B4754	argF	B5F456	2850	1395	BioModels	Salmonella enterica serovar Agona SL483
SeAg_B0753	kdpB	B5EZE3	SeAg_B0752	kdpC	B5EZE2	611	930	STM	Salmonella enterica serovar Agona SL483
SeAg_B0754	kdpA	B5EZE4	SeAg_B0752	kdpC	B5EZE2	2353	930	STM	Salmonella enterica serovar Agona SL483
SeAg_B0754	kdpA	B5EZE4	SeAg_B0753	kdpB	B5EZE3	2353	611	STM	Salmonella enterica serovar Agona SL483
SeAg_B0765	sdhC	B5EZF5	SeAg_B0766	sdhD	B5EZF6	800	784	STM	Salmonella enterica serovar Agona SL483
SeAg_B0765	sdhC	B5EZF5	SeAg_B0767	sdhA	B5EZF7	800	3736	STM	Salmonella enterica serovar Agona SL483
SeAg_B0765	sdhC	B5EZF5	SeAg_B0768	sdhB	B5EZF8	800	1219	STM	Salmonella enterica serovar Agona SL483
SeAg_B0765	sdhC	B5EZF5	SeAg_B0201	gcd	B5F818	800	223	BioModels	Salmonella enterica serovar Agona SL483
SeAg_B0766	sdhD	B5EZF6	SeAg_B0767	sdhA	B5EZF7	784	3736	STM	Salmonella enterica serovar Agona SL483
SeAg_B0766	sdhD	B5EZF6	SeAg_B0768	sdhB	B5EZF8	784	1219	STM	Salmonella enterica serovar Agona SL483
SeAg_B0766	sdhD	B5EZF6	SeAg_B0201	gcd	B5F818	784	223	BioModels	Salmonella enterica serovar Agona SL483
SeAg_B0767	sdhA	B5EZF7	SeAg_B0768	sdhB	B5EZF8	3736	1219	STM	Salmonella enterica serovar Agona SL483
SeAg_B0767	sdhA	B5EZF7	SeAg_B0201	gcd	B5F818	3736	223	BioModels	Salmonella enterica serovar Agona SL483
SeAg_B0768	sdhB	B5EZF8	SeAg_B0201	gcd	B5F818	1219	223	BioModels	Salmonella enterica serovar Agona SL483
SeAg_B0769	sucA	B5EZF9	SeAg_B0770	sucB	B5EZG0	1016	2189	STM, BioModels	Salmonella enterica serovar Agona SL483
SeAg_B0770	sucB	B5EZG0	SeAg_B0174	aceE	B5F7Z1	2189	2895	BioModels	Salmonella enterica serovar Agona SL483
SeAg_B0770	sucB	B5EZG0	SeAg_B0175	aceF	B5F7Z2	2189	68	BioModels	Salmonella enterica serovar Agona SL483
SeAg_B0771	sucC	B5EZG1	SeAg_B0772	SeAg_B0772	B5EZG2	1368	1582	STM	Salmonella enterica serovar Agona SL483
SeAg_B2425	SeAg_B2425	B5EZG8	SeAg_B2425	SeAg_B2425	B5EZG8	3223	3223	STM	Salmonella enterica serovar Agona SL483
SeAg_B2425	SeAg_B2425	B5EZG8	SeAg_B1064	hpaH	B5F1Y8	3223	740	STM	Salmonella enterica serovar Agona SL483
SeAg_B2425	SeAg_B2425	B5EZG8	SeAg_B1065	hpaI	B5F1Y9	3223	3223	STM	Salmonella enterica serovar Agona SL483
SeAg_B2425	SeAg_B2425	B5EZG8	SeAg_B4853	SeAg_B4853	B5F4Z3	3223	1564	BioModels	Salmonella enterica serovar Agona SL483
SeAg_B2426	SeAg_B2426	B5EZG9	SeAg_B1006	SeAg_B1006	B5F1T2	850	2449	STM	Salmonella enterica serovar Agona SL483
SeAg_B2427	SeAg_B2427	B5EZH0	SeAg_B2425	SeAg_B2425	B5EZG8	3751	3223	BioModels	Salmonella enterica serovar Agona SL483
SeAg_B2427	SeAg_B2427	B5EZH0	SeAg_B1065	hpaI	B5F1Y9	3751	3223	BioModels	Salmonella enterica serovar Agona SL483
SeAg_B2431	SeAg_B2431	B5EZH4	SeAg_B0533	adk	B5EXN0	1942	3593	STM	Salmonella enterica serovar Agona SL483
SeAg_B2431	SeAg_B2431	B5EZH4	SeAg_B2678	ndk	B5F1A1	1942	2887	STM	Salmonella enterica serovar Agona SL483
SeAg_B2431	SeAg_B2431	B5EZH4	SeAg_B1874	SeAg_B1874	B5F850	1942	728	STM	Salmonella enterica serovar Agona SL483
SeAg_B2433	SeAg_B2433	B5EZH6	SeAg_B2435	SeAg_B2435	B5EZH8	3167	2125	STM, BioModels	Salmonella enterica serovar Agona SL483
SeAg_B2434	SeAg_B2434	B5EZH7	SeAg_B2433	SeAg_B2433	B5EZH6	780	3167	STM	Salmonella enterica serovar Agona SL483
SeAg_B2434	SeAg_B2434	B5EZH7	SeAg_B2435	SeAg_B2435	B5EZH8	780	2125	STM	Salmonella enterica serovar Agona SL483
SeAg_B2434	SeAg_B2434	B5EZH7	SeAg_B3391	bacA	B5F6A1	780	1306	BioModels	Salmonella enterica serovar Agona SL483
SeAg_B2434	SeAg_B2434	B5EZH7	SeAg_B0142	mraY	B5F7W1	780	1562	BioModels	Salmonella enterica serovar Agona SL483
SeAg_B2435	SeAg_B2435	B5EZH8	SeAg_B2205	SeAg_B2205	B5EXQ7	2125	2588	STM, BioModels	Salmonella enterica serovar Agona SL483
SeAg_B2435	SeAg_B2435	B5EZH8	SeAg_B0588	folD	B5EYE2	2125	1396	STM	Salmonella enterica serovar Agona SL483
SeAg_B2441	menE	B5EZI4	SeAg_B2442	menC	B5EZI5	3742	2216	STM, BioModels	Salmonella enterica serovar Agona SL483
SeAg_B2442	menC	B5EZI5	SeAg_B2445	menD	B5EZI8	2216	700	STM	Salmonella enterica serovar Agona SL483
SeAg_B2443	menB	B5EZI6	SeAg_B2441	menE	B5EZI4	1576	3742	STM, BioModels	Salmonella enterica serovar Agona SL483
SeAg_B2444	SeAg_B2444	B5EZI7	SeAg_B2442	menC	B5EZI5	3036	2216	BioModels	Salmonella enterica serovar Agona SL483
SeAg_B2445	menD	B5EZI8	SeAg_B0458	thiL	B5EXG0	700	1729	STM	Salmonella enterica serovar Agona SL483
SeAg_B2445	menD	B5EZI8	SeAg_B0634	SeAg_B0634	B5EYI6	700	1506	STM, BioModels	Salmonella enterica serovar Agona SL483
SeAg_B2445	menD	B5EZI8	SeAg_B2446	SeAg_B2446	B5EZI9	700	207	STM, BioModels	Salmonella enterica serovar Agona SL483
SeAg_B2446	SeAg_B2446	B5EZI9	SeAg_B2524	aroC	B5EZR6	207	798	STM	Salmonella enterica serovar Agona SL483
SeAg_B2455	nuoN	B5EZJ7	SeAg_B2456	nuoM	B5EZJ8	251	295	STM	Salmonella enterica serovar Agona SL483
SeAg_B2455	nuoN	B5EZJ7	SeAg_B2457	nuoL	B5EZJ9	251	2469	STM	Salmonella enterica serovar Agona SL483
SeAg_B2455	nuoN	B5EZJ7	SeAg_B2458	nuoK	B5EZK0	251	572	STM	Salmonella enterica serovar Agona SL483
SeAg_B2455	nuoN	B5EZJ7	SeAg_B2459	nuoJ	B5EZK1	251	439	STM	Salmonella enterica serovar Agona SL483
SeAg_B2455	nuoN	B5EZJ7	SeAg_B2460	nuoI	B5EZK2	251	731	STM	Salmonella enterica serovar Agona SL483
SeAg_B2455	nuoN	B5EZJ7	SeAg_B2461	nuoH	B5EZK3	251	1041	STM	Salmonella enterica serovar Agona SL483
SeAg_B2455	nuoN	B5EZJ7	SeAg_B2462	nuoG	B5EZK4	251	3846	STM	Salmonella enterica serovar Agona SL483
SeAg_B2455	nuoN	B5EZJ7	SeAg_B2463	nuoF	B5EZK5	251	3490	STM	Salmonella enterica serovar Agona SL483
SeAg_B2455	nuoN	B5EZJ7	SeAg_B2464	nuoE	B5EZK6	251	2034	STM	Salmonella enterica serovar Agona SL483
SeAg_B2455	nuoN	B5EZJ7	SeAg_B2465	nuoC	B5EZK7	251	2936	STM	Salmonella enterica serovar Agona SL483
SeAg_B2455	nuoN	B5EZJ7	SeAg_B2466	SeAg_B2466	B5EZK8	251	1329	STM	Salmonella enterica serovar Agona SL483
SeAg_B2455	nuoN	B5EZJ7	SeAg_B2467	nuoA	B5EZK9	251	120	STM	Salmonella enterica serovar Agona SL483
SeAg_B2456	nuoM	B5EZJ8	SeAg_B2457	nuoL	B5EZJ9	295	2469	STM	Salmonella enterica serovar Agona SL483
SeAg_B2456	nuoM	B5EZJ8	SeAg_B2458	nuoK	B5EZK0	295	572	STM	Salmonella enterica serovar Agona SL483
SeAg_B2456	nuoM	B5EZJ8	SeAg_B2459	nuoJ	B5EZK1	295	439	STM	Salmonella enterica serovar Agona SL483
SeAg_B2456	nuoM	B5EZJ8	SeAg_B2460	nuoI	B5EZK2	295	731	STM	Salmonella enterica serovar Agona SL483
SeAg_B2456	nuoM	B5EZJ8	SeAg_B2461	nuoH	B5EZK3	295	1041	STM	Salmonella enterica serovar Agona SL483
SeAg_B2456	nuoM	B5EZJ8	SeAg_B2462	nuoG	B5EZK4	295	3846	STM	Salmonella enterica serovar Agona SL483
SeAg_B2456	nuoM	B5EZJ8	SeAg_B2463	nuoF	B5EZK5	295	3490	STM	Salmonella enterica serovar Agona SL483
SeAg_B2456	nuoM	B5EZJ8	SeAg_B2464	nuoE	B5EZK6	295	2034	STM	Salmonella enterica serovar Agona SL483
SeAg_B2456	nuoM	B5EZJ8	SeAg_B2465	nuoC	B5EZK7	295	2936	STM	Salmonella enterica serovar Agona SL483
SeAg_B2456	nuoM	B5EZJ8	SeAg_B2466	SeAg_B2466	B5EZK8	295	1329	STM	Salmonella enterica serovar Agona SL483
SeAg_B2456	nuoM	B5EZJ8	SeAg_B2467	nuoA	B5EZK9	295	120	STM	Salmonella enterica serovar Agona SL483
SeAg_B2457	nuoL	B5EZJ9	SeAg_B2458	nuoK	B5EZK0	2469	572	STM	Salmonella enterica serovar Agona SL483
SeAg_B2457	nuoL	B5EZJ9	SeAg_B2459	nuoJ	B5EZK1	2469	439	STM	Salmonella enterica serovar Agona SL483
SeAg_B2457	nuoL	B5EZJ9	SeAg_B2460	nuoI	B5EZK2	2469	731	STM	Salmonella enterica serovar Agona SL483
SeAg_B2457	nuoL	B5EZJ9	SeAg_B2461	nuoH	B5EZK3	2469	1041	STM	Salmonella enterica serovar Agona SL483
SeAg_B2457	nuoL	B5EZJ9	SeAg_B2462	nuoG	B5EZK4	2469	3846	STM	Salmonella enterica serovar Agona SL483
SeAg_B2457	nuoL	B5EZJ9	SeAg_B2463	nuoF	B5EZK5	2469	3490	STM	Salmonella enterica serovar Agona SL483
SeAg_B2457	nuoL	B5EZJ9	SeAg_B2464	nuoE	B5EZK6	2469	2034	STM	Salmonella enterica serovar Agona SL483
SeAg_B2457	nuoL	B5EZJ9	SeAg_B2465	nuoC	B5EZK7	2469	2936	STM	Salmonella enterica serovar Agona SL483
SeAg_B2457	nuoL	B5EZJ9	SeAg_B2466	SeAg_B2466	B5EZK8	2469	1329	STM	Salmonella enterica serovar Agona SL483
SeAg_B2457	nuoL	B5EZJ9	SeAg_B2467	nuoA	B5EZK9	2469	120	STM	Salmonella enterica serovar Agona SL483
SeAg_B2458	nuoK	B5EZK0	SeAg_B2459	nuoJ	B5EZK1	572	439	STM	Salmonella enterica serovar Agona SL483
SeAg_B2458	nuoK	B5EZK0	SeAg_B2460	nuoI	B5EZK2	572	731	STM	Salmonella enterica serovar Agona SL483
SeAg_B2458	nuoK	B5EZK0	SeAg_B2461	nuoH	B5EZK3	572	1041	STM	Salmonella enterica serovar Agona SL483
SeAg_B2458	nuoK	B5EZK0	SeAg_B2462	nuoG	B5EZK4	572	3846	STM	Salmonella enterica serovar Agona SL483
SeAg_B2458	nuoK	B5EZK0	SeAg_B2463	nuoF	B5EZK5	572	3490	STM	Salmonella enterica serovar Agona SL483
SeAg_B2458	nuoK	B5EZK0	SeAg_B2464	nuoE	B5EZK6	572	2034	STM	Salmonella enterica serovar Agona SL483
SeAg_B2458	nuoK	B5EZK0	SeAg_B2465	nuoC	B5EZK7	572	2936	STM	Salmonella enterica serovar Agona SL483
SeAg_B2458	nuoK	B5EZK0	SeAg_B2466	SeAg_B2466	B5EZK8	572	1329	STM	Salmonella enterica serovar Agona SL483
SeAg_B2458	nuoK	B5EZK0	SeAg_B2467	nuoA	B5EZK9	572	120	STM	Salmonella enterica serovar Agona SL483
SeAg_B2459	nuoJ	B5EZK1	SeAg_B2460	nuoI	B5EZK2	439	731	STM	Salmonella enterica serovar Agona SL483
SeAg_B2459	nuoJ	B5EZK1	SeAg_B2461	nuoH	B5EZK3	439	1041	STM	Salmonella enterica serovar Agona SL483
SeAg_B2459	nuoJ	B5EZK1	SeAg_B2462	nuoG	B5EZK4	439	3846	STM	Salmonella enterica serovar Agona SL483
SeAg_B2459	nuoJ	B5EZK1	SeAg_B2463	nuoF	B5EZK5	439	3490	STM	Salmonella enterica serovar Agona SL483
SeAg_B2459	nuoJ	B5EZK1	SeAg_B2464	nuoE	B5EZK6	439	2034	STM	Salmonella enterica serovar Agona SL483
SeAg_B2459	nuoJ	B5EZK1	SeAg_B2465	nuoC	B5EZK7	439	2936	STM	Salmonella enterica serovar Agona SL483
SeAg_B2459	nuoJ	B5EZK1	SeAg_B2466	SeAg_B2466	B5EZK8	439	1329	STM	Salmonella enterica serovar Agona SL483
SeAg_B2459	nuoJ	B5EZK1	SeAg_B2467	nuoA	B5EZK9	439	120	STM	Salmonella enterica serovar Agona SL483
SeAg_B2460	nuoI	B5EZK2	SeAg_B2461	nuoH	B5EZK3	731	1041	STM	Salmonella enterica serovar Agona SL483
SeAg_B2460	nuoI	B5EZK2	SeAg_B2462	nuoG	B5EZK4	731	3846	STM	Salmonella enterica serovar Agona SL483
SeAg_B2460	nuoI	B5EZK2	SeAg_B2463	nuoF	B5EZK5	731	3490	STM	Salmonella enterica serovar Agona SL483
SeAg_B2460	nuoI	B5EZK2	SeAg_B2464	nuoE	B5EZK6	731	2034	STM	Salmonella enterica serovar Agona SL483
SeAg_B2460	nuoI	B5EZK2	SeAg_B2465	nuoC	B5EZK7	731	2936	STM	Salmonella enterica serovar Agona SL483
SeAg_B2460	nuoI	B5EZK2	SeAg_B2466	SeAg_B2466	B5EZK8	731	1329	STM	Salmonella enterica serovar Agona SL483
SeAg_B2460	nuoI	B5EZK2	SeAg_B2467	nuoA	B5EZK9	731	120	STM	Salmonella enterica serovar Agona SL483
SeAg_B2461	nuoH	B5EZK3	SeAg_B2462	nuoG	B5EZK4	1041	3846	STM	Salmonella enterica serovar Agona SL483
SeAg_B2461	nuoH	B5EZK3	SeAg_B2463	nuoF	B5EZK5	1041	3490	STM	Salmonella enterica serovar Agona SL483
SeAg_B2461	nuoH	B5EZK3	SeAg_B2464	nuoE	B5EZK6	1041	2034	STM	Salmonella enterica serovar Agona SL483
SeAg_B2461	nuoH	B5EZK3	SeAg_B2465	nuoC	B5EZK7	1041	2936	STM	Salmonella enterica serovar Agona SL483
SeAg_B2461	nuoH	B5EZK3	SeAg_B2466	SeAg_B2466	B5EZK8	1041	1329	STM	Salmonella enterica serovar Agona SL483
SeAg_B2461	nuoH	B5EZK3	SeAg_B2467	nuoA	B5EZK9	1041	120	STM	Salmonella enterica serovar Agona SL483
SeAg_B2462	nuoG	B5EZK4	SeAg_B2463	nuoF	B5EZK5	3846	3490	STM	Salmonella enterica serovar Agona SL483
SeAg_B2462	nuoG	B5EZK4	SeAg_B2464	nuoE	B5EZK6	3846	2034	STM	Salmonella enterica serovar Agona SL483
SeAg_B2462	nuoG	B5EZK4	SeAg_B2465	nuoC	B5EZK7	3846	2936	STM	Salmonella enterica serovar Agona SL483
SeAg_B2462	nuoG	B5EZK4	SeAg_B2466	SeAg_B2466	B5EZK8	3846	1329	STM	Salmonella enterica serovar Agona SL483
SeAg_B2462	nuoG	B5EZK4	SeAg_B2467	nuoA	B5EZK9	3846	120	STM	Salmonella enterica serovar Agona SL483
SeAg_B2463	nuoF	B5EZK5	SeAg_B2464	nuoE	B5EZK6	3490	2034	STM	Salmonella enterica serovar Agona SL483
SeAg_B2463	nuoF	B5EZK5	SeAg_B2465	nuoC	B5EZK7	3490	2936	STM	Salmonella enterica serovar Agona SL483
SeAg_B2463	nuoF	B5EZK5	SeAg_B2466	SeAg_B2466	B5EZK8	3490	1329	STM	Salmonella enterica serovar Agona SL483
SeAg_B2463	nuoF	B5EZK5	SeAg_B2467	nuoA	B5EZK9	3490	120	STM	Salmonella enterica serovar Agona SL483
SeAg_B2464	nuoE	B5EZK6	SeAg_B2465	nuoC	B5EZK7	2034	2936	STM	Salmonella enterica serovar Agona SL483
SeAg_B2464	nuoE	B5EZK6	SeAg_B2466	SeAg_B2466	B5EZK8	2034	1329	STM	Salmonella enterica serovar Agona SL483
SeAg_B2464	nuoE	B5EZK6	SeAg_B2467	nuoA	B5EZK9	2034	120	STM	Salmonella enterica serovar Agona SL483
SeAg_B2465	nuoC	B5EZK7	SeAg_B2466	SeAg_B2466	B5EZK8	2936	1329	STM	Salmonella enterica serovar Agona SL483
SeAg_B2465	nuoC	B5EZK7	SeAg_B2467	nuoA	B5EZK9	2936	120	STM	Salmonella enterica serovar Agona SL483
SeAg_B2466	SeAg_B2466	B5EZK8	SeAg_B2467	nuoA	B5EZK9	1329	120	STM	Salmonella enterica serovar Agona SL483
SeAg_B2471	SeAg_B2471	B5EZL3	SeAg_B4129	ilvD	B5EZ28	961	735	BioModels	Salmonella enterica serovar Agona SL483
SeAg_B2471	SeAg_B2471	B5EZL3	SeAg_B3732	SeAg_B3732	B5F8P7	961	3667	BioModels	Salmonella enterica serovar Agona SL483
SeAg_B2478	ackA	B5EZM0	SeAg_B2170	SeAg_B2170	B5EX13	417	4368	STM, BioModels	Salmonella enterica serovar Agona SL483
SeAg_B2478	ackA	B5EZM0	SeAg_B2479	SeAg_B2479	B5EZM1	417	2528	STM, BioModels	Salmonella enterica serovar Agona SL483
SeAg_B2478	ackA	B5EZM0	SeAg_B1241	purT	B5F3K8	417	3737	STM	Salmonella enterica serovar Agona SL483
SeAg_B2479	SeAg_B2479	B5EZM1	SeAg_B2170	SeAg_B2170	B5EX13	2528	4368	STM	Salmonella enterica serovar Agona SL483
SeAg_B2479	SeAg_B2479	B5EZM1	SeAg_B2611	eutD	B5F0J4	2528	16	STM	Salmonella enterica serovar Agona SL483
SeAg_B2481	SeAg_B2481	B5EZM3	SeAg_B2617	tal1	B5F0K0	2994	873	BioModels	Salmonella enterica serovar Agona SL483
SeAg_B2481	SeAg_B2481	B5EZM3	SeAg_B0007	tal2	B5F6Y2	2994	3087	BioModels	Salmonella enterica serovar Agona SL483
SeAg_B2482	SeAg_B2482	B5EZM4	SeAg_B2481	SeAg_B2481	B5EZM3	434	2994	STM	Salmonella enterica serovar Agona SL483
SeAg_B2482	SeAg_B2482	B5EZM4	SeAg_B2617	tal1	B5F0K0	434	873	BioModels	Salmonella enterica serovar Agona SL483
SeAg_B2482	SeAg_B2482	B5EZM4	SeAg_B0007	tal2	B5F6Y2	434	3087	BioModels	Salmonella enterica serovar Agona SL483
SeAg_B2493	hisM	B5EZN5	SeAg_B2494	hisQ	B5EZN6	986	1194	STM	Salmonella enterica serovar Agona SL483
SeAg_B2493	hisM	B5EZN5	SeAg_B0924	artJ	B5F105	986	1074	STM	Salmonella enterica serovar Agona SL483
SeAg_B2493	hisM	B5EZN5	SeAg_B0925	artM	B5F106	986	2555	STM	Salmonella enterica serovar Agona SL483
SeAg_B2493	hisM	B5EZN5	SeAg_B0926	artQ	B5F107	986	1127	STM	Salmonella enterica serovar Agona SL483
SeAg_B2493	hisM	B5EZN5	SeAg_B0927	artI	B5F108	986	3579	STM	Salmonella enterica serovar Agona SL483
SeAg_B2494	hisQ	B5EZN6	SeAg_B0924	artJ	B5F105	1194	1074	STM	Salmonella enterica serovar Agona SL483
SeAg_B2494	hisQ	B5EZN6	SeAg_B0925	artM	B5F106	1194	2555	STM	Salmonella enterica serovar Agona SL483
SeAg_B2494	hisQ	B5EZN6	SeAg_B0926	artQ	B5F107	1194	1127	STM	Salmonella enterica serovar Agona SL483
SeAg_B2494	hisQ	B5EZN6	SeAg_B0927	artI	B5F108	1194	3579	STM	Salmonella enterica serovar Agona SL483
SeAg_B2495	SeAg_B2495	B5EZN7	SeAg_B2493	hisM	B5EZN5	963	986	STM	Salmonella enterica serovar Agona SL483
SeAg_B2495	SeAg_B2495	B5EZN7	SeAg_B2494	hisQ	B5EZN6	963	1194	STM	Salmonella enterica serovar Agona SL483
SeAg_B2496	SeAg_B2496	B5EZN8	SeAg_B2493	hisM	B5EZN5	1042	986	STM	Salmonella enterica serovar Agona SL483
SeAg_B2496	SeAg_B2496	B5EZN8	SeAg_B2494	hisQ	B5EZN6	1042	1194	STM	Salmonella enterica serovar Agona SL483
SeAg_B2496	SeAg_B2496	B5EZN8	SeAg_B0924	artJ	B5F105	1042	1074	STM	Salmonella enterica serovar Agona SL483
SeAg_B2496	SeAg_B2496	B5EZN8	SeAg_B0925	artM	B5F106	1042	2555	STM	Salmonella enterica serovar Agona SL483
SeAg_B2496	SeAg_B2496	B5EZN8	SeAg_B0926	artQ	B5F107	1042	1127	STM	Salmonella enterica serovar Agona SL483
SeAg_B2496	SeAg_B2496	B5EZN8	SeAg_B0927	artI	B5F108	1042	3579	STM	Salmonella enterica serovar Agona SL483
SeAg_B2498	SeAg_B2498	B5EZP0	SeAg_B4491	ubiA	B5F1Q3	15	1228	STM, BioModels	Salmonella enterica serovar Agona SL483
SeAg_B2502	SeAg_B2502	B5EZP4	SeAg_B4175	dapF	B5EZS3	383	3993	BioModels	Salmonella enterica serovar Agona SL483
SeAg_B2502	SeAg_B2502	B5EZP4	SeAg_B0140	murE	B5F7V9	383	479	BioModels	Salmonella enterica serovar Agona SL483
SeAg_B2507	folC	B5EZP9	SeAg_B3148	thyA	B5F4U5	3264	494	BioModels	Salmonella enterica serovar Agona SL483
SeAg_B2507	folC	B5EZP9	SeAg_B3484	folP	B5F6U5	3264	1477	STM, BioModels	Salmonella enterica serovar Agona SL483
SeAg_B2508	accD	B5EZQ0	SeAg_B3570	accB	B5F7N9	2027	1341	STM, BioModels	Salmonella enterica serovar Agona SL483
SeAg_B2508	accD	B5EZQ0	SeAg_B3571	accC	B5F7P0	2027	1824	STM, BioModels	Salmonella enterica serovar Agona SL483
SeAg_B2508	accD	B5EZQ0	SeAg_B0203	SeAg_B0203	B5F820	2027	3047	STM	Salmonella enterica serovar Agona SL483
SeAg_B2512	pdxB	B5EZQ4	SeAg_B3232	epd	B5F5J5	3062	1549	STM	Salmonella enterica serovar Agona SL483
SeAg_B2518	SeAg_B2518	B5EZR0	SeAg_B1025	fabA	B5F1V1	2227	1132	STM	Salmonella enterica serovar Agona SL483
SeAg_B2518	SeAg_B2518	B5EZR0	SeAg_B3157	SeAg_B3157	B5F4V4	2227	3199	STM	Salmonella enterica serovar Agona SL483
SeAg_B2518	SeAg_B2518	B5EZR0	SeAg_B1450	fabI	B5F572	2227	3239	STM	Salmonella enterica serovar Agona SL483
SeAg_B2518	SeAg_B2518	B5EZR0	SeAg_B1989	fabF	B5F910	2227	1982	STM, BioModels	Salmonella enterica serovar Agona SL483
SeAg_B2518	SeAg_B2518	B5EZR0	SeAg_B1990	acpP	B5F911	2227	883	STM	Salmonella enterica serovar Agona SL483
SeAg_B2518	SeAg_B2518	B5EZR0	SeAg_B1992	fabD	B5F913	2227	2177	STM, BioModels	Salmonella enterica serovar Agona SL483
SeAg_B2518	SeAg_B2518	B5EZR0	SeAg_B1993	fabH	B5F914	2227	38	STM, BioModels	Salmonella enterica serovar Agona SL483
SeAg_B2523	mepA	B5EZR5	SeAg_B2313	pbpG	B5EY08	752	3345	STM	Salmonella enterica serovar Agona SL483
SeAg_B2524	aroC	B5EZR6	SeAg_B0983	aroA	B5F161	798	1769	STM	Salmonella enterica serovar Agona SL483
SeAg_B2529	fadI	B5EZS0	SeAg_B2528	fadJ	B5EZR9	2474	499	STM, BioModels	Salmonella enterica serovar Agona SL483
SeAg_B2529	fadI	B5EZS0	SeAg_B4212	fadA	B5EZV9	2474	2432	STM	Salmonella enterica serovar Agona SL483
SeAg_B2529	fadI	B5EZS0	SeAg_B4213	fadB	B5EZW0	2474	1160	STM, BioModels	Salmonella enterica serovar Agona SL483
SeAg_B2531	SeAg_B2531	B5EZS2	SeAg_B0554	SeAg_B0554	B5EXP9	1790	2502	STM	Salmonella enterica serovar Agona SL483
SeAg_B2531	SeAg_B2531	B5EZS2	SeAg_B4186	SeAg_B4186	B5EZT4	1790	1320	STM	Salmonella enterica serovar Agona SL483
SeAg_B4175	dapF	B5EZS3	SeAg_B2627	dapE	B5F0L0	3993	3592	STM	Salmonella enterica serovar Agona SL483
SeAg_B4181	corA	B5EZS9	SeAg_B2895	hoxN	B5F306	547	2316	STM	Salmonella enterica serovar Agona SL483
SeAg_B4186	SeAg_B4186	B5EZT4	SeAg_B0459	pgpA	B5EXG1	1320	3227	STM	Salmonella enterica serovar Agona SL483
SeAg_B4186	SeAg_B4186	B5EZT4	SeAg_B4190	pldB	B5EZT8	1320	3534	BioModels	Salmonella enterica serovar Agona SL483
SeAg_B4186	SeAg_B4186	B5EZT4	SeAg_B4492	SeAg_B4492	B5F1Q4	1320	1267	BioModels	Salmonella enterica serovar Agona SL483
SeAg_B4186	SeAg_B4186	B5EZT4	SeAg_B4626	psd	B5F377	1320	721	BioModels	Salmonella enterica serovar Agona SL483
SeAg_B4186	SeAg_B4186	B5EZT4	SeAg_B3157	SeAg_B3157	B5F4V4	1320	3199	BioModels	Salmonella enterica serovar Agona SL483
SeAg_B4186	SeAg_B4186	B5EZT4	SeAg_B1439	SeAg_B1439	B5F562	1320	138	STM	Salmonella enterica serovar Agona SL483
SeAg_B4186	SeAg_B4186	B5EZT4	SeAg_B3354	SeAg_B3354	B5F666	1320	1617	BioModels	Salmonella enterica serovar Agona SL483
SeAg_B4186	SeAg_B4186	B5EZT4	SeAg_B3393	SeAg_B3393	B5F6A3	1320	1795	BioModels	Salmonella enterica serovar Agona SL483
SeAg_B4186	SeAg_B4186	B5EZT4	SeAg_B1995	plsX	B5F915	1320	2365	BioModels	Salmonella enterica serovar Agona SL483
SeAg_B4190	pldB	B5EZT8	SeAg_B0459	pgpA	B5EXG1	3534	3227	STM	Salmonella enterica serovar Agona SL483
SeAg_B4190	pldB	B5EZT8	SeAg_B3149	lgt	B5F4U6	3534	284	STM	Salmonella enterica serovar Agona SL483
SeAg_B4190	pldB	B5EZT8	SeAg_B3156	SeAg_B3156	B5F4V3	3534	3478	STM	Salmonella enterica serovar Agona SL483
SeAg_B4190	pldB	B5EZT8	SeAg_B3157	SeAg_B3157	B5F4V4	3534	3199	STM	Salmonella enterica serovar Agona SL483
SeAg_B4190	pldB	B5EZT8	SeAg_B1439	SeAg_B1439	B5F562	3534	138	STM	Salmonella enterica serovar Agona SL483
SeAg_B4194	metE	B5EZU1	SeAg_B2300	metG	B5EXZ5	2156	3832	BioModels	Salmonella enterica serovar Agona SL483
SeAg_B4194	metE	B5EZU1	SeAg_B4353	metF	B5F0T8	2156	1490	STM	Salmonella enterica serovar Agona SL483
SeAg_B4194	metE	B5EZU1	SeAg_B2935	luxS	B5F345	2156	1500	STM	Salmonella enterica serovar Agona SL483
SeAg_B4194	metE	B5EZU1	SeAg_B1608	SeAg_B1608	B5F5X4	2156	648	STM, BioModels	Salmonella enterica serovar Agona SL483
SeAg_B4194	metE	B5EZU1	SeAg_B3335	metC	B5F649	2156	2730	STM, BioModels	Salmonella enterica serovar Agona SL483
SeAg_B4199	udp	B5EZU6	SeAg_B2249	udk	B5EXV0	2760	1109	BioModels	Salmonella enterica serovar Agona SL483
SeAg_B4199	udp	B5EZU6	SeAg_B2329	cdd	B5EYN3	2760	2753	BioModels	Salmonella enterica serovar Agona SL483
SeAg_B4201	ubiE	B5EZU8	SeAg_B4217	hemG	B5EZW4	1659	817	BioModels	Salmonella enterica serovar Agona SL483
SeAg_B4201	ubiE	B5EZU8	SeAg_B3216	ubiH	B5F5I3	1659	2666	STM, BioModels	Salmonella enterica serovar Agona SL483
SeAg_B4203	ubiB	B5EZV0	SeAg_B2498	SeAg_B2498	B5EZP0	2490	15	STM	Salmonella enterica serovar Agona SL483
SeAg_B4203	ubiB	B5EZV0	SeAg_B4209	ubiD	B5EZV6	2490	985	STM	Salmonella enterica serovar Agona SL483
SeAg_B4209	ubiD	B5EZV6	SeAg_B2498	SeAg_B2498	B5EZP0	985	15	STM	Salmonella enterica serovar Agona SL483
SeAg_B4209	ubiD	B5EZV6	SeAg_B4491	ubiA	B5F1Q3	985	1228	STM, BioModels	Salmonella enterica serovar Agona SL483
SeAg_B4210	fre	B5EZV7	SeAg_B0229	SeAg_B0229	B5F8Q5	4029	2141	STM	Salmonella enterica serovar Agona SL483
SeAg_B4210	fre	B5EZV7	SeAg_B0230	SeAg_B0230	B5F8Q6	4029	4058	STM	Salmonella enterica serovar Agona SL483
SeAg_B4212	fadA	B5EZV9	SeAg_B2528	fadJ	B5EZR9	2432	499	STM, BioModels	Salmonella enterica serovar Agona SL483
SeAg_B4212	fadA	B5EZV9	SeAg_B4213	fadB	B5EZW0	2432	1160	STM, BioModels	Salmonella enterica serovar Agona SL483
SeAg_B4213	fadB	B5EZW0	SeAg_B0635	entE	B5EYI7	1160	614	STM	Salmonella enterica serovar Agona SL483
SeAg_B4213	fadB	B5EZW0	SeAg_B2528	fadJ	B5EZR9	1160	499	STM	Salmonella enterica serovar Agona SL483
SeAg_B4213	fadB	B5EZW0	SeAg_B1314	SeAg_B1314	B5F3S4	1160	2297	STM	Salmonella enterica serovar Agona SL483
SeAg_B4213	fadB	B5EZW0	SeAg_B1822	SeAg_B1822	B5F7E5	1160	614	STM	Salmonella enterica serovar Agona SL483
SeAg_B4217	hemG	B5EZW4	SeAg_B4236	hemN	B5EZX5	817	676	STM, BioModels	Salmonella enterica serovar Agona SL483
SeAg_B4217	hemG	B5EZW4	SeAg_B2596	hemF	B5F0I0	817	3160	STM, BioModels	Salmonella enterica serovar Agona SL483
SeAg_B4228	SeAg_B4228	B5EZW9	SeAg_B1326	SeAg_B1326	B5F4E0	330	414	STM	Salmonella enterica serovar Agona SL483
SeAg_B4236	hemN	B5EZX5	SeAg_B0830	bioB	B5F072	676	1192	BioModels	Salmonella enterica serovar Agona SL483
SeAg_B4236	hemN	B5EZX5	SeAg_B4411	hemE	B5F1I0	676	2897	STM, BioModels	Salmonella enterica serovar Agona SL483
SeAg_B4236	hemN	B5EZX5	SeAg_B3267	SeAg_B3267	B5F5M9	676	1110	BioModels	Salmonella enterica serovar Agona SL483
SeAg_B4243	SeAg_B4243	B5EZY2	SeAg_B4217	hemG	B5EZW4	1107	817	BioModels	Salmonella enterica serovar Agona SL483
SeAg_B4243	SeAg_B4243	B5EZY2	SeAg_B4236	hemN	B5EZX5	1107	676	BioModels	Salmonella enterica serovar Agona SL483
SeAg_B4243	SeAg_B4243	B5EZY2	SeAg_B0830	bioB	B5F072	1107	1192	BioModels	Salmonella enterica serovar Agona SL483
SeAg_B4243	SeAg_B4243	B5EZY2	SeAg_B2596	hemF	B5F0I0	1107	3160	BioModels	Salmonella enterica serovar Agona SL483
SeAg_B4243	SeAg_B4243	B5EZY2	SeAg_B4411	hemE	B5F1I0	1107	2897	BioModels	Salmonella enterica serovar Agona SL483
SeAg_B4243	SeAg_B4243	B5EZY2	SeAg_B3267	SeAg_B3267	B5F5M9	1107	1110	BioModels	Salmonella enterica serovar Agona SL483
SeAg_B4247	ompL	B5EZY6	SeAg_B0669	pagP	B5EZ67	3842	2564	STM	Salmonella enterica serovar Agona SL483
SeAg_B4250	SeAg_B4250	B5EZY9	SeAg_B2578	crr	B5F0G2	918	1728	BioModels	Salmonella enterica serovar Agona SL483
SeAg_B4250	SeAg_B4250	B5EZY9	SeAg_B2732	SeAg_B2732	B5F1F0	918	371	BioModels	Salmonella enterica serovar Agona SL483
SeAg_B4250	SeAg_B4250	B5EZY9	SeAg_B4562	SeAg_B4562	B5F2H5	918	101	BioModels	Salmonella enterica serovar Agona SL483
SeAg_B4265	SeAg_B4265	B5F004	SeAg_B4001	SeAg_B4001	B5EY50	1264	3344	BioModels	Salmonella enterica serovar Agona SL483
SeAg_B4265	SeAg_B4265	B5F004	SeAg_B4491	ubiA	B5F1Q3	1264	1228	BioModels	Salmonella enterica serovar Agona SL483
SeAg_B4265	SeAg_B4265	B5F004	SeAg_B3208	SeAg_B3208	B5F5H5	1264	1767	BioModels	Salmonella enterica serovar Agona SL483
SeAg_B4265	SeAg_B4265	B5F004	SeAg_B1855	SeAg_B1855	B5F7H7	1264	3560	BioModels	Salmonella enterica serovar Agona SL483
SeAg_B4270	fdoI	B5F009	SeAg_B4271	fdoH	B5F010	3772	3008	STM	Salmonella enterica serovar Agona SL483
SeAg_B4270	fdoI	B5F009	SeAg_B1596	fdnH	B5F5W2	3772	3962	STM	Salmonella enterica serovar Agona SL483
SeAg_B4270	fdoI	B5F009	SeAg_B1597	SeAg_B1597	B5F5W3	3772	1673	STM	Salmonella enterica serovar Agona SL483
SeAg_B4271	fdoH	B5F010	SeAg_B1596	fdnH	B5F5W2	3008	3962	STM	Salmonella enterica serovar Agona SL483
SeAg_B4271	fdoH	B5F010	SeAg_B1597	SeAg_B1597	B5F5W3	3008	1673	STM	Salmonella enterica serovar Agona SL483
SeAg_B0776	cydA	B5F023	SeAg_B0777	cydB1	B5F024	288	1849	STM	Salmonella enterica serovar Agona SL483
SeAg_B0792	nadA	B5F034	SeAg_B2751	nadB	B5F1G8	3141	4163	STM	Salmonella enterica serovar Agona SL483
SeAg_B0793	SeAg_B0793	B5F035	SeAg_B1006	SeAg_B1006	B5F1T2	1454	2449	STM	Salmonella enterica serovar Agona SL483
SeAg_B0794	SeAg_B0794	B5F036	SeAg_B4307	fieF	B5F0P5	524	570	STM	Salmonella enterica serovar Agona SL483
SeAg_B0796	aroG	B5F038	SeAg_B1826	aroH	B5F7E8	2962	3673	STM	Salmonella enterica serovar Agona SL483
SeAg_B0797	SeAg_B0797	B5F039	SeAg_B0798	SeAg_B0798	B5F040	3810	1438	STM	Salmonella enterica serovar Agona SL483
SeAg_B0804	SeAg_B0804	B5F046	SeAg_B0804	SeAg_B0804	B5F046	3776	3776	STM	Salmonella enterica serovar Agona SL483
SeAg_B0804	SeAg_B0804	B5F046	SeAg_B0061	SeAg_B0061	B5F734	3776	3776	STM	Salmonella enterica serovar Agona SL483
SeAg_B0804	SeAg_B0804	B5F046	SeAg_B0062	oadA	B5F735	3776	3889	STM	Salmonella enterica serovar Agona SL483
SeAg_B0804	SeAg_B0804	B5F046	SeAg_B0063	SeAg_B0063	B5F736	3776	3409	STM	Salmonella enterica serovar Agona SL483
SeAg_B0804	SeAg_B0804	B5F046	SeAg_B3542	SeAg_B3542	B5F7L1	3776	3776	STM	Salmonella enterica serovar Agona SL483
SeAg_B0804	SeAg_B0804	B5F046	SeAg_B3543	oadA	B5F7L2	3776	3889	STM	Salmonella enterica serovar Agona SL483
SeAg_B0804	SeAg_B0804	B5F046	SeAg_B3544	SeAg_B3544	B5F7L3	3776	3409	STM	Salmonella enterica serovar Agona SL483
SeAg_B0808	gpmA	B5F050	SeAg_B2540	SeAg_B2540	B5F0D1	1169	2067	STM	Salmonella enterica serovar Agona SL483
SeAg_B0808	gpmA	B5F050	SeAg_B3100	SeAg_B3100	B5F4Q4	1169	774	STM	Salmonella enterica serovar Agona SL483
SeAg_B0809	galM	B5F051	SeAg_B2311	SeAg_B2311	B5EY06	2629	1634	BioModels	Salmonella enterica serovar Agona SL483
SeAg_B0809	galM	B5F051	SeAg_B2546	glk	B5F0D6	2629	1033	BioModels	Salmonella enterica serovar Agona SL483
SeAg_B0809	galM	B5F051	SeAg_B1006	SeAg_B1006	B5F1T2	2629	2449	STM	Salmonella enterica serovar Agona SL483
SeAg_B0810	galK	B5F052	SeAg_B2226	SeAg_B2226	B5EXS8	3217	3210	STM	Salmonella enterica serovar Agona SL483
SeAg_B0810	galK	B5F052	SeAg_B2334	mglC	B5EYN8	3217	2698	STM	Salmonella enterica serovar Agona SL483
SeAg_B0810	galK	B5F052	SeAg_B2336	SeAg_B2336	B5EYP0	3217	2314	STM	Salmonella enterica serovar Agona SL483
SeAg_B0810	galK	B5F052	SeAg_B4562	SeAg_B4562	B5F2H5	3217	101	STM, BioModels	Salmonella enterica serovar Agona SL483
SeAg_B0810	galK	B5F052	SeAg_B3254	galP	B5F5L6	3217	4110	STM	Salmonella enterica serovar Agona SL483
SeAg_B0811	galT	B5F053	SeAg_B3936	SeAg_B3936	B5EXD3	2019	1966	BioModels	Salmonella enterica serovar Agona SL483
SeAg_B0811	galT	B5F053	SeAg_B2226	SeAg_B2226	B5EXS8	2019	3210	STM	Salmonella enterica serovar Agona SL483
SeAg_B0811	galT	B5F053	SeAg_B0810	galK	B5F052	2019	3217	STM, BioModels	Salmonella enterica serovar Agona SL483
SeAg_B0811	galT	B5F053	SeAg_B0812	galE	B5F054	2019	3536	BioModels	Salmonella enterica serovar Agona SL483
SeAg_B0817	modA	B5F059	SeAg_B0818	modB	B5F060	1478	2078	STM	Salmonella enterica serovar Agona SL483
SeAg_B0817	modA	B5F059	SeAg_B4309	SeAg_B4309	B5F0P7	1478	1538	STM	Salmonella enterica serovar Agona SL483
SeAg_B0818	modB	B5F060	SeAg_B4309	SeAg_B4309	B5F0P7	2078	1538	STM	Salmonella enterica serovar Agona SL483
SeAg_B0821	SeAg_B0821	B5F063	SeAg_B1238	zwf	B5F3K5	1294	452	STM	Salmonella enterica serovar Agona SL483
SeAg_B0824	hutG	B5F066	SeAg_B0823	hutI	B5F065	2330	1154	STM, BioModels	Salmonella enterica serovar Agona SL483
SeAg_B0829	bioA	B5F071	SeAg_B0831	bioF	B5F073	3938	868	STM, BioModels	Salmonella enterica serovar Agona SL483
SeAg_B0830	bioB	B5F072	SeAg_B0674	lipA	B5EZ72	1192	2033	BioModels	Salmonella enterica serovar Agona SL483
SeAg_B0830	bioB	B5F072	SeAg_B0833	bioD	B5F075	1192	1043	STM	Salmonella enterica serovar Agona SL483
SeAg_B0830	bioB	B5F072	SeAg_B1683	bioD2	B5F6F6	1192	3173	STM	Salmonella enterica serovar Agona SL483
SeAg_B0832	bioC	B5F074	SeAg_B2518	SeAg_B2518	B5EZR0	3726	2227	BioModels	Salmonella enterica serovar Agona SL483
SeAg_B0832	bioC	B5F074	SeAg_B1989	fabF	B5F910	3726	1982	BioModels	Salmonella enterica serovar Agona SL483
SeAg_B0833	bioD	B5F075	SeAg_B0829	bioA	B5F071	1043	3938	STM	Salmonella enterica serovar Agona SL483
SeAg_B0833	bioD	B5F075	SeAg_B1683	bioD2	B5F6F6	1043	3173	STM	Salmonella enterica serovar Agona SL483
SeAg_B0840	moaD	B5F082	SeAg_B0674	lipA	B5EZ72	3466	2033	BioModels	Salmonella enterica serovar Agona SL483
SeAg_B0840	moaD	B5F082	SeAg_B0837	moaA	B5F079	3466	3898	BioModels	Salmonella enterica serovar Agona SL483
SeAg_B0840	moaD	B5F082	SeAg_B0839	moaC	B5F081	3466	2563	BioModels	Salmonella enterica serovar Agona SL483
SeAg_B0841	moaE	B5F083	SeAg_B0674	lipA	B5EZ72	1750	2033	BioModels	Salmonella enterica serovar Agona SL483
SeAg_B0841	moaE	B5F083	SeAg_B0837	moaA	B5F079	1750	3898	BioModels	Salmonella enterica serovar Agona SL483
SeAg_B0841	moaE	B5F083	SeAg_B0839	moaC	B5F081	1750	2563	BioModels	Salmonella enterica serovar Agona SL483
SeAg_B0847	SeAg_B0847	B5F089	SeAg_B0459	pgpA	B5EXG1	2964	3227	STM	Salmonella enterica serovar Agona SL483
SeAg_B0847	SeAg_B0847	B5F089	SeAg_B4332	glpK	B5F0R7	2964	1877	BioModels	Salmonella enterica serovar Agona SL483
SeAg_B0847	SeAg_B0847	B5F089	SeAg_B4356	gldA	B5F0U1	2964	2162	BioModels	Salmonella enterica serovar Agona SL483
SeAg_B0847	SeAg_B0847	B5F089	SeAg_B4562	SeAg_B4562	B5F2H5	2964	101	BioModels	Salmonella enterica serovar Agona SL483
SeAg_B0847	SeAg_B0847	B5F089	SeAg_B1439	SeAg_B1439	B5F562	2964	138	STM	Salmonella enterica serovar Agona SL483
SeAg_B0847	SeAg_B0847	B5F089	SeAg_B3730	gldA	B5F8P5	2964	4105	BioModels	Salmonella enterica serovar Agona SL483
SeAg_B0866	glnH	B5F0A8	SeAg_B0865	glnP	B5F0A7	1136	287	STM	Salmonella enterica serovar Agona SL483
SeAg_B0870	SeAg_B0870	B5F0B2	SeAg_B4188	rhtC	B5EZT6	2436	3983	STM	Salmonella enterica serovar Agona SL483
SeAg_B0870	SeAg_B0870	B5F0B2	SeAg_B4189	rhtB	B5EZT7	2436	257	STM	Salmonella enterica serovar Agona SL483
SeAg_B0877	SeAg_B0877	B5F0B8	SeAg_B0710	lnt	B5EZA7	3111	1177	STM	Salmonella enterica serovar Agona SL483
SeAg_B0877	SeAg_B0877	B5F0B8	SeAg_B1794	lpp	B5F7C0	3111	2977	STM	Salmonella enterica serovar Agona SL483
SeAg_B0877	SeAg_B0877	B5F0B8	SeAg_B1796	SeAg_B1796	B5F7C2	3111	1528	STM	Salmonella enterica serovar Agona SL483
SeAg_B0877	SeAg_B0877	B5F0B8	SeAg_B1970	SeAg_B1970	B5F8D9	3111	2278	STM	Salmonella enterica serovar Agona SL483
SeAg_B0884	SeAg_B0884	B5F0C4	SeAg_B0885	SeAg_B0885	B5F0W8	2703	3316	STM	Salmonella enterica serovar Agona SL483
SeAg_B2532	SeAg_B2532	B5F0C5	SeAg_B0554	SeAg_B0554	B5EXP9	433	2502	STM	Salmonella enterica serovar Agona SL483
SeAg_B2532	SeAg_B2532	B5F0C5	SeAg_B2531	SeAg_B2531	B5EZS2	433	1790	STM	Salmonella enterica serovar Agona SL483
SeAg_B2532	SeAg_B2532	B5F0C5	SeAg_B4186	SeAg_B4186	B5EZT4	433	1320	STM	Salmonella enterica serovar Agona SL483
SeAg_B2533	SeAg_B2533	B5F0C6	SeAg_B0554	SeAg_B0554	B5EXP9	3707	2502	STM	Salmonella enterica serovar Agona SL483
SeAg_B2533	SeAg_B2533	B5F0C6	SeAg_B2531	SeAg_B2531	B5EZS2	3707	1790	STM	Salmonella enterica serovar Agona SL483
SeAg_B2533	SeAg_B2533	B5F0C6	SeAg_B4186	SeAg_B4186	B5EZT4	3707	1320	STM	Salmonella enterica serovar Agona SL483
SeAg_B2540	SeAg_B2540	B5F0D1	SeAg_B1006	SeAg_B1006	B5F1T2	2067	2449	STM	Salmonella enterica serovar Agona SL483
SeAg_B2552	nupC	B5F0E2	SeAg_B0451	SeAg_B0451	B5EXF3	1009	1837	STM	Salmonella enterica serovar Agona SL483
SeAg_B2552	nupC	B5F0E2	SeAg_B4506	aphA	B5F1R7	1009	1278	STM	Salmonella enterica serovar Agona SL483
SeAg_B2565	nupG	B5F0E9	SeAg_B0451	SeAg_B0451	B5EXF3	884	1837	STM	Salmonella enterica serovar Agona SL483
SeAg_B2565	nupG	B5F0E9	SeAg_B2552	nupC	B5F0E2	884	1009	STM	Salmonella enterica serovar Agona SL483
SeAg_B2565	nupG	B5F0E9	SeAg_B4506	aphA	B5F1R7	884	1278	STM	Salmonella enterica serovar Agona SL483
SeAg_B2565	nupG	B5F0E9	SeAg_B1006	SeAg_B1006	B5F1T2	884	2449	STM	Salmonella enterica serovar Agona SL483
SeAg_B2566	xapA	B5F0F0	SeAg_B2565	nupG	B5F0E9	1707	884	STM	Salmonella enterica serovar Agona SL483
SeAg_B2566	xapA	B5F0F0	SeAg_B4892	deoD	B5F527	1707	234	STM	Salmonella enterica serovar Agona SL483
SeAg_B2566	xapA	B5F0F0	SeAg_B3277	nupG	B5F5N9	1707	884	STM	Salmonella enterica serovar Agona SL483
SeAg_B2566	xapA	B5F0F0	SeAg_B0247	dgt	B5F8S2	1707	3699	STM	Salmonella enterica serovar Agona SL483
SeAg_B2571	ligA	B5F0F5	SeAg_B4410	nudC	B5F1H9	2114	933	STM	Salmonella enterica serovar Agona SL483
SeAg_B2576	ptsH	B5F0G0	SeAg_B0732	nagE	B5EZC2	561	2489	STM	Salmonella enterica serovar Agona SL483
SeAg_B2576	ptsH	B5F0G0	SeAg_B2577	ptsI	B5F0G1	561	1686	STM	Salmonella enterica serovar Agona SL483
SeAg_B2576	ptsH	B5F0G0	SeAg_B4488	lamB	B5F1Q0	561	3308	STM	Salmonella enterica serovar Agona SL483
SeAg_B2576	ptsH	B5F0G0	SeAg_B2952	SeAg_B2952	B5F356	561	2181	STM	Salmonella enterica serovar Agona SL483
SeAg_B2576	ptsH	B5F0G0	SeAg_B2953	SeAg_B2953	B5F357	561	679	STM	Salmonella enterica serovar Agona SL483
SeAg_B2576	ptsH	B5F0G0	SeAg_B2954	SeAg_B2954	B5F358	561	36	STM	Salmonella enterica serovar Agona SL483
SeAg_B2576	ptsH	B5F0G0	SeAg_B4661	ulaA	B5F3A9	561	255	STM	Salmonella enterica serovar Agona SL483
SeAg_B2576	ptsH	B5F0G0	SeAg_B4662	ulaB	B5F3B0	561	1894	STM	Salmonella enterica serovar Agona SL483
SeAg_B2576	ptsH	B5F0G0	SeAg_B4663	ulaC	B5F3B1	561	2898	STM	Salmonella enterica serovar Agona SL483
SeAg_B2577	ptsI	B5F0G1	SeAg_B0732	nagE	B5EZC2	1686	2489	STM	Salmonella enterica serovar Agona SL483
SeAg_B2577	ptsI	B5F0G1	SeAg_B4488	lamB	B5F1Q0	1686	3308	STM	Salmonella enterica serovar Agona SL483
SeAg_B2577	ptsI	B5F0G1	SeAg_B2952	SeAg_B2952	B5F356	1686	2181	STM	Salmonella enterica serovar Agona SL483
SeAg_B2577	ptsI	B5F0G1	SeAg_B2953	SeAg_B2953	B5F357	1686	679	STM	Salmonella enterica serovar Agona SL483
SeAg_B2577	ptsI	B5F0G1	SeAg_B2954	SeAg_B2954	B5F358	1686	36	STM	Salmonella enterica serovar Agona SL483
SeAg_B2577	ptsI	B5F0G1	SeAg_B4661	ulaA	B5F3A9	1686	255	STM	Salmonella enterica serovar Agona SL483
SeAg_B2577	ptsI	B5F0G1	SeAg_B4662	ulaB	B5F3B0	1686	1894	STM	Salmonella enterica serovar Agona SL483
SeAg_B2577	ptsI	B5F0G1	SeAg_B4663	ulaC	B5F3B1	1686	2898	STM	Salmonella enterica serovar Agona SL483
SeAg_B2578	crr	B5F0G2	SeAg_B0732	nagE	B5EZC2	1728	2489	STM	Salmonella enterica serovar Agona SL483
SeAg_B2578	crr	B5F0G2	SeAg_B2576	ptsH	B5F0G0	1728	561	STM	Salmonella enterica serovar Agona SL483
SeAg_B2578	crr	B5F0G2	SeAg_B2577	ptsI	B5F0G1	1728	1686	STM	Salmonella enterica serovar Agona SL483
SeAg_B2578	crr	B5F0G2	SeAg_B2733	murQ	B5F1F1	1728	1973	BioModels	Salmonella enterica serovar Agona SL483
SeAg_B2578	crr	B5F0G2	SeAg_B4488	lamB	B5F1Q0	1728	3308	STM	Salmonella enterica serovar Agona SL483
SeAg_B2578	crr	B5F0G2	SeAg_B1300	manZ	B5F3R0	1728	3056	STM	Salmonella enterica serovar Agona SL483
SeAg_B2578	crr	B5F0G2	SeAg_B1301	manY	B5F3R1	1728	2212	STM	Salmonella enterica serovar Agona SL483
SeAg_B2578	crr	B5F0G2	SeAg_B1302	manX	B5F3R2	1728	111	STM	Salmonella enterica serovar Agona SL483
SeAg_B2578	crr	B5F0G2	SeAg_B1982	ptsG	B5F903	1728	3800	STM	Salmonella enterica serovar Agona SL483
SeAg_B2580	pdxK	B5F0G4	SeAg_B1724	SeAg_B1724	B5F6J7	435	4060	STM, BioModels	Salmonella enterica serovar Agona SL483
SeAg_B2587	cysW	B5F0H1	SeAg_B0817	modA	B5F059	1302	1478	STM	Salmonella enterica serovar Agona SL483
SeAg_B2587	cysW	B5F0H1	SeAg_B0818	modB	B5F060	1302	2078	STM	Salmonella enterica serovar Agona SL483
SeAg_B2587	cysW	B5F0H1	SeAg_B4309	SeAg_B4309	B5F0P7	1302	1538	STM	Salmonella enterica serovar Agona SL483
SeAg_B2588	cysT	B5F0H2	SeAg_B0817	modA	B5F059	3802	1478	STM	Salmonella enterica serovar Agona SL483
SeAg_B2588	cysT	B5F0H2	SeAg_B0818	modB	B5F060	3802	2078	STM	Salmonella enterica serovar Agona SL483
SeAg_B2588	cysT	B5F0H2	SeAg_B2587	cysW	B5F0H1	3802	1302	STM	Salmonella enterica serovar Agona SL483
SeAg_B2588	cysT	B5F0H2	SeAg_B4309	SeAg_B4309	B5F0P7	3802	1538	STM	Salmonella enterica serovar Agona SL483
SeAg_B2589	cysP	B5F0H3	SeAg_B0817	modA	B5F059	2781	1478	STM	Salmonella enterica serovar Agona SL483
SeAg_B2589	cysP	B5F0H3	SeAg_B0818	modB	B5F060	2781	2078	STM	Salmonella enterica serovar Agona SL483
SeAg_B2589	cysP	B5F0H3	SeAg_B2587	cysW	B5F0H1	2781	1302	STM	Salmonella enterica serovar Agona SL483
SeAg_B2589	cysP	B5F0H3	SeAg_B2588	cysT	B5F0H2	2781	3802	STM	Salmonella enterica serovar Agona SL483
SeAg_B2589	cysP	B5F0H3	SeAg_B4309	SeAg_B4309	B5F0P7	2781	1538	STM	Salmonella enterica serovar Agona SL483
SeAg_B2596	hemF	B5F0I0	SeAg_B4236	hemN	B5EZX5	3160	676	BioModels	Salmonella enterica serovar Agona SL483
SeAg_B2596	hemF	B5F0I0	SeAg_B0830	bioB	B5F072	3160	1192	BioModels	Salmonella enterica serovar Agona SL483
SeAg_B2596	hemF	B5F0I0	SeAg_B4411	hemE	B5F1I0	3160	2897	STM, BioModels	Salmonella enterica serovar Agona SL483
SeAg_B2596	hemF	B5F0I0	SeAg_B3267	SeAg_B3267	B5F5M9	3160	1110	BioModels	Salmonella enterica serovar Agona SL483
SeAg_B2602	eutC	B5F0I6	SeAg_B2603	eutB	B5F0I7	2957	2614	STM	Salmonella enterica serovar Agona SL483
SeAg_B2602	eutC	B5F0I6	SeAg_B2605	eutH	B5F0I9	2957	2982	STM	Salmonella enterica serovar Agona SL483
SeAg_B2602	eutC	B5F0I6	SeAg_B3755	ugpQ	B5F9B5	2957	216	STM	Salmonella enterica serovar Agona SL483
SeAg_B2603	eutB	B5F0I7	SeAg_B2605	eutH	B5F0I9	2614	2982	STM	Salmonella enterica serovar Agona SL483
SeAg_B2603	eutB	B5F0I7	SeAg_B3755	ugpQ	B5F9B5	2614	216	STM	Salmonella enterica serovar Agona SL483
SeAg_B2605	eutH	B5F0I9	SeAg_B2418	glpQ	B5EYW7	2982	473	STM	Salmonella enterica serovar Agona SL483
SeAg_B2605	eutH	B5F0I9	SeAg_B1006	SeAg_B1006	B5F1T2	2982	2449	STM	Salmonella enterica serovar Agona SL483
SeAg_B2612	eutT	B5F0J5	SeAg_B1833	SeAg_B1833	B5F7F5	2101	3956	STM	Salmonella enterica serovar Agona SL483
SeAg_B2612	eutT	B5F0J5	SeAg_B0245	SeAg_B0245	B5F8S0	2101	2972	STM	Salmonella enterica serovar Agona SL483
SeAg_B2617	tal1	B5F0K0	SeAg_B0007	tal2	B5F6Y2	873	3087	STM	Salmonella enterica serovar Agona SL483
SeAg_B2618	tkt	B5F0K1	SeAg_B2481	SeAg_B2481	B5EZM3	3649	2994	STM	Salmonella enterica serovar Agona SL483
SeAg_B2618	tkt	B5F0K1	SeAg_B2482	SeAg_B2482	B5EZM4	3649	434	STM	Salmonella enterica serovar Agona SL483
SeAg_B2618	tkt	B5F0K1	SeAg_B2617	tal1	B5F0K0	3649	873	BioModels	Salmonella enterica serovar Agona SL483
SeAg_B2618	tkt	B5F0K1	SeAg_B0007	tal2	B5F6Y2	3649	3087	BioModels	Salmonella enterica serovar Agona SL483
SeAg_B2621	SeAg_B2621	B5F0K4	SeAg_B2209	SeAg_B2209	B5EXR1	997	319	STM	Salmonella enterica serovar Agona SL483
SeAg_B2634	dapA	B5F0L5	SeAg_B4348	metL	B5F0T3	795	1149	STM	Salmonella enterica serovar Agona SL483
SeAg_B2634	dapA	B5F0L5	SeAg_B0002	thrA	B5F6C1	795	3565	STM	Salmonella enterica serovar Agona SL483
SeAg_B2634	dapA	B5F0L5	SeAg_B3740	asd	B5F9A1	795	1851	BioModels	Salmonella enterica serovar Agona SL483
SeAg_B4287	fucO	B5F0M5	SeAg_B4288	rhaD	B5F0M6	948	826	STM	Salmonella enterica serovar Agona SL483
SeAg_B4287	fucO	B5F0M5	SeAg_B3037	SeAg_B3037	B5F3Z5	948	1357	STM	Salmonella enterica serovar Agona SL483
SeAg_B4287	fucO	B5F0M5	SeAg_B3117	fucA	B5F4R9	948	775	STM	Salmonella enterica serovar Agona SL483
SeAg_B4287	fucO	B5F0M5	SeAg_B3392	folB	B5F6A2	948	3353	BioModels	Salmonella enterica serovar Agona SL483
SeAg_B4288	rhaD	B5F0M6	SeAg_B4290	rhaB	B5F0M8	826	2406	STM, BioModels	Salmonella enterica serovar Agona SL483
SeAg_B4288	rhaD	B5F0M6	SeAg_B3392	folB	B5F6A2	826	3353	BioModels	Salmonella enterica serovar Agona SL483
SeAg_B4289	rhaA	B5F0M7	SeAg_B4293	rhaT	B5F0N1	1164	279	STM	Salmonella enterica serovar Agona SL483
SeAg_B4290	rhaB	B5F0M8	SeAg_B3888	SeAg_B3888	B5EX85	2406	3725	BioModels	Salmonella enterica serovar Agona SL483
SeAg_B4290	rhaB	B5F0M8	SeAg_B4289	rhaA	B5F0M7	2406	1164	STM, BioModels	Salmonella enterica serovar Agona SL483
SeAg_B4293	rhaT	B5F0N1	SeAg_B1006	SeAg_B1006	B5F1T2	279	2449	STM	Salmonella enterica serovar Agona SL483
SeAg_B4298	SeAg_B4298	B5F0N6	SeAg_B3887	SeAg_B3887	B5EX84	1599	181	STM	Salmonella enterica serovar Agona SL483
SeAg_B4298	SeAg_B4298	B5F0N6	SeAg_B4300	SeAg_B4300	B5F0N8	1599	181	STM	Salmonella enterica serovar Agona SL483
SeAg_B4298	SeAg_B4298	B5F0N6	SeAg_B3350	SeAg_B3350	B5F662	1599	181	STM	Salmonella enterica serovar Agona SL483
SeAg_B4299	SeAg_B4299	B5F0N7	SeAg_B3886	SeAg_B3886	B5EX83	2155	1599	STM	Salmonella enterica serovar Agona SL483
SeAg_B4299	SeAg_B4299	B5F0N7	SeAg_B3887	SeAg_B3887	B5EX84	2155	181	STM	Salmonella enterica serovar Agona SL483
SeAg_B4299	SeAg_B4299	B5F0N7	SeAg_B4298	SeAg_B4298	B5F0N6	2155	1599	STM	Salmonella enterica serovar Agona SL483
SeAg_B4299	SeAg_B4299	B5F0N7	SeAg_B4300	SeAg_B4300	B5F0N8	2155	181	STM	Salmonella enterica serovar Agona SL483
SeAg_B4299	SeAg_B4299	B5F0N7	SeAg_B3350	SeAg_B3350	B5F662	2155	181	STM	Salmonella enterica serovar Agona SL483
SeAg_B4299	SeAg_B4299	B5F0N7	SeAg_B3352	SeAg_B3352	B5F664	2155	1599	STM	Salmonella enterica serovar Agona SL483
SeAg_B4301	sodA	B5F0N9	SeAg_B1743	SeAg_B1743	B5F6L6	3238	2050	STM	Salmonella enterica serovar Agona SL483
SeAg_B4308	pfkA	B5F0P6	SeAg_B3444	SeAg_B3444	B5F6R0	2718	583	STM	Salmonella enterica serovar Agona SL483
SeAg_B4308	pfkA	B5F0P6	SeAg_B3448	SeAg_B3448	B5F6R4	2718	17	STM, BioModels	Salmonella enterica serovar Agona SL483
SeAg_B4308	pfkA	B5F0P6	SeAg_B1845	pfkB	B5F7G7	2718	3785	STM	Salmonella enterica serovar Agona SL483
SeAg_B4326	SeAg_B4326	B5F0R1	SeAg_B1544	SeAg_B1544	B5F5R3	601	2939	STM	Salmonella enterica serovar Agona SL483
SeAg_B4330	SeAg_B4330	B5F0R5	SeAg_B4733	nrdG	B5F436	916	1285	STM	Salmonella enterica serovar Agona SL483
SeAg_B4330	SeAg_B4330	B5F0R5	SeAg_B4734	nrdD	B5F437	916	3575	STM	Salmonella enterica serovar Agona SL483
SeAg_B4330	SeAg_B4330	B5F0R5	SeAg_B3201	SeAg_B3201	B5F5G8	916	3198	STM	Salmonella enterica serovar Agona SL483
SeAg_B4331	glpX	B5F0R6	SeAg_B4695	fbp	B5F3E2	462	487	STM	Salmonella enterica serovar Agona SL483
SeAg_B4333	glpF	B5F0R8	SeAg_B1006	SeAg_B1006	B5F1T2	890	2449	STM	Salmonella enterica serovar Agona SL483
SeAg_B4336	menA	B5F0S1	SeAg_B2443	menB	B5EZI6	854	1576	STM	Salmonella enterica serovar Agona SL483
SeAg_B4336	menA	B5F0S1	SeAg_B3495	ispB	B5F6V6	854	2699	STM, BioModels	Salmonella enterica serovar Agona SL483
SeAg_B4347	metB	B5F0T2	SeAg_B4428	metA	B5F1J1	526	262	STM, BioModels	Salmonella enterica serovar Agona SL483
SeAg_B4347	metB	B5F0T2	SeAg_B1798	SeAg_B1798	B5F7C4	526	1741	BioModels	Salmonella enterica serovar Agona SL483
SeAg_B4347	metB	B5F0T2	SeAg_B3833	yhjU	B5F9J2	526	2952	STM	Salmonella enterica serovar Agona SL483
SeAg_B4348	metL	B5F0T3	SeAg_B4477	lysC	B5F1N9	1149	3224	STM	Salmonella enterica serovar Agona SL483
SeAg_B4354	katG	B5F0T9	SeAg_B1415	SeAg_B1415	B5F4L9	1336	318	STM	Salmonella enterica serovar Agona SL483
SeAg_B4356	gldA	B5F0U1	SeAg_B1034	mgsA	B5F1W0	2162	1209	STM	Salmonella enterica serovar Agona SL483
SeAg_B4356	gldA	B5F0U1	SeAg_B1475	SeAg_B1475	B5F597	2162	293	STM	Salmonella enterica serovar Agona SL483
SeAg_B4356	gldA	B5F0U1	SeAg_B3340	dkgA	B5F653	2162	293	STM	Salmonella enterica serovar Agona SL483
SeAg_B4356	gldA	B5F0U1	SeAg_B1887	SeAg_B1887	B5F863	2162	2946	STM	Salmonella enterica serovar Agona SL483
SeAg_B4356	gldA	B5F0U1	SeAg_B3730	gldA	B5F8P5	2162	4105	STM	Salmonella enterica serovar Agona SL483
SeAg_B4356	gldA	B5F0U1	SeAg_B0299	dkgB	B5F8W4	2162	4151	STM	Salmonella enterica serovar Agona SL483
SeAg_B4361	argE	B5F0U6	SeAg_B1871	astC	B5F846	1685	1408	STM	Salmonella enterica serovar Agona SL483
SeAg_B4361	argE	B5F0U6	SeAg_B3665	argD	B5F8I0	1685	1628	STM, BioModels	Salmonella enterica serovar Agona SL483
SeAg_B4362	argC	B5F0U7	SeAg_B4363	argB	B5F0U8	1251	1874	BioModels	Salmonella enterica serovar Agona SL483
SeAg_B4362	argC	B5F0U7	SeAg_B1871	astC	B5F846	1251	1408	STM	Salmonella enterica serovar Agona SL483
SeAg_B4362	argC	B5F0U7	SeAg_B3665	argD	B5F8I0	1251	1628	STM	Salmonella enterica serovar Agona SL483
SeAg_B4363	argB	B5F0U8	SeAg_B3138	argA	B5F4T5	1874	1195	STM	Salmonella enterica serovar Agona SL483
SeAg_B4364	argH	B5F0U9	SeAg_B3479	argG	B5F6U1	938	3845	STM, BioModels	Salmonella enterica serovar Agona SL483
SeAg_B4367	sthA	B5F0V1	SeAg_B1694	pntB	B5F6G7	2533	3189	STM	Salmonella enterica serovar Agona SL483
SeAg_B4367	sthA	B5F0V1	SeAg_B1695	pntA	B5F6G8	2533	1187	STM	Salmonella enterica serovar Agona SL483
SeAg_B4372	btuB	B5F0V4	SeAg_B1409	SeAg_B1409	B5F4L3	3964	1820	STM	Salmonella enterica serovar Agona SL483
SeAg_B4372	btuB	B5F0V4	SeAg_B3332	exbD	B5F646	3964	3311	STM	Salmonella enterica serovar Agona SL483
SeAg_B4372	btuB	B5F0V4	SeAg_B3333	exbB	B5F647	3964	1712	STM	Salmonella enterica serovar Agona SL483
SeAg_B4380	murB	B5F0V6	SeAg_B3497	murA	B5F6V8	2595	3758	STM, BioModels	Salmonella enterica serovar Agona SL483
SeAg_B4381	SeAg_B4381	B5F0V7	SeAg_B2508	accD	B5EZQ0	1145	2027	BioModels	Salmonella enterica serovar Agona SL483
SeAg_B4381	SeAg_B4381	B5F0V7	SeAg_B0830	bioB	B5F072	1145	1192	BioModels	Salmonella enterica serovar Agona SL483
SeAg_B4381	SeAg_B4381	B5F0V7	SeAg_B3570	accB	B5F7N9	1145	1341	BioModels	Salmonella enterica serovar Agona SL483
SeAg_B4381	SeAg_B4381	B5F0V7	SeAg_B3571	accC	B5F7P0	1145	1824	BioModels	Salmonella enterica serovar Agona SL483
SeAg_B4381	SeAg_B4381	B5F0V7	SeAg_B0273	accA	B5F8U6	1145	501	BioModels	Salmonella enterica serovar Agona SL483
SeAg_B4382	coaA	B5F0V8	SeAg_B0442	acpH	B5EWT7	337	3118	BioModels	Salmonella enterica serovar Agona SL483
SeAg_B4382	coaA	B5F0V8	SeAg_B3942	coaD	B5EXD9	337	1987	BioModels	Salmonella enterica serovar Agona SL483
SeAg_B4382	coaA	B5F0V8	SeAg_B3573	panF	B5F7P2	337	1120	STM	Salmonella enterica serovar Agona SL483
SeAg_B4382	coaA	B5F0V8	SeAg_B0215	panC	B5F832	337	1611	STM, BioModels	Salmonella enterica serovar Agona SL483
SeAg_B4396	rpoB	B5F0W7	SeAg_B3610	rpoA	B5F7S1	2611	1508	BioModels	Salmonella enterica serovar Agona SL483
SeAg_B0888	SeAg_B0888	B5F0X1	SeAg_B3804	SeAg_B3804	B5F9G4	1064	2251	STM	Salmonella enterica serovar Agona SL483
SeAg_B0890	SeAg_B0890	B5F0X3	SeAg_B0891	gsiC	B5F0X4	940	1515	STM	Salmonella enterica serovar Agona SL483
SeAg_B0890	SeAg_B0890	B5F0X3	SeAg_B0892	SeAg_B0892	B5F0X5	940	783	STM	Salmonella enterica serovar Agona SL483
SeAg_B0891	gsiC	B5F0X4	SeAg_B0892	SeAg_B0892	B5F0X5	1515	783	STM	Salmonella enterica serovar Agona SL483
SeAg_B0899	SeAg_B0899	B5F0Y2	SeAg_B2185	dacD	B5EX28	1053	2210	STM	Salmonella enterica serovar Agona SL483
SeAg_B0901	SeAg_B0901	B5F0Y4	SeAg_B3391	bacA	B5F6A1	1972	1306	STM	Salmonella enterica serovar Agona SL483
SeAg_B0902	SeAg_B0902	B5F0Y5	SeAg_B1609	nhaC	B5F5X5	2665	3833	STM	Salmonella enterica serovar Agona SL483
SeAg_B0909	grxA	B5F0Z1	SeAg_B3058	cysC	B5F414	3866	2794	STM	Salmonella enterica serovar Agona SL483
SeAg_B0909	grxA	B5F0Z1	SeAg_B1741	SeAg_B1741	B5F6L4	3866	1938	STM	Salmonella enterica serovar Agona SL483
SeAg_B0909	grxA	B5F0Z1	SeAg_B2023	grxB	B5F942	3866	1200	STM	Salmonella enterica serovar Agona SL483
SeAg_B0911	nfsA	B5F0Z3	SeAg_B1738	SeAg_B1738	B5F6L1	1411	4111	BioModels	Salmonella enterica serovar Agona SL483
SeAg_B0914	SeAg_B0914	B5F0Z6	SeAg_B0916	potH	B5F0Z8	268	1774	STM	Salmonella enterica serovar Agona SL483
SeAg_B0914	SeAg_B0914	B5F0Z6	SeAg_B0917	potI	B5F0Z9	268	3104	STM	Salmonella enterica serovar Agona SL483
SeAg_B0914	SeAg_B0914	B5F0Z6	SeAg_B1959	potB	B5F8C8	268	636	STM	Salmonella enterica serovar Agona SL483
SeAg_B0914	SeAg_B0914	B5F0Z6	SeAg_B1961	potC	B5F8D0	268	2871	STM	Salmonella enterica serovar Agona SL483
SeAg_B0914	SeAg_B0914	B5F0Z6	SeAg_B1962	potD	B5F8D1	268	2702	STM	Salmonella enterica serovar Agona SL483
SeAg_B0916	potH	B5F0Z8	SeAg_B0917	potI	B5F0Z9	1774	3104	STM	Salmonella enterica serovar Agona SL483
SeAg_B0916	potH	B5F0Z8	SeAg_B1959	potB	B5F8C8	1774	636	STM	Salmonella enterica serovar Agona SL483
SeAg_B0916	potH	B5F0Z8	SeAg_B1961	potC	B5F8D0	1774	2871	STM	Salmonella enterica serovar Agona SL483
SeAg_B0916	potH	B5F0Z8	SeAg_B1962	potD	B5F8D1	1774	2702	STM	Salmonella enterica serovar Agona SL483
SeAg_B0917	potI	B5F0Z9	SeAg_B1959	potB	B5F8C8	3104	636	STM	Salmonella enterica serovar Agona SL483
SeAg_B0917	potI	B5F0Z9	SeAg_B1961	potC	B5F8D0	3104	2871	STM	Salmonella enterica serovar Agona SL483
SeAg_B0917	potI	B5F0Z9	SeAg_B1962	potD	B5F8D1	3104	2702	STM	Salmonella enterica serovar Agona SL483
SeAg_B0924	artJ	B5F105	SeAg_B0925	artM	B5F106	1074	2555	STM	Salmonella enterica serovar Agona SL483
SeAg_B0924	artJ	B5F105	SeAg_B0926	artQ	B5F107	1074	1127	STM	Salmonella enterica serovar Agona SL483
SeAg_B0925	artM	B5F106	SeAg_B0926	artQ	B5F107	2555	1127	STM	Salmonella enterica serovar Agona SL483
SeAg_B0927	artI	B5F108	SeAg_B0924	artJ	B5F105	3579	1074	STM	Salmonella enterica serovar Agona SL483
SeAg_B0927	artI	B5F108	SeAg_B0925	artM	B5F106	3579	2555	STM	Salmonella enterica serovar Agona SL483
SeAg_B0927	artI	B5F108	SeAg_B0926	artQ	B5F107	3579	1127	STM	Salmonella enterica serovar Agona SL483
SeAg_B0934	ltaE	B5F115	SeAg_B2580	pdxK	B5F0G4	3712	435	STM	Salmonella enterica serovar Agona SL483
SeAg_B0934	ltaE	B5F115	SeAg_B1724	SeAg_B1724	B5F6J7	3712	4060	STM	Salmonella enterica serovar Agona SL483
SeAg_B0935	poxB	B5F116	SeAg_B0201	gcd	B5F818	2147	223	BioModels	Salmonella enterica serovar Agona SL483
SeAg_B0963	trxB	B5F141	SeAg_B2759	SeAg_B2759	B5F230	3448	2524	STM	Salmonella enterica serovar Agona SL483
SeAg_B0963	trxB	B5F141	SeAg_B1798	SeAg_B1798	B5F7C4	3448	1741	BioModels	Salmonella enterica serovar Agona SL483
SeAg_B0969	SeAg_B0969	B5F147	SeAg_B0971	dmsC1	B5F149	3216	1060	STM	Salmonella enterica serovar Agona SL483
SeAg_B0969	SeAg_B0969	B5F147	SeAg_B2680	SeAg_B2680	B5F1A3	3216	3624	STM	Salmonella enterica serovar Agona SL483
SeAg_B0969	SeAg_B0969	B5F147	SeAg_B2681	dmsB	B5F1A4	3216	523	STM	Salmonella enterica serovar Agona SL483
SeAg_B0969	SeAg_B0969	B5F147	SeAg_B2682	SeAg_B2682	B5F1A5	3216	3597	STM	Salmonella enterica serovar Agona SL483
SeAg_B0969	SeAg_B0969	B5F147	SeAg_B4568	SeAg_B4568	B5F2I1	3216	672	STM	Salmonella enterica serovar Agona SL483
SeAg_B0969	SeAg_B0969	B5F147	SeAg_B4569	dmsB	B5F2I2	3216	1025	STM	Salmonella enterica serovar Agona SL483
SeAg_B0969	SeAg_B0969	B5F147	SeAg_B4570	dmsC	B5F2I3	3216	2246	STM	Salmonella enterica serovar Agona SL483
SeAg_B0970	dmsB_2	B5F148	SeAg_B0969	SeAg_B0969	B5F147	3610	3216	STM	Salmonella enterica serovar Agona SL483
SeAg_B0970	dmsB_2	B5F148	SeAg_B0970	dmsB_2	B5F148	3610	3610	STM	Salmonella enterica serovar Agona SL483
SeAg_B0970	dmsB_2	B5F148	SeAg_B0971	dmsC1	B5F149	3610	1060	STM	Salmonella enterica serovar Agona SL483
SeAg_B0970	dmsB_2	B5F148	SeAg_B2680	SeAg_B2680	B5F1A3	3610	3624	STM	Salmonella enterica serovar Agona SL483
SeAg_B0970	dmsB_2	B5F148	SeAg_B2681	dmsB	B5F1A4	3610	523	STM	Salmonella enterica serovar Agona SL483
SeAg_B0970	dmsB_2	B5F148	SeAg_B2682	SeAg_B2682	B5F1A5	3610	3597	STM	Salmonella enterica serovar Agona SL483
SeAg_B0970	dmsB_2	B5F148	SeAg_B4568	SeAg_B4568	B5F2I1	3610	672	STM	Salmonella enterica serovar Agona SL483
SeAg_B0970	dmsB_2	B5F148	SeAg_B4569	dmsB	B5F2I2	3610	1025	STM	Salmonella enterica serovar Agona SL483
SeAg_B0970	dmsB_2	B5F148	SeAg_B4570	dmsC	B5F2I3	3610	2246	STM	Salmonella enterica serovar Agona SL483
SeAg_B0971	dmsC1	B5F149	SeAg_B2680	SeAg_B2680	B5F1A3	1060	3624	STM	Salmonella enterica serovar Agona SL483
SeAg_B0971	dmsC1	B5F149	SeAg_B2681	dmsB	B5F1A4	1060	523	STM	Salmonella enterica serovar Agona SL483
SeAg_B0971	dmsC1	B5F149	SeAg_B2682	SeAg_B2682	B5F1A5	1060	3597	STM	Salmonella enterica serovar Agona SL483
SeAg_B0971	dmsC1	B5F149	SeAg_B4568	SeAg_B4568	B5F2I1	1060	672	STM	Salmonella enterica serovar Agona SL483
SeAg_B0971	dmsC1	B5F149	SeAg_B4569	dmsB	B5F2I2	1060	1025	STM	Salmonella enterica serovar Agona SL483
SeAg_B0971	dmsC1	B5F149	SeAg_B4570	dmsC	B5F2I3	1060	2246	STM	Salmonella enterica serovar Agona SL483
SeAg_B0975	pflA	B5F153	SeAg_B0884	SeAg_B0884	B5F0C4	517	2703	STM	Salmonella enterica serovar Agona SL483
SeAg_B0975	pflA	B5F153	SeAg_B0885	SeAg_B0885	B5F0W8	517	3316	STM	Salmonella enterica serovar Agona SL483
SeAg_B0975	pflA	B5F153	SeAg_B0978	pflB2	B5F155	517	2570	STM	Salmonella enterica serovar Agona SL483
SeAg_B0975	pflA	B5F153	SeAg_B2756	grcA	B5F227	517	3300	STM	Salmonella enterica serovar Agona SL483
SeAg_B0975	pflA	B5F153	SeAg_B3429	pflB	B5F6P8	517	380	STM	Salmonella enterica serovar Agona SL483
SeAg_B0978	pflB2	B5F155	SeAg_B0884	SeAg_B0884	B5F0C4	2570	2703	STM	Salmonella enterica serovar Agona SL483
SeAg_B0978	pflB2	B5F155	SeAg_B0885	SeAg_B0885	B5F0W8	2570	3316	STM	Salmonella enterica serovar Agona SL483
SeAg_B0978	pflB2	B5F155	SeAg_B2756	grcA	B5F227	2570	3300	STM	Salmonella enterica serovar Agona SL483
SeAg_B0978	pflB2	B5F155	SeAg_B3429	pflB	B5F6P8	2570	380	STM	Salmonella enterica serovar Agona SL483
SeAg_B0982	serC	B5F159	SeAg_B2512	pdxB	B5EZQ4	427	3062	STM, BioModels	Salmonella enterica serovar Agona SL483
SeAg_B0982	serC	B5F159	SeAg_B3223	serA	B5F5I8	427	3261	STM, BioModels	Salmonella enterica serovar Agona SL483
SeAg_B0983	aroA	B5F161	SeAg_B0425	aroL	B5EWS0	1769	2984	STM	Salmonella enterica serovar Agona SL483
SeAg_B0983	aroA	B5F161	SeAg_B3686	aroK	B5F8K1	1769	3097	STM	Salmonella enterica serovar Agona SL483
SeAg_B0986	cmk	B5F163	SeAg_B2431	SeAg_B2431	B5EZH4	2755	1942	STM	Salmonella enterica serovar Agona SL483
SeAg_B0986	cmk	B5F163	SeAg_B3087	mazG	B5F4P1	2755	3476	STM	Salmonella enterica serovar Agona SL483
SeAg_B0986	cmk	B5F163	SeAg_B1874	SeAg_B1874	B5F850	2755	728	STM	Salmonella enterica serovar Agona SL483
SeAg_B0986	cmk	B5F163	SeAg_B0258	pyrH	B5F8T2	2755	1349	STM	Salmonella enterica serovar Agona SL483
SeAg_B2644	uraA	B5F172	SeAg_B1006	SeAg_B1006	B5F1T2	974	2449	STM	Salmonella enterica serovar Agona SL483
SeAg_B2645	upp	B5F173	SeAg_B4199	udp	B5EZU6	1352	2760	BioModels	Salmonella enterica serovar Agona SL483
SeAg_B2645	upp	B5F173	SeAg_B4890	deoA	B5F525	1352	2201	BioModels	Salmonella enterica serovar Agona SL483
SeAg_B2645	upp	B5F173	SeAg_B4892	deoD	B5F527	1352	234	BioModels	Salmonella enterica serovar Agona SL483
SeAg_B2645	upp	B5F173	SeAg_B3525	SeAg_B3525	B5F7J4	1352	1208	BioModels	Salmonella enterica serovar Agona SL483
SeAg_B2647	purM	B5F175	SeAg_B2727	purL	B5F1E5	1483	1282	STM, BioModels	Salmonella enterica serovar Agona SL483
SeAg_B2648	purN	B5F176	SeAg_B0527	apt	B5EXM5	3645	4124	BioModels	Salmonella enterica serovar Agona SL483
SeAg_B2648	purN	B5F176	SeAg_B0588	folD	B5EYE2	3645	1396	STM, BioModels	Salmonella enterica serovar Agona SL483
SeAg_B2648	purN	B5F176	SeAg_B4419	purD	B5F1I8	3645	1821	STM, BioModels	Salmonella enterica serovar Agona SL483
SeAg_B2648	purN	B5F176	SeAg_B4420	purH	B5F1I9	3645	603	BioModels	Salmonella enterica serovar Agona SL483
SeAg_B2648	purN	B5F176	SeAg_B1241	purT	B5F3K8	3645	3737	BioModels	Salmonella enterica serovar Agona SL483
SeAg_B2648	purN	B5F176	SeAg_B3221	SeAg_B3221	B5F5I7	3645	865	BioModels	Salmonella enterica serovar Agona SL483
SeAg_B2648	purN	B5F176	SeAg_B1952	purB	B5F8C1	3645	486	BioModels	Salmonella enterica serovar Agona SL483
SeAg_B2659	guaA	B5F185	SeAg_B0351	gpt	B5EWK0	447	762	STM	Salmonella enterica serovar Agona SL483
SeAg_B2659	guaA	B5F185	SeAg_B3266	rdgB	B5F5M8	447	654	STM	Salmonella enterica serovar Agona SL483
SeAg_B2673	hisS	B5F197	SeAg_B2197	hisD	B5EX39	3945	3445	STM, BioModels	Salmonella enterica serovar Agona SL483
SeAg_B2673	hisS	B5F197	SeAg_B2493	hisM	B5EZN5	3945	986	STM	Salmonella enterica serovar Agona SL483
SeAg_B2673	hisS	B5F197	SeAg_B2494	hisQ	B5EZN6	3945	1194	STM	Salmonella enterica serovar Agona SL483
SeAg_B2673	hisS	B5F197	SeAg_B2495	SeAg_B2495	B5EZN7	3945	963	STM	Salmonella enterica serovar Agona SL483
SeAg_B2673	hisS	B5F197	SeAg_B0171	SeAg_B0171	B5F7Y8	3945	3270	STM	Salmonella enterica serovar Agona SL483
SeAg_B2675	ispG	B5F198	SeAg_B3054	ispF	B5F410	2055	1947	STM, BioModels	Salmonella enterica serovar Agona SL483
SeAg_B2678	ndk	B5F1A1	SeAg_B2210	SeAg_B2210	B5EXR2	2887	2654	STM	Salmonella enterica serovar Agona SL483
SeAg_B2678	ndk	B5F1A1	SeAg_B4153	wecF	B5EZ52	2887	453	STM	Salmonella enterica serovar Agona SL483
SeAg_B2678	ndk	B5F1A1	SeAg_B1986	tmk	B5F907	2887	910	STM	Salmonella enterica serovar Agona SL483
SeAg_B2680	SeAg_B2680	B5F1A3	SeAg_B2681	dmsB	B5F1A4	3624	523	STM	Salmonella enterica serovar Agona SL483
SeAg_B2680	SeAg_B2680	B5F1A3	SeAg_B2682	SeAg_B2682	B5F1A5	3624	3597	STM	Salmonella enterica serovar Agona SL483
SeAg_B2682	SeAg_B2682	B5F1A5	SeAg_B2681	dmsB	B5F1A4	3597	523	STM	Salmonella enterica serovar Agona SL483
SeAg_B2683	pbpC	B5F1A6	SeAg_B0145	murG	B5F7W4	3411	2882	STM	Salmonella enterica serovar Agona SL483
SeAg_B2683	pbpC	B5F1A6	SeAg_B0225	mrcB	B5F842	3411	2681	STM	Salmonella enterica serovar Agona SL483
SeAg_B2683	pbpC	B5F1A6	SeAg_B3692	mrcA	B5F8K7	3411	3788	STM	Salmonella enterica serovar Agona SL483
SeAg_B2691	SeAg_B2691	B5F1B3	SeAg_B3753	ggt	B5F9B3	2788	2060	BioModels	Salmonella enterica serovar Agona SL483
SeAg_B2698	iscS	B5F1C0	SeAg_B0464	thiI	B5EXG6	3518	2071	STM, BioModels	Salmonella enterica serovar Agona SL483
SeAg_B2698	iscS	B5F1C0	SeAg_B4402	thiH	B5F1H2	3518	2016	STM	Salmonella enterica serovar Agona SL483
SeAg_B2698	iscS	B5F1C0	SeAg_B4403	thiG	B5F1H3	3518	1749	STM	Salmonella enterica serovar Agona SL483
SeAg_B2698	iscS	B5F1C0	SeAg_B4404	thiS	B5F1H4	3518	1494	STM	Salmonella enterica serovar Agona SL483
SeAg_B2698	iscS	B5F1C0	SeAg_B4405	SeAg_B4405	B5F1H5	3518	1509	STM	Salmonella enterica serovar Agona SL483
SeAg_B2703	asrA	B5F1C5	SeAg_B2704	asrB	B5F1C6	737	1377	STM	Salmonella enterica serovar Agona SL483
SeAg_B2703	asrA	B5F1C5	SeAg_B2705	asrC	B5F1C7	737	1338	STM	Salmonella enterica serovar Agona SL483
SeAg_B2704	asrB	B5F1C6	SeAg_B2705	asrC	B5F1C7	1377	1338	STM	Salmonella enterica serovar Agona SL483
SeAg_B2709	SeAg_B2709	B5F1D1	SeAg_B1006	SeAg_B1006	B5F1T2	1419	2449	STM	Salmonella enterica serovar Agona SL483
SeAg_B2710	glyA	B5F1D2	SeAg_B0416	ddl	B5EWR1	2280	1125	BioModels	Salmonella enterica serovar Agona SL483
SeAg_B2710	glyA	B5F1D2	SeAg_B2580	pdxK	B5F0G4	2280	435	STM	Salmonella enterica serovar Agona SL483
SeAg_B2710	glyA	B5F1D2	SeAg_B0934	ltaE	B5F115	2280	3712	STM	Salmonella enterica serovar Agona SL483
SeAg_B2710	glyA	B5F1D2	SeAg_B1724	SeAg_B1724	B5F6J7	2280	4060	STM	Salmonella enterica serovar Agona SL483
SeAg_B2710	glyA	B5F1D2	SeAg_B0147	ddl	B5F7W6	2280	1913	BioModels	Salmonella enterica serovar Agona SL483
SeAg_B2717	cadB	B5F1D8	SeAg_B2718	SeAg_B2718	B5F1D9	1744	429	STM	Salmonella enterica serovar Agona SL483
SeAg_B2717	cadB	B5F1D8	SeAg_B0275	SeAg_B0275	B5F8U8	1744	1234	STM	Salmonella enterica serovar Agona SL483
SeAg_B2718	SeAg_B2718	B5F1D9	SeAg_B2502	SeAg_B2502	B5EZP4	429	383	BioModels	Salmonella enterica serovar Agona SL483
SeAg_B2718	SeAg_B2718	B5F1D9	SeAg_B3163	lysA	B5F4V8	429	2791	BioModels	Salmonella enterica serovar Agona SL483
SeAg_B2727	purL	B5F1E5	SeAg_B2648	purN	B5F176	1282	3645	STM, BioModels	Salmonella enterica serovar Agona SL483
SeAg_B2727	purL	B5F1E5	SeAg_B1241	purT	B5F3K8	1282	3737	STM, BioModels	Salmonella enterica serovar Agona SL483
SeAg_B2733	murQ	B5F1F1	SeAg_B2312	SeAg_B2312	B5EY07	1973	661	BioModels	Salmonella enterica serovar Agona SL483
SeAg_B2733	murQ	B5F1F1	SeAg_B1509	SeAg_B1509	B5F5C8	1973	2855	BioModels	Salmonella enterica serovar Agona SL483
SeAg_B2735	panE	B5F1F3	SeAg_B0216	panB	B5F833	1442	418	STM, BioModels	Salmonella enterica serovar Agona SL483
SeAg_B2739	acpS	B5F1F7	SeAg_B0442	acpH	B5EWT7	1197	3118	BioModels	Salmonella enterica serovar Agona SL483
SeAg_B4402	thiH	B5F1H2	SeAg_B0464	thiI	B5EXG6	2016	2071	STM	Salmonella enterica serovar Agona SL483
SeAg_B4402	thiH	B5F1H2	SeAg_B4403	thiG	B5F1H3	2016	1749	STM, BioModels	Salmonella enterica serovar Agona SL483
SeAg_B4402	thiH	B5F1H2	SeAg_B4404	thiS	B5F1H4	2016	1494	STM	Salmonella enterica serovar Agona SL483
SeAg_B4403	thiG	B5F1H3	SeAg_B0464	thiI	B5EXG6	1749	2071	STM	Salmonella enterica serovar Agona SL483
SeAg_B4403	thiG	B5F1H3	SeAg_B4404	thiS	B5F1H4	1749	1494	STM	Salmonella enterica serovar Agona SL483
SeAg_B4405	SeAg_B4405	B5F1H5	SeAg_B0464	thiI	B5EXG6	1509	2071	STM, BioModels	Salmonella enterica serovar Agona SL483
SeAg_B4405	SeAg_B4405	B5F1H5	SeAg_B4402	thiH	B5F1H2	1509	2016	STM	Salmonella enterica serovar Agona SL483
SeAg_B4405	SeAg_B4405	B5F1H5	SeAg_B4403	thiG	B5F1H3	1509	1749	STM, BioModels	Salmonella enterica serovar Agona SL483
SeAg_B4405	SeAg_B4405	B5F1H5	SeAg_B4404	thiS	B5F1H4	1509	1494	STM	Salmonella enterica serovar Agona SL483
SeAg_B4406	thiE	B5F1H6	SeAg_B0464	thiI	B5EXG6	307	2071	STM	Salmonella enterica serovar Agona SL483
SeAg_B4406	thiE	B5F1H6	SeAg_B2289	thiD	B5EXY5	307	844	STM	Salmonella enterica serovar Agona SL483
SeAg_B4406	thiE	B5F1H6	SeAg_B2290	thiM	B5EXY6	307	3083	STM	Salmonella enterica serovar Agona SL483
SeAg_B4406	thiE	B5F1H6	SeAg_B2698	iscS	B5F1C0	307	3518	STM	Salmonella enterica serovar Agona SL483
SeAg_B4406	thiE	B5F1H6	SeAg_B4402	thiH	B5F1H2	307	2016	STM	Salmonella enterica serovar Agona SL483
SeAg_B4406	thiE	B5F1H6	SeAg_B4403	thiG	B5F1H3	307	1749	STM, BioModels	Salmonella enterica serovar Agona SL483
SeAg_B4406	thiE	B5F1H6	SeAg_B4404	thiS	B5F1H4	307	1494	STM	Salmonella enterica serovar Agona SL483
SeAg_B4406	thiE	B5F1H6	SeAg_B4405	SeAg_B4405	B5F1H5	307	1509	STM	Salmonella enterica serovar Agona SL483
SeAg_B4407	thiC	B5F1H7	SeAg_B4312	SeAg_B4312	B5F0P9	1371	2237	STM	Salmonella enterica serovar Agona SL483
SeAg_B4407	thiC	B5F1H7	SeAg_B2647	purM	B5F175	1371	1483	STM	Salmonella enterica serovar Agona SL483
SeAg_B4410	nudC	B5F1H9	SeAg_B1861	nadE	B5F7I4	933	1983	BioModels	Salmonella enterica serovar Agona SL483
SeAg_B4411	hemE	B5F1I0	SeAg_B4164	SeAg_B4164	B5EZ58	2897	1896	BioModels	Salmonella enterica serovar Agona SL483
SeAg_B4411	hemE	B5F1I0	SeAg_B4165	hemD	B5EZ59	2897	2849	STM	Salmonella enterica serovar Agona SL483
SeAg_B4411	hemE	B5F1I0	SeAg_B3675	cysG	B5F8J0	2897	1829	BioModels	Salmonella enterica serovar Agona SL483
SeAg_B4419	purD	B5F1I8	SeAg_B2504	purF	B5EZP6	1821	478	STM	Salmonella enterica serovar Agona SL483
SeAg_B4419	purD	B5F1I8	SeAg_B4420	purH	B5F1I9	1821	603	BioModels	Salmonella enterica serovar Agona SL483
SeAg_B4420	purH	B5F1I9	SeAg_B2200	hisH	B5EX42	603	1699	STM	Salmonella enterica serovar Agona SL483
SeAg_B4420	purH	B5F1I9	SeAg_B2202	hisF	B5EX44	603	1098	STM	Salmonella enterica serovar Agona SL483
SeAg_B4420	purH	B5F1I9	SeAg_B0527	apt	B5EXM5	603	4124	BioModels	Salmonella enterica serovar Agona SL483
SeAg_B4420	purH	B5F1I9	SeAg_B0588	folD	B5EYE2	603	1396	STM	Salmonella enterica serovar Agona SL483
SeAg_B4420	purH	B5F1I9	SeAg_B1241	purT	B5F3K8	603	3737	BioModels	Salmonella enterica serovar Agona SL483
SeAg_B4420	purH	B5F1I9	SeAg_B1952	purB	B5F8C1	603	486	STM, BioModels	Salmonella enterica serovar Agona SL483
SeAg_B4430	aceA	B5F1J3	SeAg_B2898	SeAg_B2898	B5F309	1123	1236	STM	Salmonella enterica serovar Agona SL483
SeAg_B4430	aceA	B5F1J3	SeAg_B2899	SeAg_B2899	B5F310	1123	882	STM	Salmonella enterica serovar Agona SL483
SeAg_B4430	aceA	B5F1J3	SeAg_B2900	SeAg_B2900	B5F311	1123	1881	STM	Salmonella enterica serovar Agona SL483
SeAg_B4430	aceA	B5F1J3	SeAg_B1437	acnA	B5F560	1123	2511	STM, BioModels	Salmonella enterica serovar Agona SL483
SeAg_B4430	aceA	B5F1J3	SeAg_B0181	acnB	B5F7Z8	1123	4241	STM, BioModels	Salmonella enterica serovar Agona SL483
SeAg_B4430	aceA	B5F1J3	SeAg_B1946	icd	B5F8B5	1123	158	BioModels	Salmonella enterica serovar Agona SL483
SeAg_B4435	metH	B5F1J7	SeAg_B2300	metG	B5EXZ5	2196	3832	BioModels	Salmonella enterica serovar Agona SL483
SeAg_B4435	metH	B5F1J7	SeAg_B4194	metE	B5EZU1	2196	2156	STM, BioModels	Salmonella enterica serovar Agona SL483
SeAg_B4435	metH	B5F1J7	SeAg_B4353	metF	B5F0T8	2196	1490	STM	Salmonella enterica serovar Agona SL483
SeAg_B4435	metH	B5F1J7	SeAg_B2935	luxS	B5F345	2196	1500	STM	Salmonella enterica serovar Agona SL483
SeAg_B4435	metH	B5F1J7	SeAg_B1608	SeAg_B1608	B5F5X4	2196	648	STM, BioModels	Salmonella enterica serovar Agona SL483
SeAg_B4435	metH	B5F1J7	SeAg_B3335	metC	B5F649	2196	2730	STM, BioModels	Salmonella enterica serovar Agona SL483
SeAg_B4484	malG	B5F1P6	SeAg_B4488	lamB	B5F1Q0	876	3308	STM	Salmonella enterica serovar Agona SL483
SeAg_B4485	malF	B5F1P7	SeAg_B0440	SeAg_B0440	B5EWT5	389	1825	STM	Salmonella enterica serovar Agona SL483
SeAg_B4485	malF	B5F1P7	SeAg_B3878	malS	B5EX75	389	1825	STM	Salmonella enterica serovar Agona SL483
SeAg_B4485	malF	B5F1P7	SeAg_B4484	malG	B5F1P6	389	876	STM	Salmonella enterica serovar Agona SL483
SeAg_B4485	malF	B5F1P7	SeAg_B4488	lamB	B5F1Q0	389	3308	STM	Salmonella enterica serovar Agona SL483
SeAg_B4486	malE	B5F1P8	SeAg_B4484	malG	B5F1P6	189	876	STM	Salmonella enterica serovar Agona SL483
SeAg_B4486	malE	B5F1P8	SeAg_B4485	malF	B5F1P7	189	389	STM	Salmonella enterica serovar Agona SL483
SeAg_B4486	malE	B5F1P8	SeAg_B4488	lamB	B5F1Q0	189	3308	STM	Salmonella enterica serovar Agona SL483
SeAg_B4490	ubiC	B5F1Q2	SeAg_B2524	aroC	B5EZR6	2806	798	STM	Salmonella enterica serovar Agona SL483
SeAg_B4491	ubiA	B5F1Q3	SeAg_B4490	ubiC	B5F1Q2	1228	2806	STM, BioModels	Salmonella enterica serovar Agona SL483
SeAg_B4491	ubiA	B5F1Q3	SeAg_B3495	ispB	B5F6V6	1228	2699	STM, BioModels	Salmonella enterica serovar Agona SL483
SeAg_B4492	SeAg_B4492	B5F1Q4	SeAg_B3157	SeAg_B3157	B5F4V4	1267	3199	STM	Salmonella enterica serovar Agona SL483
SeAg_B4492	SeAg_B4492	B5F1Q4	SeAg_B1450	fabI	B5F572	1267	3239	STM	Salmonella enterica serovar Agona SL483
SeAg_B4492	SeAg_B4492	B5F1Q4	SeAg_B1990	acpP	B5F911	1267	883	STM	Salmonella enterica serovar Agona SL483
SeAg_B4493	dgkA	B5F1Q5	SeAg_B4862	SeAg_B4862	B5F500	2393	515	BioModels	Salmonella enterica serovar Agona SL483
SeAg_B4504	alr	B5F1R5	SeAg_B0416	ddl	B5EWR1	1202	1125	BioModels	Salmonella enterica serovar Agona SL483
SeAg_B4504	alr	B5F1R5	SeAg_B1331	dadX	B5F4E5	1202	3068	STM	Salmonella enterica serovar Agona SL483
SeAg_B4504	alr	B5F1R5	SeAg_B0147	ddl	B5F7W6	1202	1913	BioModels	Salmonella enterica serovar Agona SL483
SeAg_B4505	tyrB	B5F1R6	SeAg_B0613	SeAg_B0613	B5EYG5	1188	218	STM	Salmonella enterica serovar Agona SL483
SeAg_B4505	tyrB	B5F1R6	SeAg_B0128	leuB	B5F7U8	1188	3616	STM	Salmonella enterica serovar Agona SL483
SeAg_B4505	tyrB	B5F1R6	SeAg_B0171	SeAg_B0171	B5F7Y8	1188	3270	STM	Salmonella enterica serovar Agona SL483
SeAg_B4506	aphA	B5F1R7	SeAg_B1006	SeAg_B1006	B5F1T2	1278	2449	STM	Salmonella enterica serovar Agona SL483
SeAg_B0994	kdsB	B5F1S0	SeAg_B3506	kdsC	B5F6W7	2396	935	STM, BioModels	Salmonella enterica serovar Agona SL483
SeAg_B1004	aspC	B5F1T0	SeAg_B0613	SeAg_B0613	B5EYG5	2397	218	STM	Salmonella enterica serovar Agona SL483
SeAg_B1004	aspC	B5F1T0	SeAg_B4505	tyrB	B5F1R6	2397	1188	STM	Salmonella enterica serovar Agona SL483
SeAg_B1004	aspC	B5F1T0	SeAg_B0171	SeAg_B0171	B5F7Y8	2397	3270	STM	Salmonella enterica serovar Agona SL483
SeAg_B1006	SeAg_B1006	B5F1T2	SeAg_B0669	pagP	B5EZ67	2449	2564	STM	Salmonella enterica serovar Agona SL483
SeAg_B1006	SeAg_B1006	B5F1T2	SeAg_B4247	ompL	B5EZY6	2449	3842	STM	Salmonella enterica serovar Agona SL483
SeAg_B1006	SeAg_B1006	B5F1T2	SeAg_B3079	queD	B5F432	2449	4167	STM	Salmonella enterica serovar Agona SL483
SeAg_B1014	pncB	B5F1U0	SeAg_B1882	SeAg_B1882	B5F858	3279	219	STM, BioModels	Salmonella enterica serovar Agona SL483
SeAg_B1015	pepN	B5F1U1	SeAg_B0350	pepD	B5EWJ9	3822	4070	STM	Salmonella enterica serovar Agona SL483
SeAg_B1015	pepN	B5F1U1	SeAg_B2691	SeAg_B2691	B5F1B3	3822	2788	STM	Salmonella enterica serovar Agona SL483
SeAg_B1015	pepN	B5F1U1	SeAg_B4763	pepA	B5F465	3822	2835	STM	Salmonella enterica serovar Agona SL483
SeAg_B1015	pepN	B5F1U1	SeAg_B3753	ggt	B5F9B3	3822	2060	BioModels	Salmonella enterica serovar Agona SL483
SeAg_B1025	fabA	B5F1V1	SeAg_B0268	fabZ	B5F8U1	1132	3458	STM	Salmonella enterica serovar Agona SL483
SeAg_B1025	fabA	B5F1V1	SeAg_B1991	fabG	B5F912	1132	41	STM	Salmonella enterica serovar Agona SL483
SeAg_B1057	hpaC	B5F1Y1	SeAg_B2410	SeAg_B2410	B5EYV9	1765	850	STM	Salmonella enterica serovar Agona SL483
SeAg_B1057	hpaC	B5F1Y1	SeAg_B2426	SeAg_B2426	B5EZG9	1765	850	STM	Salmonella enterica serovar Agona SL483
SeAg_B1057	hpaC	B5F1Y1	SeAg_B1058	hpaB	B5F1Y2	1765	3543	STM	Salmonella enterica serovar Agona SL483
SeAg_B1057	hpaC	B5F1Y1	SeAg_B1066	hpaX	B5F1Z0	1765	850	STM	Salmonella enterica serovar Agona SL483
SeAg_B1058	hpaB	B5F1Y2	SeAg_B2410	SeAg_B2410	B5EYV9	3543	850	STM	Salmonella enterica serovar Agona SL483
SeAg_B1058	hpaB	B5F1Y2	SeAg_B2426	SeAg_B2426	B5EZG9	3543	850	STM	Salmonella enterica serovar Agona SL483
SeAg_B1058	hpaB	B5F1Y2	SeAg_B1066	hpaX	B5F1Z0	3543	850	STM	Salmonella enterica serovar Agona SL483
SeAg_B1060	SeAg_B1060	B5F1Y4	SeAg_B1063	hpcD	B5F1Y7	2590	294	STM, BioModels	Salmonella enterica serovar Agona SL483
SeAg_B1061	hpaE	B5F1Y5	SeAg_B1062	hpaD	B5F1Y6	1612	4239	STM, BioModels	Salmonella enterica serovar Agona SL483
SeAg_B1062	hpaD	B5F1Y6	SeAg_B1057	hpaC	B5F1Y1	4239	1765	STM, BioModels	Salmonella enterica serovar Agona SL483
SeAg_B1062	hpaD	B5F1Y6	SeAg_B1058	hpaB	B5F1Y2	4239	3543	STM, BioModels	Salmonella enterica serovar Agona SL483
SeAg_B1063	hpcD	B5F1Y7	SeAg_B1061	hpaE	B5F1Y5	294	1612	STM	Salmonella enterica serovar Agona SL483
SeAg_B1064	hpaH	B5F1Y8	SeAg_B1060	SeAg_B1060	B5F1Y4	740	2590	STM, BioModels	Salmonella enterica serovar Agona SL483
SeAg_B1065	hpaI	B5F1Y9	SeAg_B2425	SeAg_B2425	B5EZG8	3223	3223	STM	Salmonella enterica serovar Agona SL483
SeAg_B1065	hpaI	B5F1Y9	SeAg_B1064	hpaH	B5F1Y8	3223	740	STM	Salmonella enterica serovar Agona SL483
SeAg_B1065	hpaI	B5F1Y9	SeAg_B1065	hpaI	B5F1Y9	3223	3223	STM	Salmonella enterica serovar Agona SL483
SeAg_B1065	hpaI	B5F1Y9	SeAg_B4853	SeAg_B4853	B5F4Z3	3223	1564	BioModels	Salmonella enterica serovar Agona SL483
SeAg_B1066	hpaX	B5F1Z0	SeAg_B1006	SeAg_B1006	B5F1T2	850	2449	STM	Salmonella enterica serovar Agona SL483
SeAg_B1076	SeAg_B1076	B5F200	SeAg_B1006	SeAg_B1006	B5F1T2	4307	2449	STM	Salmonella enterica serovar Agona SL483
SeAg_B1085	putP	B5F208	SeAg_B1006	SeAg_B1006	B5F1T2	604	2449	STM	Salmonella enterica serovar Agona SL483
SeAg_B2755	SeAg_B2755	B5F226	SeAg_B3917	cysE	B5EXB4	2259	2418	STM	Salmonella enterica serovar Agona SL483
SeAg_B2755	SeAg_B2755	B5F226	SeAg_B1653	SeAg_B1653	B5F6C6	2259	2376	STM	Salmonella enterica serovar Agona SL483
SeAg_B2756	grcA	B5F227	SeAg_B3429	pflB	B5F6P8	3300	380	STM	Salmonella enterica serovar Agona SL483
SeAg_B2759	SeAg_B2759	B5F230	SeAg_B0646	dsbG	B5EYJ8	2524	3048	STM	Salmonella enterica serovar Agona SL483
SeAg_B2759	SeAg_B2759	B5F230	SeAg_B3058	cysC	B5F414	2524	2794	STM	Salmonella enterica serovar Agona SL483
SeAg_B2762	pssA	B5F233	SeAg_B0262	cdsA	B5F8T6	1337	3647	STM, BioModels	Salmonella enterica serovar Agona SL483
SeAg_B2764	SeAg_B2764	B5F235	SeAg_B1006	SeAg_B1006	B5F1T2	2625	2449	STM	Salmonella enterica serovar Agona SL483
SeAg_B2811	pheA	B5F279	SeAg_B2524	aroC	B5EZR6	3284	798	STM	Salmonella enterica serovar Agona SL483
SeAg_B2811	pheA	B5F279	SeAg_B4505	tyrB	B5F1R6	3284	1188	BioModels	Salmonella enterica serovar Agona SL483
SeAg_B2811	pheA	B5F279	SeAg_B2813	tyrA	B5F281	3284	1553	STM, BioModels	Salmonella enterica serovar Agona SL483
SeAg_B2811	pheA	B5F279	SeAg_B1912	SeAg_B1912	B5F885	3284	96	STM, BioModels	Salmonella enterica serovar Agona SL483
SeAg_B2813	tyrA	B5F281	SeAg_B2198	hisC	B5EX40	1553	3515	BioModels	Salmonella enterica serovar Agona SL483
SeAg_B2813	tyrA	B5F281	SeAg_B2524	aroC	B5EZR6	1553	798	STM	Salmonella enterica serovar Agona SL483
SeAg_B2813	tyrA	B5F281	SeAg_B4505	tyrB	B5F1R6	1553	1188	BioModels	Salmonella enterica serovar Agona SL483
SeAg_B2813	tyrA	B5F281	SeAg_B1004	aspC	B5F1T0	1553	2397	BioModels	Salmonella enterica serovar Agona SL483
SeAg_B2813	tyrA	B5F281	SeAg_B1912	SeAg_B1912	B5F885	1553	96	STM, BioModels	Salmonella enterica serovar Agona SL483
SeAg_B2814	aroF	B5F282	SeAg_B0796	aroG	B5F038	92	2962	STM	Salmonella enterica serovar Agona SL483
SeAg_B2814	aroF	B5F282	SeAg_B1826	aroH	B5F7E8	92	3673	STM	Salmonella enterica serovar Agona SL483
SeAg_B4533	actP	B5F2E9	SeAg_B1006	SeAg_B1006	B5F1T2	242	2449	STM	Salmonella enterica serovar Agona SL483
SeAg_B4535	acsA	B5F2F1	SeAg_B2180	ackA	B5EX23	3305	3142	STM	Salmonella enterica serovar Agona SL483
SeAg_B4535	acsA	B5F2F1	SeAg_B3894	aldB	B5EX91	3305	3777	STM	Salmonella enterica serovar Agona SL483
SeAg_B4535	acsA	B5F2F1	SeAg_B2478	ackA	B5EZM0	3305	417	STM	Salmonella enterica serovar Agona SL483
SeAg_B4535	acsA	B5F2F1	SeAg_B1085	putP	B5F208	3305	604	STM	Salmonella enterica serovar Agona SL483
SeAg_B4535	acsA	B5F2F1	SeAg_B3430	ackA	B5F6P9	3305	419	STM	Salmonella enterica serovar Agona SL483
SeAg_B4536	nrfA	B5F2F2	SeAg_B4537	nrfB	B5F2F3	3235	338	STM	Salmonella enterica serovar Agona SL483
SeAg_B4536	nrfA	B5F2F2	SeAg_B4538	nrfC	B5F2F4	3235	3282	STM	Salmonella enterica serovar Agona SL483
SeAg_B4536	nrfA	B5F2F2	SeAg_B4539	nrfD	B5F2F5	3235	3778	STM	Salmonella enterica serovar Agona SL483
SeAg_B4537	nrfB	B5F2F3	SeAg_B4538	nrfC	B5F2F4	338	3282	STM	Salmonella enterica serovar Agona SL483
SeAg_B4537	nrfB	B5F2F3	SeAg_B4539	nrfD	B5F2F5	338	3778	STM	Salmonella enterica serovar Agona SL483
SeAg_B4538	nrfC	B5F2F4	SeAg_B4539	nrfD	B5F2F5	3282	3778	STM	Salmonella enterica serovar Agona SL483
SeAg_B4552	SeAg_B4552	B5F2G6	SeAg_B0081	caiT	B5F753	384	450	STM	Salmonella enterica serovar Agona SL483
SeAg_B4556	SeAg_B4556	B5F2H0	SeAg_B4560	adiA	B5F2H3	664	309	STM	Salmonella enterica serovar Agona SL483
SeAg_B4556	SeAg_B4556	B5F2H0	SeAg_B3249	speA	B5F5L1	664	2037	STM	Salmonella enterica serovar Agona SL483
SeAg_B4560	adiA	B5F2H3	SeAg_B3249	speA	B5F5L1	309	2037	STM	Salmonella enterica serovar Agona SL483
SeAg_B4562	SeAg_B4562	B5F2H5	SeAg_B4563	SeAg_B4563	B5F2H6	101	1266	STM	Salmonella enterica serovar Agona SL483
SeAg_B4563	SeAg_B4563	B5F2H6	SeAg_B1006	SeAg_B1006	B5F1T2	1266	2449	STM	Salmonella enterica serovar Agona SL483
SeAg_B4563	SeAg_B4563	B5F2H6	SeAg_B1648	SeAg_B1648	B5F613	1266	1534	STM	Salmonella enterica serovar Agona SL483
SeAg_B4564	fumB	B5F2H7	SeAg_B0797	SeAg_B0797	B5F039	4154	3810	STM	Salmonella enterica serovar Agona SL483
SeAg_B4564	fumB	B5F2H7	SeAg_B0798	SeAg_B0798	B5F040	4154	1438	STM	Salmonella enterica serovar Agona SL483
SeAg_B4564	fumB	B5F2H7	SeAg_B1705	fumC	B5F6H8	4154	1235	STM	Salmonella enterica serovar Agona SL483
SeAg_B4565	dcuB	B5F2H8	SeAg_B0668	dcuC	B5EYL8	1810	862	STM	Salmonella enterica serovar Agona SL483
SeAg_B4565	dcuB	B5F2H8	SeAg_B3805	SeAg_B3805	B5F9G5	1810	2575	STM	Salmonella enterica serovar Agona SL483
SeAg_B4568	SeAg_B4568	B5F2I1	SeAg_B2680	SeAg_B2680	B5F1A3	672	3624	STM	Salmonella enterica serovar Agona SL483
SeAg_B4568	SeAg_B4568	B5F2I1	SeAg_B2681	dmsB	B5F1A4	672	523	STM	Salmonella enterica serovar Agona SL483
SeAg_B4568	SeAg_B4568	B5F2I1	SeAg_B2682	SeAg_B2682	B5F1A5	672	3597	STM	Salmonella enterica serovar Agona SL483
SeAg_B4568	SeAg_B4568	B5F2I1	SeAg_B4569	dmsB	B5F2I2	672	1025	STM	Salmonella enterica serovar Agona SL483
SeAg_B4568	SeAg_B4568	B5F2I1	SeAg_B4570	dmsC	B5F2I3	672	2246	STM	Salmonella enterica serovar Agona SL483
SeAg_B4569	dmsB	B5F2I2	SeAg_B2680	SeAg_B2680	B5F1A3	1025	3624	STM	Salmonella enterica serovar Agona SL483
SeAg_B4569	dmsB	B5F2I2	SeAg_B2681	dmsB	B5F1A4	1025	523	STM	Salmonella enterica serovar Agona SL483
SeAg_B4569	dmsB	B5F2I2	SeAg_B2682	SeAg_B2682	B5F1A5	1025	3597	STM	Salmonella enterica serovar Agona SL483
SeAg_B4569	dmsB	B5F2I2	SeAg_B4570	dmsC	B5F2I3	1025	2246	STM	Salmonella enterica serovar Agona SL483
SeAg_B4570	dmsC	B5F2I3	SeAg_B2680	SeAg_B2680	B5F1A3	2246	3624	STM	Salmonella enterica serovar Agona SL483
SeAg_B4570	dmsC	B5F2I3	SeAg_B2681	dmsB	B5F1A4	2246	523	STM	Salmonella enterica serovar Agona SL483
SeAg_B4570	dmsC	B5F2I3	SeAg_B2682	SeAg_B2682	B5F1A5	2246	3597	STM	Salmonella enterica serovar Agona SL483
SeAg_B4601	dipZ	B5F2K3	SeAg_B0646	dsbG	B5EYJ8	1334	3048	STM	Salmonella enterica serovar Agona SL483
SeAg_B4601	dipZ	B5F2K3	SeAg_B4142	trxA	B5EZ41	1334	3171	STM	Salmonella enterica serovar Agona SL483
SeAg_B4601	dipZ	B5F2K3	SeAg_B2759	SeAg_B2759	B5F230	1334	2524	STM	Salmonella enterica serovar Agona SL483
SeAg_B4603	dcuA	B5F2K5	SeAg_B4565	dcuB	B5F2H8	210	1810	STM	Salmonella enterica serovar Agona SL483
SeAg_B4603	dcuA	B5F2K5	SeAg_B3805	SeAg_B3805	B5F9G5	210	2575	STM	Salmonella enterica serovar Agona SL483
SeAg_B4618	SeAg_B4618	B5F2L8	SeAg_B4619	frdC	B5F2L9	291	2646	STM	Salmonella enterica serovar Agona SL483
SeAg_B4618	SeAg_B4618	B5F2L8	SeAg_B4620	frdB	B5F2M0	291	2693	STM	Salmonella enterica serovar Agona SL483
SeAg_B4618	SeAg_B4618	B5F2L8	SeAg_B4621	frdA	B5F2M1	291	1770	STM	Salmonella enterica serovar Agona SL483
SeAg_B4618	SeAg_B4618	B5F2L8	SeAg_B0201	gcd	B5F818	291	223	BioModels	Salmonella enterica serovar Agona SL483
SeAg_B4619	frdC	B5F2L9	SeAg_B4620	frdB	B5F2M0	2646	2693	STM	Salmonella enterica serovar Agona SL483
SeAg_B4619	frdC	B5F2L9	SeAg_B4621	frdA	B5F2M1	2646	1770	STM	Salmonella enterica serovar Agona SL483
SeAg_B4619	frdC	B5F2L9	SeAg_B0201	gcd	B5F818	2646	223	BioModels	Salmonella enterica serovar Agona SL483
SeAg_B4620	frdB	B5F2M0	SeAg_B4621	frdA	B5F2M1	2693	1770	STM	Salmonella enterica serovar Agona SL483
SeAg_B4620	frdB	B5F2M0	SeAg_B0201	gcd	B5F818	2693	223	BioModels	Salmonella enterica serovar Agona SL483
SeAg_B4621	frdA	B5F2M1	SeAg_B0201	gcd	B5F818	1770	223	BioModels	Salmonella enterica serovar Agona SL483
SeAg_B4622	SeAg_B4622	B5F2M2	SeAg_B2502	SeAg_B2502	B5EZP4	4168	383	BioModels	Salmonella enterica serovar Agona SL483
SeAg_B4622	SeAg_B4622	B5F2M2	SeAg_B3163	lysA	B5F4V8	4168	2791	BioModels	Salmonella enterica serovar Agona SL483
SeAg_B1157	SeAg_B1157	B5F2S5	SeAg_B4484	malG	B5F1P6	2881	876	STM	Salmonella enterica serovar Agona SL483
SeAg_B1157	SeAg_B1157	B5F2S5	SeAg_B4485	malF	B5F1P7	2881	389	STM	Salmonella enterica serovar Agona SL483
SeAg_B1157	SeAg_B1157	B5F2S5	SeAg_B4486	malE	B5F1P8	2881	189	STM	Salmonella enterica serovar Agona SL483
SeAg_B1166	fliY	B5F2T3	SeAg_B1006	SeAg_B1006	B5F1T2	891	2449	STM	Salmonella enterica serovar Agona SL483
SeAg_B1175	pgsA	B5F2U2	SeAg_B0262	cdsA	B5F8T6	840	3647	STM, BioModels	Salmonella enterica serovar Agona SL483
SeAg_B1184	SeAg_B1184	B5F2U8	SeAg_B0613	SeAg_B0613	B5EYG5	2532	218	STM	Salmonella enterica serovar Agona SL483
SeAg_B1184	SeAg_B1184	B5F2U8	SeAg_B0171	SeAg_B0171	B5F7Y8	2532	3270	STM	Salmonella enterica serovar Agona SL483
SeAg_B1186	ftnA	B5F2V0	SeAg_B0535	hemH	B5EXN2	187	2040	BioModels	Salmonella enterica serovar Agona SL483
SeAg_B1186	ftnA	B5F2V0	SeAg_B3675	cysG	B5F8J0	187	1829	BioModels	Salmonella enterica serovar Agona SL483
SeAg_B1192	otsB	B5F2V5	SeAg_B2576	ptsH	B5F0G0	2624	561	STM	Salmonella enterica serovar Agona SL483
SeAg_B1192	otsB	B5F2V5	SeAg_B2577	ptsI	B5F0G1	2624	1686	STM	Salmonella enterica serovar Agona SL483
SeAg_B1192	otsB	B5F2V5	SeAg_B2578	crr	B5F0G2	2624	1728	STM	Salmonella enterica serovar Agona SL483
SeAg_B1192	otsB	B5F2V5	SeAg_B1193	otsA	B5F2V6	2624	2772	STM	Salmonella enterica serovar Agona SL483
SeAg_B2885	SeAg_B2885	B5F2Z6	SeAg_B0625	SeAg_B0625	B5EYH7	1359	1318	STM	Salmonella enterica serovar Agona SL483
SeAg_B2887	SeAg_B2887	B5F2Z8	SeAg_B0625	SeAg_B0625	B5EYH7	1892	1318	STM	Salmonella enterica serovar Agona SL483
SeAg_B2887	SeAg_B2887	B5F2Z8	SeAg_B0630	SeAg_B0630	B5EYI2	1892	2121	STM	Salmonella enterica serovar Agona SL483
SeAg_B2887	SeAg_B2887	B5F2Z8	SeAg_B0631	SeAg_B0631	B5EYI3	1892	806	STM	Salmonella enterica serovar Agona SL483
SeAg_B2887	SeAg_B2887	B5F2Z8	SeAg_B0633	SeAg_B0633	B5EYI5	1892	2779	STM	Salmonella enterica serovar Agona SL483
SeAg_B2887	SeAg_B2887	B5F2Z8	SeAg_B4210	fre	B5EZV7	1892	4029	STM	Salmonella enterica serovar Agona SL483
SeAg_B2887	SeAg_B2887	B5F2Z8	SeAg_B3077	cysI	B5F430	1892	1899	STM	Salmonella enterica serovar Agona SL483
SeAg_B2887	SeAg_B2887	B5F2Z8	SeAg_B3078	cysJ	B5F431	1892	548	STM	Salmonella enterica serovar Agona SL483
SeAg_B2888	SeAg_B2888	B5F2Z9	SeAg_B0632	SeAg_B0632	B5EYI4	855	811	STM	Salmonella enterica serovar Agona SL483
SeAg_B2889	SeAg_B2889	B5F300	SeAg_B1409	SeAg_B1409	B5F4L3	2617	1820	STM	Salmonella enterica serovar Agona SL483
SeAg_B2889	SeAg_B2889	B5F300	SeAg_B3332	exbD	B5F646	2617	3311	STM	Salmonella enterica serovar Agona SL483
SeAg_B2889	SeAg_B2889	B5F300	SeAg_B3333	exbB	B5F647	2617	1712	STM	Salmonella enterica serovar Agona SL483
SeAg_B2898	SeAg_B2898	B5F309	SeAg_B2899	SeAg_B2899	B5F310	1236	882	STM	Salmonella enterica serovar Agona SL483
SeAg_B2898	SeAg_B2898	B5F309	SeAg_B2900	SeAg_B2900	B5F311	1236	1881	STM	Salmonella enterica serovar Agona SL483
SeAg_B2899	SeAg_B2899	B5F310	SeAg_B2900	SeAg_B2900	B5F311	882	1881	STM	Salmonella enterica serovar Agona SL483
SeAg_B2904	gabD	B5F314	SeAg_B2425	SeAg_B2425	B5EZG8	1142	3223	STM, BioModels	Salmonella enterica serovar Agona SL483
SeAg_B2904	gabD	B5F314	SeAg_B1065	hpaI	B5F1Y9	1142	3223	STM, BioModels	Salmonella enterica serovar Agona SL483
SeAg_B2904	gabD	B5F314	SeAg_B2905	gabT	B5F315	1142	3385	STM, BioModels	Salmonella enterica serovar Agona SL483
SeAg_B2905	gabT	B5F315	SeAg_B2906	gabP	B5F316	3385	1997	STM	Salmonella enterica serovar Agona SL483
SeAg_B2905	gabT	B5F315	SeAg_B4853	SeAg_B4853	B5F4Z3	3385	1564	BioModels	Salmonella enterica serovar Agona SL483
SeAg_B2905	gabT	B5F315	SeAg_B1563	ydcW	B5F5T2	3385	1350	STM	Salmonella enterica serovar Agona SL483
SeAg_B2906	gabP	B5F316	SeAg_B1006	SeAg_B1006	B5F1T2	1997	2449	STM	Salmonella enterica serovar Agona SL483
SeAg_B2924	SeAg_B2924	B5F334	SeAg_B3920	grxC	B5EXB7	8	1788	STM	Salmonella enterica serovar Agona SL483
SeAg_B2924	SeAg_B2924	B5F334	SeAg_B0909	grxA	B5F0Z1	8	3866	STM	Salmonella enterica serovar Agona SL483
SeAg_B2924	SeAg_B2924	B5F334	SeAg_B2925	nrdF	B5F335	8	4212	STM	Salmonella enterica serovar Agona SL483
SeAg_B2924	SeAg_B2924	B5F334	SeAg_B2023	grxB	B5F942	8	1200	STM	Salmonella enterica serovar Agona SL483
SeAg_B2925	nrdF	B5F335	SeAg_B3920	grxC	B5EXB7	4212	1788	STM	Salmonella enterica serovar Agona SL483
SeAg_B2925	nrdF	B5F335	SeAg_B0909	grxA	B5F0Z1	4212	3866	STM	Salmonella enterica serovar Agona SL483
SeAg_B2925	nrdF	B5F335	SeAg_B2023	grxB	B5F942	4212	1200	STM	Salmonella enterica serovar Agona SL483
SeAg_B2927	SeAg_B2927	B5F337	SeAg_B2928	proX	B5F338	554	2042	STM	Salmonella enterica serovar Agona SL483
SeAg_B2927	SeAg_B2927	B5F337	SeAg_B0081	caiT	B5F753	554	450	STM	Salmonella enterica serovar Agona SL483
SeAg_B2928	proX	B5F338	SeAg_B0081	caiT	B5F753	2042	450	STM	Salmonella enterica serovar Agona SL483
SeAg_B2951	mltB	B5F355	SeAg_B3276	mltC	B5F5N8	3509	1374	STM	Salmonella enterica serovar Agona SL483
SeAg_B2952	SeAg_B2952	B5F356	SeAg_B2953	SeAg_B2953	B5F357	2181	679	STM	Salmonella enterica serovar Agona SL483
SeAg_B2952	SeAg_B2952	B5F356	SeAg_B2954	SeAg_B2954	B5F358	2181	36	STM	Salmonella enterica serovar Agona SL483
SeAg_B2954	SeAg_B2954	B5F358	SeAg_B2953	SeAg_B2953	B5F357	36	679	STM	Salmonella enterica serovar Agona SL483
SeAg_B2955	srlD	B5F359	SeAg_B2576	ptsH	B5F0G0	3705	561	STM	Salmonella enterica serovar Agona SL483
SeAg_B2955	srlD	B5F359	SeAg_B2577	ptsI	B5F0G1	3705	1686	STM	Salmonella enterica serovar Agona SL483
SeAg_B2955	srlD	B5F359	SeAg_B2952	SeAg_B2952	B5F356	3705	2181	STM	Salmonella enterica serovar Agona SL483
SeAg_B2955	srlD	B5F359	SeAg_B2953	SeAg_B2953	B5F357	3705	679	STM	Salmonella enterica serovar Agona SL483
SeAg_B2955	srlD	B5F359	SeAg_B2954	SeAg_B2954	B5F358	3705	36	STM	Salmonella enterica serovar Agona SL483
SeAg_B2960	SeAg_B2960	B5F364	SeAg_B2961	SeAg_B2961	B5F365	3488	4100	STM	Salmonella enterica serovar Agona SL483
SeAg_B2968	hycG	B5F372	SeAg_B2969	hycF	B5F373	602	1226	STM	Salmonella enterica serovar Agona SL483
SeAg_B2968	hycG	B5F372	SeAg_B2970	hycE	B5F374	602	126	STM	Salmonella enterica serovar Agona SL483
SeAg_B2968	hycG	B5F372	SeAg_B2971	hycD	B5F375	602	376	STM	Salmonella enterica serovar Agona SL483
SeAg_B2968	hycG	B5F372	SeAg_B2972	hycC	B5F3T3	602	2222	STM	Salmonella enterica serovar Agona SL483
SeAg_B2968	hycG	B5F372	SeAg_B2973	hycB	B5F3T4	602	4039	STM	Salmonella enterica serovar Agona SL483
SeAg_B2968	hycG	B5F372	SeAg_B1633	SeAg_B1633	B5F5Z9	602	1280	STM	Salmonella enterica serovar Agona SL483
SeAg_B2969	hycF	B5F373	SeAg_B2970	hycE	B5F374	1226	126	STM	Salmonella enterica serovar Agona SL483
SeAg_B2969	hycF	B5F373	SeAg_B2971	hycD	B5F375	1226	376	STM	Salmonella enterica serovar Agona SL483
SeAg_B2969	hycF	B5F373	SeAg_B2972	hycC	B5F3T3	1226	2222	STM	Salmonella enterica serovar Agona SL483
SeAg_B2969	hycF	B5F373	SeAg_B2973	hycB	B5F3T4	1226	4039	STM	Salmonella enterica serovar Agona SL483
SeAg_B2969	hycF	B5F373	SeAg_B1633	SeAg_B1633	B5F5Z9	1226	1280	STM	Salmonella enterica serovar Agona SL483
SeAg_B2970	hycE	B5F374	SeAg_B2971	hycD	B5F375	126	376	STM	Salmonella enterica serovar Agona SL483
SeAg_B2970	hycE	B5F374	SeAg_B2972	hycC	B5F3T3	126	2222	STM	Salmonella enterica serovar Agona SL483
SeAg_B2970	hycE	B5F374	SeAg_B2973	hycB	B5F3T4	126	4039	STM	Salmonella enterica serovar Agona SL483
SeAg_B2970	hycE	B5F374	SeAg_B1348	SeAg_B1348	B5F4G1	126	3144	STM	Salmonella enterica serovar Agona SL483
SeAg_B2970	hycE	B5F374	SeAg_B1632	SeAg_B1632	B5F5Z8	126	3144	STM	Salmonella enterica serovar Agona SL483
SeAg_B2970	hycE	B5F374	SeAg_B1633	SeAg_B1633	B5F5Z9	126	1280	STM	Salmonella enterica serovar Agona SL483
SeAg_B2971	hycD	B5F375	SeAg_B2972	hycC	B5F3T3	376	2222	STM	Salmonella enterica serovar Agona SL483
SeAg_B2971	hycD	B5F375	SeAg_B2973	hycB	B5F3T4	376	4039	STM	Salmonella enterica serovar Agona SL483
SeAg_B2971	hycD	B5F375	SeAg_B1633	SeAg_B1633	B5F5Z9	376	1280	STM	Salmonella enterica serovar Agona SL483
SeAg_B4626	psd	B5F377	SeAg_B2602	eutC	B5F0I6	721	2957	BioModels	Salmonella enterica serovar Agona SL483
SeAg_B4626	psd	B5F377	SeAg_B2603	eutB	B5F0I7	721	2614	BioModels	Salmonella enterica serovar Agona SL483
SeAg_B4626	psd	B5F377	SeAg_B2604	eutA	B5F0I8	721	874	BioModels	Salmonella enterica serovar Agona SL483
SeAg_B4626	psd	B5F377	SeAg_B2762	pssA	B5F233	721	1337	STM	Salmonella enterica serovar Agona SL483
SeAg_B4636	SeAg_B4636	B5F384	SeAg_B2595	amiA	B5F0H9	3680	1325	STM	Salmonella enterica serovar Agona SL483
SeAg_B4660	SeAg_B4660	B5F3A8	SeAg_B2483	ulaA	B5EZM5	2974	3877	BioModels	Salmonella enterica serovar Agona SL483
SeAg_B4660	SeAg_B4660	B5F3A8	SeAg_B2484	SeAg_B2484	B5EZM6	2974	2965	BioModels	Salmonella enterica serovar Agona SL483
SeAg_B4660	SeAg_B4660	B5F3A8	SeAg_B2485	SeAg_B2485	B5EZM7	2974	490	BioModels	Salmonella enterica serovar Agona SL483
SeAg_B4660	SeAg_B4660	B5F3A8	SeAg_B2576	ptsH	B5F0G0	2974	561	STM	Salmonella enterica serovar Agona SL483
SeAg_B4660	SeAg_B4660	B5F3A8	SeAg_B2577	ptsI	B5F0G1	2974	1686	STM	Salmonella enterica serovar Agona SL483
SeAg_B4660	SeAg_B4660	B5F3A8	SeAg_B0921	SeAg_B0921	B5F103	2974	1303	BioModels	Salmonella enterica serovar Agona SL483
SeAg_B4660	SeAg_B4660	B5F3A8	SeAg_B4661	ulaA	B5F3A9	2974	255	STM, BioModels	Salmonella enterica serovar Agona SL483
SeAg_B4660	SeAg_B4660	B5F3A8	SeAg_B4662	ulaB	B5F3B0	2974	1894	STM, Biomodels	Salmonella enterica serovar Agona SL483
SeAg_B4660	SeAg_B4660	B5F3A8	SeAg_B4663	ulaC	B5F3B1	2974	2898	STM, BioModels	Salmonella enterica serovar Agona SL483
SeAg_B4660	SeAg_B4660	B5F3A8	SeAg_B0212	SeAg_B0212	B5F829	2974	325	BioModels	Salmonella enterica serovar Agona SL483
SeAg_B4662	ulaB	B5F3B0	SeAg_B4661	ulaA	B5F3A9	1894	255	STM	Salmonella enterica serovar Agona SL483
SeAg_B4663	ulaC	B5F3B1	SeAg_B4661	ulaA	B5F3A9	2898	255	STM	Salmonella enterica serovar Agona SL483
SeAg_B4663	ulaC	B5F3B1	SeAg_B4662	ulaB	B5F3B0	2898	1894	STM	Salmonella enterica serovar Agona SL483
SeAg_B4664	ulaD	B5F3B2	SeAg_B3888	SeAg_B3888	B5EX85	2584	3725	STM, BioModels	Salmonella enterica serovar Agona SL483
SeAg_B4664	ulaD	B5F3B2	SeAg_B3889	sgbH	B5EX86	2584	2723	STM	Salmonella enterica serovar Agona SL483
SeAg_B4664	ulaD	B5F3B2	SeAg_B4660	SeAg_B4660	B5F3A8	2584	2974	STM, BioModels	Salmonella enterica serovar Agona SL483
SeAg_B4665	ulaE	B5F3B3	SeAg_B3888	SeAg_B3888	B5EX85	1663	3725	STM	Salmonella enterica serovar Agona SL483
SeAg_B4665	ulaE	B5F3B3	SeAg_B3889	sgbH	B5EX86	1663	2723	STM, BioModels	Salmonella enterica serovar Agona SL483
SeAg_B4665	ulaE	B5F3B3	SeAg_B4664	ulaD	B5F3B2	1663	2584	STM, BioModels	Salmonella enterica serovar Agona SL483
SeAg_B4665	ulaE	B5F3B3	SeAg_B0114	araB	B5F784	1663	1029	STM, BioModels	Salmonella enterica serovar Agona SL483
SeAg_B4666	sgaE	B5F3B4	SeAg_B3891	sgbE	B5EX88	3474	4275	STM	Salmonella enterica serovar Agona SL483
SeAg_B4666	sgaE	B5F3B4	SeAg_B4665	ulaE	B5F3B3	3474	1663	STM	Salmonella enterica serovar Agona SL483
SeAg_B4666	sgaE	B5F3B4	SeAg_B0114	araB	B5F784	3474	1029	STM, BioModels	Salmonella enterica serovar Agona SL483
SeAg_B4676	cycA	B5F3C4	SeAg_B1006	SeAg_B1006	B5F1T2	2061	2449	STM	Salmonella enterica serovar Agona SL483
SeAg_B4687	msrA	B5F3D4	SeAg_B4142	trxA	B5EZ41	1157	3171	STM	Salmonella enterica serovar Agona SL483
SeAg_B4687	msrA	B5F3D4	SeAg_B2759	SeAg_B2759	B5F230	1157	2524	STM	Salmonella enterica serovar Agona SL483
SeAg_B4696	mpl	B5F3E3	SeAg_B4380	murB	B5F0V6	839	2595	STM	Salmonella enterica serovar Agona SL483
SeAg_B4703	mmsA	B5F3F0	SeAg_B2528	fadJ	B5EZR9	4605	499	BioModels	Salmonella enterica serovar Agona SL483
SeAg_B4703	mmsA	B5F3F0	SeAg_B4213	fadB	B5EZW0	4605	1160	BioModels	Salmonella enterica serovar Agona SL483
SeAg_B4703	mmsA	B5F3F0	SeAg_B2905	gabT	B5F315	4605	3385	BioModels	Salmonella enterica serovar Agona SL483
SeAg_B4706	SeAg_B4706	B5F3F3	SeAg_B4707	SeAg_B4707	B5F3F4	4296	1491	STM, BioModels	Salmonella enterica serovar Agona SL483
SeAg_B4706	SeAg_B4706	B5F3F3	SeAg_B4715	SeAg_B4715	B5F3G2	4296	3608	STM, BioModels	Salmonella enterica serovar Agona SL483
SeAg_B4707	SeAg_B4707	B5F3F4	SeAg_B4709	SeAg_B4709	B5F3F6	1491	4837	BioModels	Salmonella enterica serovar Agona SL483
SeAg_B4707	SeAg_B4707	B5F3F4	SeAg_B4717	SeAg_B4717	B5F3G4	1491	4705	BioModels	Salmonella enterica serovar Agona SL483
SeAg_B4707	SeAg_B4707	B5F3F4	SeAg_B3755	ugpQ	B5F9B5	1491	216	STM	Salmonella enterica serovar Agona SL483
SeAg_B4709	SeAg_B4709	B5F3F6	SeAg_B4706	SeAg_B4706	B5F3F3	4837	4296	BioModels	Salmonella enterica serovar Agona SL483
SeAg_B4715	SeAg_B4715	B5F3G2	SeAg_B4707	SeAg_B4707	B5F3F4	3608	1491	STM	Salmonella enterica serovar Agona SL483
SeAg_B4715	SeAg_B4715	B5F3G2	SeAg_B4709	SeAg_B4709	B5F3F6	3608	4837	BioModels	Salmonella enterica serovar Agona SL483
SeAg_B4715	SeAg_B4715	B5F3G2	SeAg_B4717	SeAg_B4717	B5F3G4	3608	4705	BioModels	Salmonella enterica serovar Agona SL483
SeAg_B4715	SeAg_B4715	B5F3G2	SeAg_B3755	ugpQ	B5F9B5	3608	216	STM	Salmonella enterica serovar Agona SL483
SeAg_B4717	SeAg_B4717	B5F3G4	SeAg_B4706	SeAg_B4706	B5F3F3	4705	4296	BioModels	Salmonella enterica serovar Agona SL483
SeAg_B4727	SeAg_B4727	B5F3H4	SeAg_B0568	ncs1	B5EYC2	124	3817	STM	Salmonella enterica serovar Agona SL483
SeAg_B4727	SeAg_B4727	B5F3H4	SeAg_B1016	pyrD	B5F1U2	124	900	BioModels	Salmonella enterica serovar Agona SL483
SeAg_B1223	ntpA	B5F3J0	SeAg_B2339	folE	B5EYP3	1216	2853	STM	Salmonella enterica serovar Agona SL483
SeAg_B1223	ntpA	B5F3J0	SeAg_B0154	SeAg_B0154	B5F7X2	1216	2688	STM	Salmonella enterica serovar Agona SL483
SeAg_B1233	znuA	B5F3K0	SeAg_B1231	znuB	B5F3J8	3437	3471	STM	Salmonella enterica serovar Agona SL483
SeAg_B1235	msbB	B5F3K2	SeAg_B2034	SeAg_B2034	B5F953	3090	2226	STM, BioModels	Salmonella enterica serovar Agona SL483
SeAg_B1236	pykA	B5F3K3	SeAg_B1793	pykF	B5F7B9	3071	114	STM	Salmonella enterica serovar Agona SL483
SeAg_B1239	edd	B5F3K6	SeAg_B0821	SeAg_B0821	B5F063	671	1294	STM	Salmonella enterica serovar Agona SL483
SeAg_B1239	edd	B5F3K6	SeAg_B4770	idnK	B5F472	671	33	STM, BioModels	Salmonella enterica serovar Agona SL483
SeAg_B1239	edd	B5F3K6	SeAg_B3742	gntK	B5F9A3	671	403	STM, BioModels	Salmonella enterica serovar Agona SL483
SeAg_B1240	eda	B5F3K7	SeAg_B1239	edd	B5F3K6	329	671	STM, BioModels	Salmonella enterica serovar Agona SL483
SeAg_B1241	purT	B5F3K8	SeAg_B0527	apt	B5EXM5	3737	4124	BioModels	Salmonella enterica serovar Agona SL483
SeAg_B1241	purT	B5F3K8	SeAg_B0588	folD	B5EYE2	3737	1396	BioModels	Salmonella enterica serovar Agona SL483
SeAg_B1241	purT	B5F3K8	SeAg_B4419	purD	B5F1I8	3737	1821	STM, BioModels	Salmonella enterica serovar Agona SL483
SeAg_B1241	purT	B5F3K8	SeAg_B3221	SeAg_B3221	B5F5I7	3737	865	BioModels	Salmonella enterica serovar Agona SL483
SeAg_B1241	purT	B5F3K8	SeAg_B1952	purB	B5F8C1	3737	486	BioModels	Salmonella enterica serovar Agona SL483
SeAg_B1300	manZ	B5F3R0	SeAg_B2576	ptsH	B5F0G0	3056	561	STM	Salmonella enterica serovar Agona SL483
SeAg_B1300	manZ	B5F3R0	SeAg_B2577	ptsI	B5F0G1	3056	1686	STM	Salmonella enterica serovar Agona SL483
SeAg_B1301	manY	B5F3R1	SeAg_B2576	ptsH	B5F0G0	2212	561	STM	Salmonella enterica serovar Agona SL483
SeAg_B1301	manY	B5F3R1	SeAg_B2577	ptsI	B5F0G1	2212	1686	STM	Salmonella enterica serovar Agona SL483
SeAg_B1301	manY	B5F3R1	SeAg_B1300	manZ	B5F3R0	2212	3056	STM	Salmonella enterica serovar Agona SL483
SeAg_B1302	manX	B5F3R2	SeAg_B2576	ptsH	B5F0G0	111	561	STM	Salmonella enterica serovar Agona SL483
SeAg_B1302	manX	B5F3R2	SeAg_B2577	ptsI	B5F0G1	111	1686	STM	Salmonella enterica serovar Agona SL483
SeAg_B1302	manX	B5F3R2	SeAg_B1300	manZ	B5F3R0	111	3056	STM	Salmonella enterica serovar Agona SL483
SeAg_B1302	manX	B5F3R2	SeAg_B1301	manY	B5F3R1	111	2212	STM	Salmonella enterica serovar Agona SL483
SeAg_B1305	SeAg_B1305	B5F3R5	SeAg_B2342	SeAg_B2342	B5EYP6	1048	2275	STM	Salmonella enterica serovar Agona SL483
SeAg_B1305	SeAg_B1305	B5F3R5	SeAg_B4130	ilvA	B5EZ29	1048	1994	STM	Salmonella enterica serovar Agona SL483
SeAg_B1305	SeAg_B1305	B5F3R5	SeAg_B3114	SeAg_B3114	B5F4R6	1048	3869	STM	Salmonella enterica serovar Agona SL483
SeAg_B1307	pabB	B5F3R7	SeAg_B2524	aroC	B5EZR6	3652	798	STM	Salmonella enterica serovar Agona SL483
SeAg_B1314	SeAg_B1314	B5F3S4	SeAg_B0554	SeAg_B0554	B5EXP9	2297	2502	STM	Salmonella enterica serovar Agona SL483
SeAg_B1314	SeAg_B1314	B5F3S4	SeAg_B0635	entE	B5EYI7	2297	614	STM	Salmonella enterica serovar Agona SL483
SeAg_B1314	SeAg_B1314	B5F3S4	SeAg_B2531	SeAg_B2531	B5EZS2	2297	1790	STM	Salmonella enterica serovar Agona SL483
SeAg_B1314	SeAg_B1314	B5F3S4	SeAg_B4186	SeAg_B4186	B5EZT4	2297	1320	STM	Salmonella enterica serovar Agona SL483
SeAg_B1314	SeAg_B1314	B5F3S4	SeAg_B1006	SeAg_B1006	B5F1T2	2297	2449	STM	Salmonella enterica serovar Agona SL483
SeAg_B1314	SeAg_B1314	B5F3S4	SeAg_B1822	SeAg_B1822	B5F7E5	2297	614	STM	Salmonella enterica serovar Agona SL483
SeAg_B2972	hycC	B5F3T3	SeAg_B2973	hycB	B5F3T4	2222	4039	STM	Salmonella enterica serovar Agona SL483
SeAg_B2972	hycC	B5F3T3	SeAg_B1348	SeAg_B1348	B5F4G1	2222	3144	STM	Salmonella enterica serovar Agona SL483
SeAg_B2972	hycC	B5F3T3	SeAg_B1632	SeAg_B1632	B5F5Z8	2222	3144	STM	Salmonella enterica serovar Agona SL483
SeAg_B2972	hycC	B5F3T3	SeAg_B1633	SeAg_B1633	B5F5Z9	2222	1280	STM	Salmonella enterica serovar Agona SL483
SeAg_B2973	hycB	B5F3T4	SeAg_B1348	SeAg_B1348	B5F4G1	4039	3144	STM	Salmonella enterica serovar Agona SL483
SeAg_B2973	hycB	B5F3T4	SeAg_B1632	SeAg_B1632	B5F5Z8	4039	3144	STM	Salmonella enterica serovar Agona SL483
SeAg_B2973	hycB	B5F3T4	SeAg_B1633	SeAg_B1633	B5F5Z9	4039	1280	STM	Salmonella enterica serovar Agona SL483
SeAg_B2983	SeAg_B2983	B5F3U4	SeAg_B2985	SeAg_B2985	B5F3U6	20	4117	STM	Salmonella enterica serovar Agona SL483
SeAg_B2983	SeAg_B2983	B5F3U4	SeAg_B2986	SeAg_B2986	B5F3U7	20	3186	STM	Salmonella enterica serovar Agona SL483
SeAg_B2985	SeAg_B2985	B5F3U6	SeAg_B2986	SeAg_B2986	B5F3U7	4117	3186	STM	Salmonella enterica serovar Agona SL483
SeAg_B3036	SeAg_B3036	B5F3Z4	SeAg_B2710	glyA	B5F1D2	1567	2280	BioModels	Salmonella enterica serovar Agona SL483
SeAg_B3037	SeAg_B3037	B5F3Z5	SeAg_B3122	fucK	B5F4S4	1357	1240	STM	Salmonella enterica serovar Agona SL483
SeAg_B3042	kpdB	B5F400	SeAg_B4491	ubiA	B5F1Q3	2461	1228	BioModels	Salmonella enterica serovar Agona SL483
SeAg_B3054	ispF	B5F410	SeAg_B1359	ipk	B5F4H2	1947	593	STM	Salmonella enterica serovar Agona SL483
SeAg_B3055	ispD	B5F411	SeAg_B0260	dxr	B5F8T4	2538	1058	STM	Salmonella enterica serovar Agona SL483
SeAg_B3058	cysC	B5F414	SeAg_B3059	cysN	B5F415	2794	2921	STM, BioModels	Salmonella enterica serovar Agona SL483
SeAg_B3058	cysC	B5F414	SeAg_B3060	cysD	B5F416	2794	1070	STM, BioModels	Salmonella enterica serovar Agona SL483
SeAg_B3059	cysN	B5F415	SeAg_B3060	cysD	B5F416	2921	1070	STM, BioModels	Salmonella enterica serovar Agona SL483
SeAg_B3076	cysH	B5F429	SeAg_B3920	grxC	B5EXB7	240	1788	STM	Salmonella enterica serovar Agona SL483
SeAg_B3076	cysH	B5F429	SeAg_B4142	trxA	B5EZ41	240	3171	STM	Salmonella enterica serovar Agona SL483
SeAg_B3076	cysH	B5F429	SeAg_B0909	grxA	B5F0Z1	240	3866	STM	Salmonella enterica serovar Agona SL483
SeAg_B3076	cysH	B5F429	SeAg_B2739	acpS	B5F1F7	240	1197	BioModels	Salmonella enterica serovar Agona SL483
SeAg_B3076	cysH	B5F429	SeAg_B2759	SeAg_B2759	B5F230	240	2524	STM	Salmonella enterica serovar Agona SL483
SeAg_B3076	cysH	B5F429	SeAg_B3058	cysC	B5F414	240	2794	STM, BioModels	Salmonella enterica serovar Agona SL483
SeAg_B3076	cysH	B5F429	SeAg_B1741	SeAg_B1741	B5F6L4	240	1938	STM	Salmonella enterica serovar Agona SL483
SeAg_B3076	cysH	B5F429	SeAg_B2023	grxB	B5F942	240	1200	STM	Salmonella enterica serovar Agona SL483
SeAg_B3077	cysI	B5F430	SeAg_B4210	fre	B5EZV7	1899	4029	STM	Salmonella enterica serovar Agona SL483
SeAg_B3077	cysI	B5F430	SeAg_B3078	cysJ	B5F431	1899	548	STM	Salmonella enterica serovar Agona SL483
SeAg_B3078	cysJ	B5F431	SeAg_B4210	fre	B5EZV7	548	4029	STM	Salmonella enterica serovar Agona SL483
SeAg_B3079	queD	B5F432	SeAg_B0669	pagP	B5EZ67	4167	2564	STM	Salmonella enterica serovar Agona SL483
SeAg_B3079	queD	B5F432	SeAg_B2612	eutT	B5F0J5	4167	2101	BioModels	Salmonella enterica serovar Agona SL483
SeAg_B3079	queD	B5F432	SeAg_B1428	cobO	B5F4N1	4167	1229	BioModels	Salmonella enterica serovar Agona SL483
SeAg_B3079	queD	B5F432	SeAg_B3547	SeAg_B3547	B5F7L6	4167	1944	STM	Salmonella enterica serovar Agona SL483
SeAg_B3079	queD	B5F432	SeAg_B0247	dgt	B5F8S2	4167	3699	BioModels	Salmonella enterica serovar Agona SL483
SeAg_B4733	nrdG	B5F436	SeAg_B0741	fldA	B5EZD1	1285	564	STM	Salmonella enterica serovar Agona SL483
SeAg_B4734	nrdD	B5F437	SeAg_B2248	dcd	B5EXU9	3575	106	BioModels	Salmonella enterica serovar Agona SL483
SeAg_B4734	nrdD	B5F437	SeAg_B2249	udk	B5EXV0	3575	1109	BioModels	Salmonella enterica serovar Agona SL483
SeAg_B4734	nrdD	B5F437	SeAg_B0741	fldA	B5EZD1	3575	564	STM	Salmonella enterica serovar Agona SL483
SeAg_B4734	nrdD	B5F437	SeAg_B2678	ndk	B5F1A1	3575	2887	BioModels	Salmonella enterica serovar Agona SL483
SeAg_B4734	nrdD	B5F437	SeAg_B4733	nrdG	B5F436	3575	1285	STM	Salmonella enterica serovar Agona SL483
SeAg_B4736	treC	B5F439	SeAg_B2576	ptsH	B5F0G0	1791	561	STM	Salmonella enterica serovar Agona SL483
SeAg_B4736	treC	B5F439	SeAg_B2577	ptsI	B5F0G1	1791	1686	STM	Salmonella enterica serovar Agona SL483
SeAg_B4736	treC	B5F439	SeAg_B2578	crr	B5F0G2	1791	1728	STM	Salmonella enterica serovar Agona SL483
SeAg_B4736	treC	B5F439	SeAg_B1193	otsA	B5F2V6	1791	2772	STM	Salmonella enterica serovar Agona SL483
SeAg_B4740	mgtA	B5F442	SeAg_B3988	mgtA	B5EY37	86	86	STM	Salmonella enterica serovar Agona SL483
SeAg_B4740	mgtA	B5F442	SeAg_B4740	mgtA	B5F442	86	86	STM	Salmonella enterica serovar Agona SL483
SeAg_B4740	mgtA	B5F442	SeAg_B1923	SeAg_B1923	B5F895	86	2770	STM	Salmonella enterica serovar Agona SL483
SeAg_B4740	mgtA	B5F442	SeAg_B1924	SeAg_B1924	B5F896	86	2122	STM	Salmonella enterica serovar Agona SL483
SeAg_B4740	mgtA	B5F442	SeAg_B1925	SeAg_B1925	B5F897	86	3880	STM	Salmonella enterica serovar Agona SL483
SeAg_B4743	pyrI	B5F445	SeAg_B0569	allB	B5EYC3	3339	124	BioModels	Salmonella enterica serovar Agona SL483
SeAg_B4743	pyrI	B5F445	SeAg_B4727	SeAg_B4727	B5F3H4	3339	124	BioModels	Salmonella enterica serovar Agona SL483
SeAg_B4743	pyrI	B5F445	SeAg_B4744	pyrB	B5F446	3339	1522	STM	Salmonella enterica serovar Agona SL483
SeAg_B4743	pyrI	B5F445	SeAg_B2025	pyrC	B5F944	3339	2342	BioModels	Salmonella enterica serovar Agona SL483
SeAg_B4744	pyrB	B5F446	SeAg_B0569	allB	B5EYC3	1522	124	BioModels	Salmonella enterica serovar Agona SL483
SeAg_B4744	pyrB	B5F446	SeAg_B4727	SeAg_B4727	B5F3H4	1522	124	BioModels	Salmonella enterica serovar Agona SL483
SeAg_B4744	pyrB	B5F446	SeAg_B2025	pyrC	B5F944	1522	2342	BioModels	Salmonella enterica serovar Agona SL483
SeAg_B4748	argF	B5F450	SeAg_B4361	argE	B5F0U6	1734	1685	BioModels	Salmonella enterica serovar Agona SL483
SeAg_B4748	argF	B5F450	SeAg_B4751	arcA	B5F453	1734	1550	BioModels	Salmonella enterica serovar Agona SL483
SeAg_B4751	arcA	B5F453	SeAg_B4361	argE	B5F0U6	1550	1685	BioModels	Salmonella enterica serovar Agona SL483
SeAg_B4754	argF	B5F456	SeAg_B4361	argE	B5F0U6	1395	1685	BioModels	Salmonella enterica serovar Agona SL483
SeAg_B4754	argF	B5F456	SeAg_B4748	argF	B5F450	1395	1734	STM	Salmonella enterica serovar Agona SL483
SeAg_B4754	argF	B5F456	SeAg_B4751	arcA	B5F453	1395	1550	BioModels	Salmonella enterica serovar Agona SL483
SeAg_B4763	pepA	B5F465	SeAg_B2691	SeAg_B2691	B5F1B3	2835	2788	STM	Salmonella enterica serovar Agona SL483
SeAg_B4763	pepA	B5F465	SeAg_B3753	ggt	B5F9B3	2835	2060	BioModels	Salmonella enterica serovar Agona SL483
SeAg_B4767	SeAg_B4767	B5F469	SeAg_B1006	SeAg_B1006	B5F1T2	457	2449	STM	Salmonella enterica serovar Agona SL483
SeAg_B4767	SeAg_B4767	B5F469	SeAg_B3741	gntU	B5F9A2	457	1262	STM	Salmonella enterica serovar Agona SL483
SeAg_B4768	SeAg_B4768	B5F470	SeAg_B3860	SeAg_B3860	B5EX58	82	872	STM	Salmonella enterica serovar Agona SL483
SeAg_B4768	SeAg_B4768	B5F470	SeAg_B4767	SeAg_B4767	B5F469	82	457	STM	Salmonella enterica serovar Agona SL483
SeAg_B4769	SeAg_B4769	B5F471	SeAg_B3860	SeAg_B3860	B5EX58	3590	872	STM	Salmonella enterica serovar Agona SL483
SeAg_B4769	SeAg_B4769	B5F471	SeAg_B4767	SeAg_B4767	B5F469	3590	457	STM	Salmonella enterica serovar Agona SL483
SeAg_B4770	idnK	B5F472	SeAg_B3860	SeAg_B3860	B5EX58	33	872	STM, BioModels	Salmonella enterica serovar Agona SL483
SeAg_B4770	idnK	B5F472	SeAg_B0821	SeAg_B0821	B5F063	33	1294	BioModels	Salmonella enterica serovar Agona SL483
SeAg_B4770	idnK	B5F472	SeAg_B4767	SeAg_B4767	B5F469	33	457	STM	Salmonella enterica serovar Agona SL483
SeAg_B4770	idnK	B5F472	SeAg_B4768	SeAg_B4768	B5F470	33	82	STM	Salmonella enterica serovar Agona SL483
SeAg_B4770	idnK	B5F472	SeAg_B3714	gntT	B5F8M9	33	674	STM	Salmonella enterica serovar Agona SL483
SeAg_B4770	idnK	B5F472	SeAg_B3741	gntU	B5F9A2	33	1262	STM	Salmonella enterica serovar Agona SL483
SeAg_B4770	idnK	B5F472	SeAg_B3742	gntK	B5F9A3	33	403	STM	Salmonella enterica serovar Agona SL483
SeAg_B4841	SeAg_B4841	B5F4D4	SeAg_B1004	aspC	B5F1T0	812	2397	BioModels	Salmonella enterica serovar Agona SL483
SeAg_B1331	dadX	B5F4E5	SeAg_B0416	ddl	B5EWR1	3068	1125	BioModels	Salmonella enterica serovar Agona SL483
SeAg_B1331	dadX	B5F4E5	SeAg_B0147	ddl	B5F7W6	3068	1913	BioModels	Salmonella enterica serovar Agona SL483
SeAg_B1333	ldcA	B5F4E7	SeAg_B0484	ampG	B5EXI5	2164	2425	STM	Salmonella enterica serovar Agona SL483
SeAg_B1333	ldcA	B5F4E7	SeAg_B4696	mpl	B5F3E3	2164	839	STM	Salmonella enterica serovar Agona SL483
SeAg_B1337	treA	B5F4F0	SeAg_B2578	crr	B5F0G2	1468	1728	BioModels	Salmonella enterica serovar Agona SL483
SeAg_B1337	treA	B5F4F0	SeAg_B1192	otsB	B5F2V5	1468	2624	BioModels	Salmonella enterica serovar Agona SL483
SeAg_B1341	cydB	B5F4F4	SeAg_B0776	cydA	B5F023	908	288	STM	Salmonella enterica serovar Agona SL483
SeAg_B1341	cydB	B5F4F4	SeAg_B0777	cydB1	B5F024	908	1849	STM	Salmonella enterica serovar Agona SL483
SeAg_B1342	cydA	B5F4F5	SeAg_B0776	cydA	B5F023	950	288	STM	Salmonella enterica serovar Agona SL483
SeAg_B1342	cydA	B5F4F5	SeAg_B0777	cydB1	B5F024	950	1849	STM	Salmonella enterica serovar Agona SL483
SeAg_B1342	cydA	B5F4F5	SeAg_B1341	cydB	B5F4F4	950	908	STM	Salmonella enterica serovar Agona SL483
SeAg_B1346	cybH	B5F4F9	SeAg_B2968	hycG	B5F372	904	602	STM	Salmonella enterica serovar Agona SL483
SeAg_B1346	cybH	B5F4F9	SeAg_B2969	hycF	B5F373	904	1226	STM	Salmonella enterica serovar Agona SL483
SeAg_B1346	cybH	B5F4F9	SeAg_B2970	hycE	B5F374	904	126	STM	Salmonella enterica serovar Agona SL483
SeAg_B1346	cybH	B5F4F9	SeAg_B2971	hycD	B5F375	904	376	STM	Salmonella enterica serovar Agona SL483
SeAg_B1346	cybH	B5F4F9	SeAg_B2972	hycC	B5F3T3	904	2222	STM	Salmonella enterica serovar Agona SL483
SeAg_B1346	cybH	B5F4F9	SeAg_B2973	hycB	B5F3T4	904	4039	STM	Salmonella enterica serovar Agona SL483
SeAg_B1346	cybH	B5F4F9	SeAg_B1633	SeAg_B1633	B5F5Z9	904	1280	STM	Salmonella enterica serovar Agona SL483
SeAg_B1346	cybH	B5F4F9	SeAg_B3320	hybC	B5F634	904	631	STM	Salmonella enterica serovar Agona SL483
SeAg_B1346	cybH	B5F4F9	SeAg_B3323	hybO	B5F637	904	2290	STM	Salmonella enterica serovar Agona SL483
SeAg_B1347	SeAg_B1347	B5F4G0	SeAg_B2968	hycG	B5F372	1363	602	STM	Salmonella enterica serovar Agona SL483
SeAg_B1347	SeAg_B1347	B5F4G0	SeAg_B2969	hycF	B5F373	1363	1226	STM	Salmonella enterica serovar Agona SL483
SeAg_B1347	SeAg_B1347	B5F4G0	SeAg_B2970	hycE	B5F374	1363	126	STM	Salmonella enterica serovar Agona SL483
SeAg_B1347	SeAg_B1347	B5F4G0	SeAg_B2971	hycD	B5F375	1363	376	STM	Salmonella enterica serovar Agona SL483
SeAg_B1347	SeAg_B1347	B5F4G0	SeAg_B2972	hycC	B5F3T3	1363	2222	STM	Salmonella enterica serovar Agona SL483
SeAg_B1347	SeAg_B1347	B5F4G0	SeAg_B2973	hycB	B5F3T4	1363	4039	STM	Salmonella enterica serovar Agona SL483
SeAg_B1347	SeAg_B1347	B5F4G0	SeAg_B1346	cybH	B5F4F9	1363	904	STM	Salmonella enterica serovar Agona SL483
SeAg_B1347	SeAg_B1347	B5F4G0	SeAg_B1348	SeAg_B1348	B5F4G1	1363	3144	STM	Salmonella enterica serovar Agona SL483
SeAg_B1347	SeAg_B1347	B5F4G0	SeAg_B1632	SeAg_B1632	B5F5Z8	1363	3144	STM	Salmonella enterica serovar Agona SL483
SeAg_B1347	SeAg_B1347	B5F4G0	SeAg_B1633	SeAg_B1633	B5F5Z9	1363	1280	STM	Salmonella enterica serovar Agona SL483
SeAg_B1347	SeAg_B1347	B5F4G0	SeAg_B3320	hybC	B5F634	1363	631	STM	Salmonella enterica serovar Agona SL483
SeAg_B1347	SeAg_B1347	B5F4G0	SeAg_B3323	hybO	B5F637	1363	2290	STM	Salmonella enterica serovar Agona SL483
SeAg_B1348	SeAg_B1348	B5F4G1	SeAg_B2968	hycG	B5F372	3144	602	STM	Salmonella enterica serovar Agona SL483
SeAg_B1348	SeAg_B1348	B5F4G1	SeAg_B2969	hycF	B5F373	3144	1226	STM	Salmonella enterica serovar Agona SL483
SeAg_B1348	SeAg_B1348	B5F4G1	SeAg_B2971	hycD	B5F375	3144	376	STM	Salmonella enterica serovar Agona SL483
SeAg_B1348	SeAg_B1348	B5F4G1	SeAg_B1346	cybH	B5F4F9	3144	904	STM	Salmonella enterica serovar Agona SL483
SeAg_B1348	SeAg_B1348	B5F4G1	SeAg_B1348	SeAg_B1348	B5F4G1	3144	3144	STM	Salmonella enterica serovar Agona SL483
SeAg_B1348	SeAg_B1348	B5F4G1	SeAg_B1632	SeAg_B1632	B5F5Z8	3144	3144	STM	Salmonella enterica serovar Agona SL483
SeAg_B1348	SeAg_B1348	B5F4G1	SeAg_B1633	SeAg_B1633	B5F5Z9	3144	1280	STM	Salmonella enterica serovar Agona SL483
SeAg_B1359	ipk	B5F4H2	SeAg_B3055	ispD	B5F411	593	2538	STM, BioModels	Salmonella enterica serovar Agona SL483
SeAg_B1362	hemA	B5F4H5	SeAg_B2558	gltX	B5F0E6	803	1974	STM, BioModels	Salmonella enterica serovar Agona SL483
SeAg_B1367	kdsA	B5F4I0	SeAg_B3505	kdsD	B5F6W6	2589	1782	STM	Salmonella enterica serovar Agona SL483
SeAg_B1368	SeAg_B1368	B5F4I1	SeAg_B0902	SeAg_B0902	B5F0Y5	2981	2665	STM	Salmonella enterica serovar Agona SL483
SeAg_B1368	SeAg_B1368	B5F4I1	SeAg_B1609	nhaC	B5F5X5	2981	3833	STM	Salmonella enterica serovar Agona SL483
SeAg_B1375	SeAg_B1375	B5F4I8	SeAg_B1585	SeAg_B1585	B5F5V4	1313	3752	STM	Salmonella enterica serovar Agona SL483
SeAg_B1375	SeAg_B1375	B5F4I8	SeAg_B3674	SeAg_B3674	B5F8I9	1313	3306	STM	Salmonella enterica serovar Agona SL483
SeAg_B1376	narG	B5F4I9	SeAg_B1377	narH	B5F4J0	65	3872	STM	Salmonella enterica serovar Agona SL483
SeAg_B1376	narG	B5F4I9	SeAg_B1378	narJ	B5F4J1	65	3138	STM	Salmonella enterica serovar Agona SL483
SeAg_B1376	narG	B5F4I9	SeAg_B1379	narI	B5F4J2	65	1321	STM	Salmonella enterica serovar Agona SL483
SeAg_B1377	narH	B5F4J0	SeAg_B1378	narJ	B5F4J1	3872	3138	STM	Salmonella enterica serovar Agona SL483
SeAg_B1377	narH	B5F4J0	SeAg_B1379	narI	B5F4J2	3872	1321	STM	Salmonella enterica serovar Agona SL483
SeAg_B1378	narJ	B5F4J1	SeAg_B1379	narI	B5F4J2	3138	1321	STM	Salmonella enterica serovar Agona SL483
SeAg_B1389	purU	B5F4J5	SeAg_B0588	folD	B5EYE2	1718	1396	STM	Salmonella enterica serovar Agona SL483
SeAg_B1393	galU	B5F4J9	SeAg_B2223	galF	B5EXS5	1680	128	STM	Salmonella enterica serovar Agona SL483
SeAg_B1395	tdk	B5F4K1	SeAg_B3266	rdgB	B5F5M8	72	654	BioModels	Salmonella enterica serovar Agona SL483
SeAg_B1395	tdk	B5F4K1	SeAg_B1986	tmk	B5F907	72	910	BioModels	Salmonella enterica serovar Agona SL483
SeAg_B1396	adhE	B5F4K2	SeAg_B2529	fadI	B5EZS0	205	2474	BioModels	Salmonella enterica serovar Agona SL483
SeAg_B1396	adhE	B5F4K2	SeAg_B4212	fadA	B5EZV9	205	2432	BioModels	Salmonella enterica serovar Agona SL483
SeAg_B1396	adhE	B5F4K2	SeAg_B2606	SeAg_B2606	B5F0J0	205	348	STM	Salmonella enterica serovar Agona SL483
SeAg_B1396	adhE	B5F4K2	SeAg_B2608	eutE	B5F0J2	205	3542	STM	Salmonella enterica serovar Agona SL483
SeAg_B1396	adhE	B5F4K2	SeAg_B3171	SeAg_B3171	B5F4W6	205	2593	BioModels	Salmonella enterica serovar Agona SL483
SeAg_B1399	SeAg_B1399	B5F4K4	SeAg_B1400	oppB	B5F4K5	922	237	STM	Salmonella enterica serovar Agona SL483
SeAg_B1399	SeAg_B1399	B5F4K4	SeAg_B1401	oppC	B5F4K6	922	591	STM	Salmonella enterica serovar Agona SL483
SeAg_B1400	oppB	B5F4K5	SeAg_B1401	oppC	B5F4K6	237	591	STM	Salmonella enterica serovar Agona SL483
SeAg_B1406	cls	B5F4L0	SeAg_B0459	pgpA	B5EXG1	2745	3227	STM	Salmonella enterica serovar Agona SL483
SeAg_B1406	cls	B5F4L0	SeAg_B0847	SeAg_B0847	B5F089	2745	2964	STM	Salmonella enterica serovar Agona SL483
SeAg_B1406	cls	B5F4L0	SeAg_B4332	glpK	B5F0R7	2745	1877	BioModels	Salmonella enterica serovar Agona SL483
SeAg_B1406	cls	B5F4L0	SeAg_B4356	gldA	B5F0U1	2745	2162	BioModels	Salmonella enterica serovar Agona SL483
SeAg_B1406	cls	B5F4L0	SeAg_B4562	SeAg_B4562	B5F2H5	2745	101	BioModels	Salmonella enterica serovar Agona SL483
SeAg_B1406	cls	B5F4L0	SeAg_B1439	SeAg_B1439	B5F562	2745	138	STM	Salmonella enterica serovar Agona SL483
SeAg_B1406	cls	B5F4L0	SeAg_B3730	gldA	B5F8P5	2745	4105	BioModels	Salmonella enterica serovar Agona SL483
SeAg_B1409	SeAg_B1409	B5F4L3	SeAg_B3332	exbD	B5F646	1820	3311	STM	Salmonella enterica serovar Agona SL483
SeAg_B1409	SeAg_B1409	B5F4L3	SeAg_B3333	exbB	B5F647	1820	1712	STM	Salmonella enterica serovar Agona SL483
SeAg_B1419	trpA	B5F4M3	SeAg_B4838	trpS	B5F4D1	2089	4032	BioModels	Salmonella enterica serovar Agona SL483
SeAg_B1419	trpA	B5F4M3	SeAg_B1420	trpB	B5F4M4	2089	955	STM, BioModels	Salmonella enterica serovar Agona SL483
SeAg_B1419	trpA	B5F4M3	SeAg_B1421	SeAg_B1421	B5F4M5	2089	1560	STM	Salmonella enterica serovar Agona SL483
SeAg_B1419	trpA	B5F4M3	SeAg_B3466	mtr	B5F6T2	2089	1800	STM	Salmonella enterica serovar Agona SL483
SeAg_B1420	trpB	B5F4M4	SeAg_B4838	trpS	B5F4D1	955	4032	BioModels	Salmonella enterica serovar Agona SL483
SeAg_B1420	trpB	B5F4M4	SeAg_B1421	SeAg_B1421	B5F4M5	955	1560	STM	Salmonella enterica serovar Agona SL483
SeAg_B1420	trpB	B5F4M4	SeAg_B3466	mtr	B5F6T2	955	1800	STM	Salmonella enterica serovar Agona SL483
SeAg_B1421	SeAg_B1421	B5F4M5	SeAg_B1422	trpD	B5F4M6	1560	1176	STM, BioModels	Salmonella enterica serovar Agona SL483
SeAg_B1422	trpD	B5F4M6	SeAg_B2524	aroC	B5EZR6	1176	798	STM	Salmonella enterica serovar Agona SL483
SeAg_B1422	trpD	B5F4M6	SeAg_B1423	trpE	B5F4M7	1176	1668	STM	Salmonella enterica serovar Agona SL483
SeAg_B1423	trpE	B5F4M7	SeAg_B2524	aroC	B5EZR6	1668	798	STM	Salmonella enterica serovar Agona SL483
SeAg_B1428	cobO	B5F4N1	SeAg_B2612	eutT	B5F0J5	1229	2101	STM	Salmonella enterica serovar Agona SL483
SeAg_B1428	cobO	B5F4N1	SeAg_B1833	SeAg_B1833	B5F7F5	1229	3956	STM	Salmonella enterica serovar Agona SL483
SeAg_B1428	cobO	B5F4N1	SeAg_B0245	SeAg_B0245	B5F8S0	1229	2972	STM	Salmonella enterica serovar Agona SL483
SeAg_B3084	SeAg_B3084	B5F4N8	SeAg_B3079	queD	B5F432	1692	4167	BioModels	Salmonella enterica serovar Agona SL483
SeAg_B3085	eno	B5F4N9	SeAg_B2540	SeAg_B2540	B5F0D1	1620	2067	STM	Salmonella enterica serovar Agona SL483
SeAg_B3085	eno	B5F4N9	SeAg_B3100	SeAg_B3100	B5F4Q4	1620	774	STM	Salmonella enterica serovar Agona SL483
SeAg_B3087	mazG	B5F4P1	SeAg_B2431	SeAg_B2431	B5EZH4	3476	1942	STM	Salmonella enterica serovar Agona SL483
SeAg_B3087	mazG	B5F4P1	SeAg_B2678	ndk	B5F1A1	3476	2887	STM	Salmonella enterica serovar Agona SL483
SeAg_B3087	mazG	B5F4P1	SeAg_B1223	ntpA	B5F3J0	3476	1216	STM	Salmonella enterica serovar Agona SL483
SeAg_B3087	mazG	B5F4P1	SeAg_B0154	SeAg_B0154	B5F7X2	3476	2688	STM	Salmonella enterica serovar Agona SL483
SeAg_B3087	mazG	B5F4P1	SeAg_B1874	SeAg_B1874	B5F850	3476	728	STM	Salmonella enterica serovar Agona SL483
SeAg_B3097	relA	B5F4Q1	SeAg_B3959	SeAg_B3959	B5EY11	3081	2010	STM	Salmonella enterica serovar Agona SL483
SeAg_B3100	SeAg_B3100	B5F4Q4	SeAg_B0571	SeAg_B0571	B5EYC5	774	2670	STM	Salmonella enterica serovar Agona SL483
SeAg_B3100	SeAg_B3100	B5F4Q4	SeAg_B3100	SeAg_B3100	B5F4Q4	774	774	STM	Salmonella enterica serovar Agona SL483
SeAg_B3101	SeAg_B3101	B5F4Q5	SeAg_B3916	SeAg_B3916	B5EXB3	1146	1474	STM	Salmonella enterica serovar Agona SL483
SeAg_B3101	SeAg_B3101	B5F4Q5	SeAg_B3102	SeAg_B3102	B5F4Q6	1146	2678	STM	Salmonella enterica serovar Agona SL483
SeAg_B3101	SeAg_B3101	B5F4Q5	SeAg_B3103	gudP	B5F4Q7	1146	1474	STM	Salmonella enterica serovar Agona SL483
SeAg_B3102	SeAg_B3102	B5F4Q6	SeAg_B3916	SeAg_B3916	B5EXB3	2678	1474	STM	Salmonella enterica serovar Agona SL483
SeAg_B3102	SeAg_B3102	B5F4Q6	SeAg_B3103	gudP	B5F4Q7	2678	1474	STM	Salmonella enterica serovar Agona SL483
SeAg_B3103	gudP	B5F4Q7	SeAg_B1006	SeAg_B1006	B5F1T2	1474	2449	STM	Salmonella enterica serovar Agona SL483
SeAg_B3113	SeAg_B3113	B5F4R5	SeAg_B3431	tdcC	B5F6Q0	1434	615	STM	Salmonella enterica serovar Agona SL483
SeAg_B3114	SeAg_B3114	B5F4R6	SeAg_B2342	SeAg_B2342	B5EYP6	3869	2275	STM	Salmonella enterica serovar Agona SL483
SeAg_B3114	SeAg_B3114	B5F4R6	SeAg_B4130	ilvA	B5EZ29	3869	1994	STM	Salmonella enterica serovar Agona SL483
SeAg_B3116	fucO	B5F4R8	SeAg_B4288	rhaD	B5F0M6	948	826	STM	Salmonella enterica serovar Agona SL483
SeAg_B3116	fucO	B5F4R8	SeAg_B3037	SeAg_B3037	B5F3Z5	948	1357	STM	Salmonella enterica serovar Agona SL483
SeAg_B3116	fucO	B5F4R8	SeAg_B3117	fucA	B5F4R9	948	775	STM	Salmonella enterica serovar Agona SL483
SeAg_B3116	fucO	B5F4R8	SeAg_B3392	folB	B5F6A2	948	3353	BioModels	Salmonella enterica serovar Agona SL483
SeAg_B3117	fucA	B5F4R9	SeAg_B3037	SeAg_B3037	B5F3Z5	775	1357	STM	Salmonella enterica serovar Agona SL483
SeAg_B3117	fucA	B5F4R9	SeAg_B3122	fucK	B5F4S4	775	1240	STM, BioModels	Salmonella enterica serovar Agona SL483
SeAg_B3120	fucP	B5F4S2	SeAg_B1006	SeAg_B1006	B5F1T2	2076	2449	STM	Salmonella enterica serovar Agona SL483
SeAg_B3122	fucK	B5F4S4	SeAg_B3121	fucI	B5F4S3	1240	647	STM, BioModels	Salmonella enterica serovar Agona SL483
SeAg_B3148	thyA	B5F4U5	SeAg_B1395	tdk	B5F4K1	494	72	STM, BioModels	Salmonella enterica serovar Agona SL483
SeAg_B3148	thyA	B5F4U5	SeAg_B3266	rdgB	B5F5M8	494	654	BioModels	Salmonella enterica serovar Agona SL483
SeAg_B3148	thyA	B5F4U5	SeAg_B1986	tmk	B5F907	494	910	BioModels	Salmonella enterica serovar Agona SL483
SeAg_B3149	lgt	B5F4U6	SeAg_B0459	pgpA	B5EXG1	284	3227	STM	Salmonella enterica serovar Agona SL483
SeAg_B3149	lgt	B5F4U6	SeAg_B3157	SeAg_B3157	B5F4V4	284	3199	STM	Salmonella enterica serovar Agona SL483
SeAg_B3149	lgt	B5F4U6	SeAg_B1439	SeAg_B1439	B5F562	284	138	STM	Salmonella enterica serovar Agona SL483
SeAg_B3156	SeAg_B3156	B5F4V3	SeAg_B0710	lnt	B5EZA7	3478	1177	STM	Salmonella enterica serovar Agona SL483
SeAg_B3156	SeAg_B3156	B5F4V3	SeAg_B4186	SeAg_B4186	B5EZT4	3478	1320	STM	Salmonella enterica serovar Agona SL483
SeAg_B3156	SeAg_B3156	B5F4V3	SeAg_B1794	lpp	B5F7C0	3478	2977	STM	Salmonella enterica serovar Agona SL483
SeAg_B3157	SeAg_B3157	B5F4V4	SeAg_B0442	acpH	B5EWT7	3199	3118	STM	Salmonella enterica serovar Agona SL483
SeAg_B3157	SeAg_B3157	B5F4V4	SeAg_B0505	tesB	B5EXK5	3199	1389	STM, BioModels	Salmonella enterica serovar Agona SL483
SeAg_B3157	SeAg_B3157	B5F4V4	SeAg_B0554	SeAg_B0554	B5EXP9	3199	2502	BioModels	Salmonella enterica serovar Agona SL483
SeAg_B3157	SeAg_B3157	B5F4V4	SeAg_B2531	SeAg_B2531	B5EZS2	3199	1790	STM	Salmonella enterica serovar Agona SL483
SeAg_B3157	SeAg_B3157	B5F4V4	SeAg_B2532	SeAg_B2532	B5F0C5	3199	433	STM	Salmonella enterica serovar Agona SL483
SeAg_B3157	SeAg_B3157	B5F4V4	SeAg_B2533	SeAg_B2533	B5F0C6	3199	3707	STM	Salmonella enterica serovar Agona SL483
SeAg_B3157	SeAg_B3157	B5F4V4	SeAg_B3156	SeAg_B3156	B5F4V3	3199	3478	STM	Salmonella enterica serovar Agona SL483
SeAg_B3157	SeAg_B3157	B5F4V4	SeAg_B1990	acpP	B5F911	3199	883	STM	Salmonella enterica serovar Agona SL483
SeAg_B3163	lysA	B5F4V8	SeAg_B4175	dapF	B5EZS3	2791	3993	STM, BioModels	Salmonella enterica serovar Agona SL483
SeAg_B3163	lysA	B5F4V8	SeAg_B1166	fliY	B5F2T3	2791	891	STM	Salmonella enterica serovar Agona SL483
SeAg_B3163	lysA	B5F4V8	SeAg_B1470	SeAg_B1470	B5F592	2791	1677	STM	Salmonella enterica serovar Agona SL483
SeAg_B3163	lysA	B5F4V8	SeAg_B0140	murE	B5F7V9	2791	479	BioModels	Salmonella enterica serovar Agona SL483
SeAg_B3166	SeAg_B3166	B5F4W1	SeAg_B1006	SeAg_B1006	B5F1T2	714	2449	STM	Salmonella enterica serovar Agona SL483
SeAg_B3166	SeAg_B3166	B5F4W1	SeAg_B1648	SeAg_B1648	B5F613	714	1534	STM	Salmonella enterica serovar Agona SL483
SeAg_B3168	kduD	B5F4W3	SeAg_B3169	kduI	B5F4W4	2771	441	BioModels	Salmonella enterica serovar Agona SL483
SeAg_B4880	yjjG	B5F515	SeAg_B1395	tdk	B5F4K1	215	72	STM	Salmonella enterica serovar Agona SL483
SeAg_B4889	deoC	B5F524	SeAg_B4019	rbsK	B5EY67	1845	2641	STM, BioModels	Salmonella enterica serovar Agona SL483
SeAg_B4889	deoC	B5F524	SeAg_B4891	deoB	B5F526	1845	1641	STM	Salmonella enterica serovar Agona SL483
SeAg_B4890	deoA	B5F525	SeAg_B2329	cdd	B5EYN3	2201	2753	BioModels	Salmonella enterica serovar Agona SL483
SeAg_B4890	deoA	B5F525	SeAg_B1395	tdk	B5F4K1	2201	72	BioModels	Salmonella enterica serovar Agona SL483
SeAg_B4890	deoA	B5F525	SeAg_B4892	deoD	B5F527	2201	234	STM, BioModels	Salmonella enterica serovar Agona SL483
SeAg_B4891	deoB	B5F526	SeAg_B4199	udp	B5EZU6	1641	2760	STM, BioModels	Salmonella enterica serovar Agona SL483
SeAg_B4891	deoB	B5F526	SeAg_B2566	xapA	B5F0F0	1641	1707	STM	Salmonella enterica serovar Agona SL483
SeAg_B4891	deoB	B5F526	SeAg_B4890	deoA	B5F525	1641	2201	STM, BioModels	Salmonella enterica serovar Agona SL483
SeAg_B4891	deoB	B5F526	SeAg_B4892	deoD	B5F527	1641	234	STM, BioModels	Salmonella enterica serovar Agona SL483
SeAg_B4892	deoD	B5F527	SeAg_B2329	cdd	B5EYN3	234	2753	BioModels	Salmonella enterica serovar Agona SL483
SeAg_B4892	deoD	B5F527	SeAg_B4199	udp	B5EZU6	234	2760	BioModels	Salmonella enterica serovar Agona SL483
SeAg_B4892	deoD	B5F527	SeAg_B2552	nupC	B5F0E2	234	1009	STM	Salmonella enterica serovar Agona SL483
SeAg_B4892	deoD	B5F527	SeAg_B2565	nupG	B5F0E9	234	884	STM	Salmonella enterica serovar Agona SL483
SeAg_B4892	deoD	B5F527	SeAg_B1395	tdk	B5F4K1	234	72	BioModels	Salmonella enterica serovar Agona SL483
SeAg_B4892	deoD	B5F527	SeAg_B3277	nupG	B5F5N9	234	884	STM	Salmonella enterica serovar Agona SL483
SeAg_B4892	deoD	B5F527	SeAg_B1711	add	B5F6I4	234	2903	STM, BioModels	Salmonella enterica serovar Agona SL483
SeAg_B4892	deoD	B5F527	SeAg_B1882	SeAg_B1882	B5F858	234	219	BioModels	Salmonella enterica serovar Agona SL483
SeAg_B4892	deoD	B5F527	SeAg_B0247	dgt	B5F8S2	234	3699	STM	Salmonella enterica serovar Agona SL483
SeAg_B4902	serB	B5F536	SeAg_B0982	serC	B5F159	1850	427	STM	Salmonella enterica serovar Agona SL483
SeAg_B4904	SeAg_B4904	B5F538	SeAg_B0793	SeAg_B0793	B5F035	3454	1454	STM	Salmonella enterica serovar Agona SL483
SeAg_B4904	SeAg_B4904	B5F538	SeAg_B2571	ligA	B5F0F5	3454	2114	STM	Salmonella enterica serovar Agona SL483
SeAg_B4904	SeAg_B4904	B5F538	SeAg_B4410	nudC	B5F1H9	3454	933	STM	Salmonella enterica serovar Agona SL483
SeAg_B4906	SeAg_B4906	B5F540	SeAg_B2951	mltB	B5F355	590	3509	STM	Salmonella enterica serovar Agona SL483
SeAg_B4906	SeAg_B4906	B5F540	SeAg_B3276	mltC	B5F5N8	590	1374	STM	Salmonella enterica serovar Agona SL483
SeAg_B4908	SeAg_B4908	B5F542	SeAg_B4627	rsgA	B5F378	889	2134	STM	Salmonella enterica serovar Agona SL483
SeAg_B4909	SeAg_B4909	B5F543	SeAg_B0808	gpmA	B5F050	3281	1169	STM	Salmonella enterica serovar Agona SL483
SeAg_B4909	SeAg_B4909	B5F543	SeAg_B2540	SeAg_B2540	B5F0D1	3281	2067	STM	Salmonella enterica serovar Agona SL483
SeAg_B4909	SeAg_B4909	B5F543	SeAg_B3100	SeAg_B3100	B5F4Q4	3281	774	STM	Salmonella enterica serovar Agona SL483
SeAg_B1439	SeAg_B1439	B5F562	SeAg_B0901	SeAg_B0901	B5F0Y4	138	1972	STM	Salmonella enterica serovar Agona SL483
SeAg_B1439	SeAg_B1439	B5F562	SeAg_B4493	dgkA	B5F1Q5	138	2393	STM	Salmonella enterica serovar Agona SL483
SeAg_B1439	SeAg_B1439	B5F562	SeAg_B1175	pgsA	B5F2U2	138	840	STM	Salmonella enterica serovar Agona SL483
SeAg_B1439	SeAg_B1439	B5F562	SeAg_B3354	SeAg_B3354	B5F666	138	1617	STM	Salmonella enterica serovar Agona SL483
SeAg_B1439	SeAg_B1439	B5F562	SeAg_B3391	bacA	B5F6A1	138	1306	STM	Salmonella enterica serovar Agona SL483
SeAg_B1450	fabI	B5F572	SeAg_B1025	fabA	B5F1V1	3239	1132	STM	Salmonella enterica serovar Agona SL483
SeAg_B1450	fabI	B5F572	SeAg_B0268	fabZ	B5F8U1	3239	3458	STM	Salmonella enterica serovar Agona SL483
SeAg_B1464	SeAg_B1464	B5F586	SeAg_B1006	SeAg_B1006	B5F1T2	3207	2449	STM	Salmonella enterica serovar Agona SL483
SeAg_B1469	SeAg_B1469	B5F591	SeAg_B1470	SeAg_B1470	B5F592	1010	1677	STM	Salmonella enterica serovar Agona SL483
SeAg_B1471	SeAg_B1471	B5F593	SeAg_B1400	oppB	B5F4K5	269	237	STM	Salmonella enterica serovar Agona SL483
SeAg_B1471	SeAg_B1471	B5F593	SeAg_B1401	oppC	B5F4K6	269	591	STM	Salmonella enterica serovar Agona SL483
SeAg_B1475	SeAg_B1475	B5F597	SeAg_B1034	mgsA	B5F1W0	293	1209	STM	Salmonella enterica serovar Agona SL483
SeAg_B1475	SeAg_B1475	B5F597	SeAg_B1887	SeAg_B1887	B5F863	293	2946	STM	Salmonella enterica serovar Agona SL483
SeAg_B1475	SeAg_B1475	B5F597	SeAg_B0299	dkgB	B5F8W4	293	4151	STM	Salmonella enterica serovar Agona SL483
SeAg_B1505	nifJ	B5F5C4	SeAg_B3201	SeAg_B3201	B5F5G8	3295	3198	STM	Salmonella enterica serovar Agona SL483
SeAg_B1509	SeAg_B1509	B5F5C8	SeAg_B3909	lldP	B5EXA6	2855	841	STM	Salmonella enterica serovar Agona SL483
SeAg_B1509	SeAg_B1509	B5F5C8	SeAg_B0305	gloB	B5F8X0	2855	1909	STM, BioModels	Salmonella enterica serovar Agona SL483
SeAg_B1530	SeAg_B1530	B5F5E8	SeAg_B2606	SeAg_B2606	B5F0J0	3871	348	STM	Salmonella enterica serovar Agona SL483
SeAg_B1530	SeAg_B1530	B5F5E8	SeAg_B4333	glpF	B5F0R8	3871	890	STM	Salmonella enterica serovar Agona SL483
SeAg_B1530	SeAg_B1530	B5F5E8	SeAg_B1396	adhE	B5F4K2	3871	205	STM	Salmonella enterica serovar Agona SL483
SeAg_B1530	SeAg_B1530	B5F5E8	SeAg_B1598	SeAg_B1598	B5F5W4	3871	1102	STM	Salmonella enterica serovar Agona SL483
SeAg_B1540	SeAg_B1540	B5F5F8	SeAg_B3169	kduI	B5F4W4	2771	441	BioModels	Salmonella enterica serovar Agona SL483
SeAg_B3195	idi	B5F5G3	SeAg_B0055	ispH	B5F728	1793	3060	STM, BioModels	Salmonella enterica serovar Agona SL483
SeAg_B3196	lysS	B5F5G4	SeAg_B2502	SeAg_B2502	B5EZP4	2500	383	BioModels	Salmonella enterica serovar Agona SL483
SeAg_B3196	lysS	B5F5G4	SeAg_B3163	lysA	B5F4V8	2500	2791	BioModels	Salmonella enterica serovar Agona SL483
SeAg_B3199	SeAg_B3199	B5F5G6	SeAg_B4142	trxA	B5EZ41	1179	3171	STM	Salmonella enterica serovar Agona SL483
SeAg_B3199	SeAg_B3199	B5F5G6	SeAg_B2759	SeAg_B2759	B5F230	1179	2524	STM	Salmonella enterica serovar Agona SL483
SeAg_B3199	SeAg_B3199	B5F5G6	SeAg_B4601	dipZ	B5F2K3	1179	1334	STM	Salmonella enterica serovar Agona SL483
SeAg_B3201	SeAg_B3201	B5F5G8	SeAg_B4733	nrdG	B5F436	3198	1285	STM	Salmonella enterica serovar Agona SL483
SeAg_B3201	SeAg_B3201	B5F5G8	SeAg_B4734	nrdD	B5F437	3198	3575	STM	Salmonella enterica serovar Agona SL483
SeAg_B3210	gcvP	B5F5H7	SeAg_B2710	glyA	B5F1D2	836	2280	BioModels	Salmonella enterica serovar Agona SL483
SeAg_B3210	gcvP	B5F5H7	SeAg_B3213	gcvT	B5F5I0	836	1583	STM, BioModels	Salmonella enterica serovar Agona SL483
SeAg_B3210	gcvP	B5F5H7	SeAg_B0176	lpdA	B5F7Z3	836	3188	STM, BioModels	Salmonella enterica serovar Agona SL483
SeAg_B3212	gcvH	B5F5H9	SeAg_B3210	gcvP	B5F5H7	704	836	STM	Salmonella enterica serovar Agona SL483
SeAg_B3212	gcvH	B5F5H9	SeAg_B3213	gcvT	B5F5I0	704	1583	STM	Salmonella enterica serovar Agona SL483
SeAg_B3212	gcvH	B5F5H9	SeAg_B0176	lpdA	B5F7Z3	704	3188	STM	Salmonella enterica serovar Agona SL483
SeAg_B3213	gcvT	B5F5I0	SeAg_B0416	ddl	B5EWR1	1583	1125	BioModels	Salmonella enterica serovar Agona SL483
SeAg_B3213	gcvT	B5F5I0	SeAg_B0588	folD	B5EYE2	1583	1396	BioModels	Salmonella enterica serovar Agona SL483
SeAg_B3213	gcvT	B5F5I0	SeAg_B3221	SeAg_B3221	B5F5I7	1583	865	BioModels	Salmonella enterica serovar Agona SL483
SeAg_B3213	gcvT	B5F5I0	SeAg_B0147	ddl	B5F7W6	1583	1913	BioModels	Salmonella enterica serovar Agona SL483
SeAg_B3213	gcvT	B5F5I0	SeAg_B0176	lpdA	B5F7Z3	1583	3188	STM	Salmonella enterica serovar Agona SL483
SeAg_B3216	ubiH	B5F5I3	SeAg_B2412	ubiG	B5EYW1	2666	1095	STM, BioModels	Salmonella enterica serovar Agona SL483
SeAg_B3238	tktA	B5F5K1	SeAg_B2481	SeAg_B2481	B5EZM3	2398	2994	STM	Salmonella enterica serovar Agona SL483
SeAg_B3238	tktA	B5F5K1	SeAg_B2482	SeAg_B2482	B5EZM4	2398	434	STM	Salmonella enterica serovar Agona SL483
SeAg_B3238	tktA	B5F5K1	SeAg_B2617	tal1	B5F0K0	2398	873	BioModels	Salmonella enterica serovar Agona SL483
SeAg_B3238	tktA	B5F5K1	SeAg_B2618	tkt	B5F0K1	2398	3649	STM	Salmonella enterica serovar Agona SL483
SeAg_B3238	tktA	B5F5K1	SeAg_B0007	tal2	B5F6Y2	2398	3087	BioModels	Salmonella enterica serovar Agona SL483
SeAg_B3240	speB	B5F5K3	SeAg_B4560	adiA	B5F2H3	3183	309	STM, BioModels	Salmonella enterica serovar Agona SL483
SeAg_B3240	speB	B5F5K3	SeAg_B3249	speA	B5F5L1	3183	2037	STM, BioModels	Salmonella enterica serovar Agona SL483
SeAg_B3258	gshB	B5F5M0	SeAg_B2937	gshA	B5F346	757	3341	STM, BioModels	Salmonella enterica serovar Agona SL483
SeAg_B3266	rdgB	B5F5M8	SeAg_B2248	dcd	B5EXU9	654	106	BioModels	Salmonella enterica serovar Agona SL483
SeAg_B3266	rdgB	B5F5M8	SeAg_B2249	udk	B5EXV0	654	1109	BioModels	Salmonella enterica serovar Agona SL483
SeAg_B3266	rdgB	B5F5M8	SeAg_B2678	ndk	B5F1A1	654	2887	BioModels	Salmonella enterica serovar Agona SL483
SeAg_B3267	SeAg_B3267	B5F5M9	SeAg_B4217	hemG	B5EZW4	1110	817	BioModels	Salmonella enterica serovar Agona SL483
SeAg_B3267	SeAg_B3267	B5F5M9	SeAg_B0830	bioB	B5F072	1110	1192	BioModels	Salmonella enterica serovar Agona SL483
SeAg_B3267	SeAg_B3267	B5F5M9	SeAg_B4411	hemE	B5F1I0	1110	2897	BioModels	Salmonella enterica serovar Agona SL483
SeAg_B3269	ansB	B5F5N1	SeAg_B1006	SeAg_B1006	B5F1T2	30	2449	STM	Salmonella enterica serovar Agona SL483
SeAg_B3277	nupG	B5F5N9	SeAg_B0451	SeAg_B0451	B5EXF3	884	1837	STM	Salmonella enterica serovar Agona SL483
SeAg_B3277	nupG	B5F5N9	SeAg_B2552	nupC	B5F0E2	884	1009	STM	Salmonella enterica serovar Agona SL483
SeAg_B3277	nupG	B5F5N9	SeAg_B4506	aphA	B5F1R7	884	1278	STM	Salmonella enterica serovar Agona SL483
SeAg_B3277	nupG	B5F5N9	SeAg_B1006	SeAg_B1006	B5F1T2	884	2449	STM	Salmonella enterica serovar Agona SL483
SeAg_B3278	speC	B5F5P0	SeAg_B0748	SeAg_B0748	B5EZD8	3024	2850	STM	Salmonella enterica serovar Agona SL483
SeAg_B3278	speC	B5F5P0	SeAg_B4361	argE	B5F0U6	3024	1685	BioModels	Salmonella enterica serovar Agona SL483
SeAg_B3278	speC	B5F5P0	SeAg_B4748	argF	B5F450	3024	1734	BioModels	Salmonella enterica serovar Agona SL483
SeAg_B3278	speC	B5F5P0	SeAg_B4754	argF	B5F456	3024	1395	BioModels	Salmonella enterica serovar Agona SL483
SeAg_B1545	SeAg_B1545	B5F5R4	SeAg_B3448	SeAg_B3448	B5F6R4	1079	17	BioModels	Salmonella enterica serovar Agona SL483
SeAg_B1547	SeAg_B1547	B5F5R6	SeAg_B3448	SeAg_B3448	B5F6R4	3738	17	BioModels	Salmonella enterica serovar Agona SL483
SeAg_B1548	SeAg_B1548	B5F5R7	SeAg_B3448	SeAg_B3448	B5F6R4	2289	17	BioModels	Salmonella enterica serovar Agona SL483
SeAg_B1563	ydcW	B5F5T2	SeAg_B3405	ygjG	B5F6B4	1350	438	STM, BioModels	Salmonella enterica serovar Agona SL483
SeAg_B1576	SeAg_B1576	B5F5U5	SeAg_B1006	SeAg_B1006	B5F1T2	958	2449	STM	Salmonella enterica serovar Agona SL483
SeAg_B1579	SeAg_B1579	B5F5U8	SeAg_B1422	trpD	B5F4M6	2899	1176	STM	Salmonella enterica serovar Agona SL483
SeAg_B1579	SeAg_B1579	B5F5U8	SeAg_B1423	trpE	B5F4M7	2899	1668	STM	Salmonella enterica serovar Agona SL483
SeAg_B1581	narV	B5F5V0	SeAg_B1376	narG	B5F4I9	822	65	STM	Salmonella enterica serovar Agona SL483
SeAg_B1581	narV	B5F5V0	SeAg_B1377	narH	B5F4J0	822	3872	STM	Salmonella enterica serovar Agona SL483
SeAg_B1581	narV	B5F5V0	SeAg_B1378	narJ	B5F4J1	822	3138	STM	Salmonella enterica serovar Agona SL483
SeAg_B1581	narV	B5F5V0	SeAg_B1379	narI	B5F4J2	822	1321	STM	Salmonella enterica serovar Agona SL483
SeAg_B1581	narV	B5F5V0	SeAg_B1582	narW	B5F5V1	822	3079	STM	Salmonella enterica serovar Agona SL483
SeAg_B1581	narV	B5F5V0	SeAg_B1583	narY	B5F5V2	822	885	STM	Salmonella enterica serovar Agona SL483
SeAg_B1581	narV	B5F5V0	SeAg_B1584	SeAg_B1584	B5F5V3	822	3828	STM	Salmonella enterica serovar Agona SL483
SeAg_B1582	narW	B5F5V1	SeAg_B1376	narG	B5F4I9	3079	65	STM	Salmonella enterica serovar Agona SL483
SeAg_B1582	narW	B5F5V1	SeAg_B1377	narH	B5F4J0	3079	3872	STM	Salmonella enterica serovar Agona SL483
SeAg_B1582	narW	B5F5V1	SeAg_B1378	narJ	B5F4J1	3079	3138	STM	Salmonella enterica serovar Agona SL483
SeAg_B1582	narW	B5F5V1	SeAg_B1379	narI	B5F4J2	3079	1321	STM	Salmonella enterica serovar Agona SL483
SeAg_B1582	narW	B5F5V1	SeAg_B1583	narY	B5F5V2	3079	885	STM	Salmonella enterica serovar Agona SL483
SeAg_B1582	narW	B5F5V1	SeAg_B1584	SeAg_B1584	B5F5V3	3079	3828	STM	Salmonella enterica serovar Agona SL483
SeAg_B1583	narY	B5F5V2	SeAg_B1376	narG	B5F4I9	885	65	STM	Salmonella enterica serovar Agona SL483
SeAg_B1583	narY	B5F5V2	SeAg_B1377	narH	B5F4J0	885	3872	STM	Salmonella enterica serovar Agona SL483
SeAg_B1583	narY	B5F5V2	SeAg_B1378	narJ	B5F4J1	885	3138	STM	Salmonella enterica serovar Agona SL483
SeAg_B1583	narY	B5F5V2	SeAg_B1379	narI	B5F4J2	885	1321	STM	Salmonella enterica serovar Agona SL483
SeAg_B1583	narY	B5F5V2	SeAg_B1584	SeAg_B1584	B5F5V3	885	3828	STM	Salmonella enterica serovar Agona SL483
SeAg_B1584	SeAg_B1584	B5F5V3	SeAg_B1376	narG	B5F4I9	3828	65	STM	Salmonella enterica serovar Agona SL483
SeAg_B1584	SeAg_B1584	B5F5V3	SeAg_B1377	narH	B5F4J0	3828	3872	STM	Salmonella enterica serovar Agona SL483
SeAg_B1584	SeAg_B1584	B5F5V3	SeAg_B1378	narJ	B5F4J1	3828	3138	STM	Salmonella enterica serovar Agona SL483
SeAg_B1584	SeAg_B1584	B5F5V3	SeAg_B1379	narI	B5F4J2	3828	1321	STM	Salmonella enterica serovar Agona SL483
SeAg_B1596	fdnH	B5F5W2	SeAg_B1597	SeAg_B1597	B5F5W3	3962	1673	STM	Salmonella enterica serovar Agona SL483
SeAg_B1598	SeAg_B1598	B5F5W4	SeAg_B2606	SeAg_B2606	B5F0J0	1102	348	STM	Salmonella enterica serovar Agona SL483
SeAg_B1598	SeAg_B1598	B5F5W4	SeAg_B1396	adhE	B5F4K2	1102	205	STM	Salmonella enterica serovar Agona SL483
SeAg_B1606	treY	B5F5X2	SeAg_B2578	crr	B5F0G2	2648	1728	BioModels	Salmonella enterica serovar Agona SL483
SeAg_B1606	treY	B5F5X2	SeAg_B1192	otsB	B5F2V5	2648	2624	BioModels	Salmonella enterica serovar Agona SL483
SeAg_B1607	glgX	B5F5X3	SeAg_B2578	crr	B5F0G2	3850	1728	BioModels	Salmonella enterica serovar Agona SL483
SeAg_B1607	glgX	B5F5X3	SeAg_B1192	otsB	B5F2V5	3850	2624	BioModels	Salmonella enterica serovar Agona SL483
SeAg_B1608	SeAg_B1608	B5F5X4	SeAg_B4347	metB	B5F0T2	648	526	STM, BioModels	Salmonella enterica serovar Agona SL483
SeAg_B1608	SeAg_B1608	B5F5X4	SeAg_B3833	yhjU	B5F9J2	648	2952	STM	Salmonella enterica serovar Agona SL483
SeAg_B1628	SeAg_B1628	B5F5Z4	SeAg_B1396	adhE	B5F4K2	1953	205	BioModels	Salmonella enterica serovar Agona SL483
SeAg_B1632	SeAg_B1632	B5F5Z8	SeAg_B2968	hycG	B5F372	3144	602	STM	Salmonella enterica serovar Agona SL483
SeAg_B1632	SeAg_B1632	B5F5Z8	SeAg_B2969	hycF	B5F373	3144	1226	STM	Salmonella enterica serovar Agona SL483
SeAg_B1632	SeAg_B1632	B5F5Z8	SeAg_B2971	hycD	B5F375	3144	376	STM	Salmonella enterica serovar Agona SL483
SeAg_B1632	SeAg_B1632	B5F5Z8	SeAg_B1346	cybH	B5F4F9	3144	904	STM	Salmonella enterica serovar Agona SL483
SeAg_B1632	SeAg_B1632	B5F5Z8	SeAg_B1348	SeAg_B1348	B5F4G1	3144	3144	STM	Salmonella enterica serovar Agona SL483
SeAg_B1632	SeAg_B1632	B5F5Z8	SeAg_B1632	SeAg_B1632	B5F5Z8	3144	3144	STM	Salmonella enterica serovar Agona SL483
SeAg_B1632	SeAg_B1632	B5F5Z8	SeAg_B1633	SeAg_B1633	B5F5Z9	3144	1280	STM	Salmonella enterica serovar Agona SL483
SeAg_B1645	SeAg_B1645	B5F610	SeAg_B4373	murI	B5F0V5	3926	3663	BioModels	Salmonella enterica serovar Agona SL483
SeAg_B1645	SeAg_B1645	B5F610	SeAg_B0143	murD	B5F7W2	3926	914	BioModels	Salmonella enterica serovar Agona SL483
SeAg_B3306	exuT	B5F620	SeAg_B1006	SeAg_B1006	B5F1T2	2428	2449	STM	Salmonella enterica serovar Agona SL483
SeAg_B3306	exuT	B5F620	SeAg_B0193	SeAg_B0193	B5F810	2428	2014	STM	Salmonella enterica serovar Agona SL483
SeAg_B3307	uxuA	B5F621	SeAg_B3168	kduD	B5F4W3	100	2771	BioModels	Salmonella enterica serovar Agona SL483
SeAg_B3307	uxuA	B5F621	SeAg_B1540	SeAg_B1540	B5F5F8	100	2771	BioModels	Salmonella enterica serovar Agona SL483
SeAg_B3308	SeAg_B3308	B5F622	SeAg_B3309	uxaC	B5F623	2879	2284	BioModels	Salmonella enterica serovar Agona SL483
SeAg_B3309	uxaC	B5F623	SeAg_B3306	exuT	B5F620	2284	2428	STM	Salmonella enterica serovar Agona SL483
SeAg_B3309	uxaC	B5F623	SeAg_B0193	SeAg_B0193	B5F810	2284	2014	STM	Salmonella enterica serovar Agona SL483
SeAg_B3312	SeAg_B3312	B5F626	SeAg_B0198	speE	B5F815	1719	2873	BioModels	Salmonella enterica serovar Agona SL483
SeAg_B3320	hybC	B5F634	SeAg_B2968	hycG	B5F372	631	602	STM	Salmonella enterica serovar Agona SL483
SeAg_B3320	hybC	B5F634	SeAg_B2969	hycF	B5F373	631	1226	STM	Salmonella enterica serovar Agona SL483
SeAg_B3320	hybC	B5F634	SeAg_B2970	hycE	B5F374	631	126	STM	Salmonella enterica serovar Agona SL483
SeAg_B3320	hybC	B5F634	SeAg_B2971	hycD	B5F375	631	376	STM	Salmonella enterica serovar Agona SL483
SeAg_B3320	hybC	B5F634	SeAg_B2972	hycC	B5F3T3	631	2222	STM	Salmonella enterica serovar Agona SL483
SeAg_B3320	hybC	B5F634	SeAg_B2973	hycB	B5F3T4	631	4039	STM	Salmonella enterica serovar Agona SL483
SeAg_B3320	hybC	B5F634	SeAg_B1348	SeAg_B1348	B5F4G1	631	3144	STM	Salmonella enterica serovar Agona SL483
SeAg_B3320	hybC	B5F634	SeAg_B1632	SeAg_B1632	B5F5Z8	631	3144	STM	Salmonella enterica serovar Agona SL483
SeAg_B3320	hybC	B5F634	SeAg_B1633	SeAg_B1633	B5F5Z9	631	1280	STM	Salmonella enterica serovar Agona SL483
SeAg_B3320	hybC	B5F634	SeAg_B3323	hybO	B5F637	631	2290	STM	Salmonella enterica serovar Agona SL483
SeAg_B3323	hybO	B5F637	SeAg_B2968	hycG	B5F372	2290	602	STM	Salmonella enterica serovar Agona SL483
SeAg_B3323	hybO	B5F637	SeAg_B2969	hycF	B5F373	2290	1226	STM	Salmonella enterica serovar Agona SL483
SeAg_B3323	hybO	B5F637	SeAg_B2970	hycE	B5F374	2290	126	STM	Salmonella enterica serovar Agona SL483
SeAg_B3323	hybO	B5F637	SeAg_B2971	hycD	B5F375	2290	376	STM	Salmonella enterica serovar Agona SL483
SeAg_B3323	hybO	B5F637	SeAg_B2972	hycC	B5F3T3	2290	2222	STM	Salmonella enterica serovar Agona SL483
SeAg_B3323	hybO	B5F637	SeAg_B2973	hycB	B5F3T4	2290	4039	STM	Salmonella enterica serovar Agona SL483
SeAg_B3323	hybO	B5F637	SeAg_B1348	SeAg_B1348	B5F4G1	2290	3144	STM	Salmonella enterica serovar Agona SL483
SeAg_B3323	hybO	B5F637	SeAg_B1632	SeAg_B1632	B5F5Z8	2290	3144	STM	Salmonella enterica serovar Agona SL483
SeAg_B3323	hybO	B5F637	SeAg_B1633	SeAg_B1633	B5F5Z9	2290	1280	STM	Salmonella enterica serovar Agona SL483
SeAg_B3332	exbD	B5F646	SeAg_B3333	exbB	B5F647	3311	1712	STM	Salmonella enterica serovar Agona SL483
SeAg_B3335	metC	B5F649	SeAg_B4347	metB	B5F0T2	2730	526	STM, BioModels	Salmonella enterica serovar Agona SL483
SeAg_B3335	metC	B5F649	SeAg_B1608	SeAg_B1608	B5F5X4	2730	648	STM	Salmonella enterica serovar Agona SL483
SeAg_B3335	metC	B5F649	SeAg_B3833	yhjU	B5F9J2	2730	2952	STM	Salmonella enterica serovar Agona SL483
SeAg_B3340	dkgA	B5F653	SeAg_B1034	mgsA	B5F1W0	293	1209	STM	Salmonella enterica serovar Agona SL483
SeAg_B3340	dkgA	B5F653	SeAg_B1887	SeAg_B1887	B5F863	293	2946	STM	Salmonella enterica serovar Agona SL483
SeAg_B3340	dkgA	B5F653	SeAg_B0299	dkgB	B5F8W4	293	4151	STM	Salmonella enterica serovar Agona SL483
SeAg_B3351	SeAg_B3351	B5F663	SeAg_B3886	SeAg_B3886	B5EX83	2155	1599	STM	Salmonella enterica serovar Agona SL483
SeAg_B3351	SeAg_B3351	B5F663	SeAg_B3887	SeAg_B3887	B5EX84	2155	181	STM	Salmonella enterica serovar Agona SL483
SeAg_B3351	SeAg_B3351	B5F663	SeAg_B4298	SeAg_B4298	B5F0N6	2155	1599	STM	Salmonella enterica serovar Agona SL483
SeAg_B3351	SeAg_B3351	B5F663	SeAg_B4300	SeAg_B4300	B5F0N8	2155	181	STM	Salmonella enterica serovar Agona SL483
SeAg_B3351	SeAg_B3351	B5F663	SeAg_B3350	SeAg_B3350	B5F662	2155	181	STM	Salmonella enterica serovar Agona SL483
SeAg_B3351	SeAg_B3351	B5F663	SeAg_B3352	SeAg_B3352	B5F664	2155	1599	STM	Salmonella enterica serovar Agona SL483
SeAg_B3352	SeAg_B3352	B5F664	SeAg_B3887	SeAg_B3887	B5EX84	1599	181	STM	Salmonella enterica serovar Agona SL483
SeAg_B3352	SeAg_B3352	B5F664	SeAg_B4300	SeAg_B4300	B5F0N8	1599	181	STM	Salmonella enterica serovar Agona SL483
SeAg_B3352	SeAg_B3352	B5F664	SeAg_B3350	SeAg_B3350	B5F662	1599	181	STM	Salmonella enterica serovar Agona SL483
SeAg_B3354	SeAg_B3354	B5F666	SeAg_B4492	SeAg_B4492	B5F1Q4	1617	1267	STM, BioModels	Salmonella enterica serovar Agona SL483
SeAg_B3354	SeAg_B3354	B5F666	SeAg_B4493	dgkA	B5F1Q5	1617	2393	BioModels	Salmonella enterica serovar Agona SL483
SeAg_B3354	SeAg_B3354	B5F666	SeAg_B3157	SeAg_B3157	B5F4V4	1617	3199	STM	Salmonella enterica serovar Agona SL483
SeAg_B3354	SeAg_B3354	B5F666	SeAg_B1450	fabI	B5F572	1617	3239	STM	Salmonella enterica serovar Agona SL483
SeAg_B3354	SeAg_B3354	B5F666	SeAg_B1990	acpP	B5F911	1617	883	STM	Salmonella enterica serovar Agona SL483
SeAg_B3367	tolC	B5F679	SeAg_B0632	SeAg_B0632	B5EYI4	559	811	STM	Salmonella enterica serovar Agona SL483
SeAg_B3371	SeAg_B3371	B5F683	SeAg_B4181	corA	B5EZS9	2503	547	STM	Salmonella enterica serovar Agona SL483
SeAg_B3371	SeAg_B3371	B5F683	SeAg_B0794	SeAg_B0794	B5F036	2503	524	STM	Salmonella enterica serovar Agona SL483
SeAg_B3371	SeAg_B3371	B5F683	SeAg_B4307	fieF	B5F0P5	2503	570	STM	Salmonella enterica serovar Agona SL483
SeAg_B3371	SeAg_B3371	B5F683	SeAg_B1006	SeAg_B1006	B5F1T2	2503	2449	STM	Salmonella enterica serovar Agona SL483
SeAg_B3371	SeAg_B3371	B5F683	SeAg_B0200	SeAg_B0200	B5F817	2503	51	STM	Salmonella enterica serovar Agona SL483
SeAg_B3371	SeAg_B3371	B5F683	SeAg_B3778	zntA	B5F9D8	2503	2128	STM	Salmonella enterica serovar Agona SL483
SeAg_B3378	ribB	B5F690	SeAg_B0456	ribH	B5EXF8	979	3169	BioModels	Salmonella enterica serovar Agona SL483
SeAg_B3386	SeAg_B3386	B5F696	SeAg_B0344	gmhA	B5EWJ3	1314	931	STM	Salmonella enterica serovar Agona SL483
SeAg_B3391	bacA	B5F6A1	SeAg_B0261	uppS	B5F8T5	1306	312	BioModels	Salmonella enterica serovar Agona SL483
SeAg_B3393	SeAg_B3393	B5F6A3	SeAg_B3354	SeAg_B3354	B5F666	1795	1617	BioModels	Salmonella enterica serovar Agona SL483
SeAg_B3405	ygjG	B5F6B4	SeAg_B0748	SeAg_B0748	B5EZD8	438	2850	BioModels	Salmonella enterica serovar Agona SL483
SeAg_B3405	ygjG	B5F6B4	SeAg_B3240	speB	B5F5K3	438	3183	BioModels	Salmonella enterica serovar Agona SL483
SeAg_B3405	ygjG	B5F6B4	SeAg_B3278	speC	B5F5P0	438	3024	BioModels	Salmonella enterica serovar Agona SL483
SeAg_B3405	ygjG	B5F6B4	SeAg_B1670	speG	B5F6E3	438	3028	BioModels	Salmonella enterica serovar Agona SL483
SeAg_B3405	ygjG	B5F6B4	SeAg_B0198	speE	B5F815	438	2873	BioModels	Salmonella enterica serovar Agona SL483
SeAg_B0002	thrA	B5F6C1	SeAg_B4348	metL	B5F0T3	3565	1149	STM	Salmonella enterica serovar Agona SL483
SeAg_B0002	thrA	B5F6C1	SeAg_B4477	lysC	B5F1N9	3565	3224	STM	Salmonella enterica serovar Agona SL483
SeAg_B0003	thrB	B5F6C2	SeAg_B3431	tdcC	B5F6Q0	708	615	STM	Salmonella enterica serovar Agona SL483
SeAg_B0004	thrC	B5F6C3	SeAg_B0003	thrB	B5F6C2	3397	708	STM	Salmonella enterica serovar Agona SL483
SeAg_B0004	thrC	B5F6C3	SeAg_B0100	pdxA	B5F772	3397	310	BioModels	Salmonella enterica serovar Agona SL483
SeAg_B0004	thrC	B5F6C3	SeAg_B0195	pdxA	B5F812	3397	1919	BioModels	Salmonella enterica serovar Agona SL483
[truncated: 26,056 more rows]

## Sheet: Regulatory layer
TF locus tag	TF gene name	TF Uniprot ID	TG locus tag	TG name	TG Uniprot ID	Strain	TF orthology group ID	TG orthology group ID	Source	Reference
SeAg_B2261	baeR	B5EXW1	SeAg_B1864	spy	B5F7I6	Salmonella enterica serovar Agona SL483	46	1597	Ecoli	-
SeAg_B2261	baeR	B5EXW1	SeAg_B2256	SeAg_B2256	B5EXV6	Salmonella enterica serovar Agona SL483	46	470	Ecoli	-
SeAg_B2261	baeR	B5EXW1	SeAg_B2257	SeAg_B2257	B5EXV7	Salmonella enterica serovar Agona SL483	46	488	Ecoli	-
SeAg_B2261	baeR	B5EXW1	SeAg_B2258	mdtC	B5EXV8	Salmonella enterica serovar Agona SL483	46	947	Ecoli	-
SeAg_B2261	baeR	B5EXW1	SeAg_B2259	SeAg_B2259	B5EXV9	Salmonella enterica serovar Agona SL483	46	1590	Ecoli	-
SeAg_B2261	baeR	B5EXW1	SeAg_B2260	SeAg_B2260	B5EXW0	Salmonella enterica serovar Agona SL483	46	4256	Ecoli	-
SeAg_B2261	baeR	B5EXW1	SeAg_B2261	baeR	B5EXW1	Salmonella enterica serovar Agona SL483	46	46	Ecoli	-
SeAg_B2261	baeR	B5EXW1	SeAg_B2625	acrD	B5F0K8	Salmonella enterica serovar Agona SL483	46	2420	Ecoli	-
SeAg_B4052	SeAg_B4052	B5EYA0	SeAg_B1603	hdeB	B5F5W9	Salmonella enterica serovar Agona SL483	60	3120	Ecoli	-
SeAg_B4052	SeAg_B4052	B5EYA0	SeAg_B3989	SeAg_B3989	B5EY38	Salmonella enterica serovar Agona SL483	60	2780	Ecoli	-
SeAg_B4052	SeAg_B4052	B5EYA0	SeAg_B4049	torD	B5EY97	Salmonella enterica serovar Agona SL483	60	1565	Ecoli	-
SeAg_B4052	SeAg_B4052	B5EYA0	SeAg_B4050	torA	B5EY98	Salmonella enterica serovar Agona SL483	60	864	Ecoli	-
SeAg_B4052	SeAg_B4052	B5EYA0	SeAg_B4051	torC	B5EY99	Salmonella enterica serovar Agona SL483	60	1580	Ecoli	-
SeAg_B4052	SeAg_B4052	B5EYA0	SeAg_B4052	SeAg_B4052	B5EYA0	Salmonella enterica serovar Agona SL483	60	60	Ecoli	-
SeAg_B2699	iscR	B5F1C1	SeAg_B0241	SeAg_B0241	B5F8R6	Salmonella enterica serovar Agona SL483	107	3124	Ecoli	-
SeAg_B2699	iscR	B5F1C1	SeAg_B0242	yadR	B5F8R7	Salmonella enterica serovar Agona SL483	107	3837	Ecoli	-
SeAg_B2699	iscR	B5F1C1	SeAg_B1797	SeAg_B1797	B5F7C3	Salmonella enterica serovar Agona SL483	107	1450	Ecoli	-
SeAg_B2699	iscR	B5F1C1	SeAg_B1798	SeAg_B1798	B5F7C4	Salmonella enterica serovar Agona SL483	107	1741	Ecoli	-
SeAg_B2699	iscR	B5F1C1	SeAg_B1799	sufD	B5F7C5	Salmonella enterica serovar Agona SL483	107	880	Ecoli	-
SeAg_B2699	iscR	B5F1C1	SeAg_B1800	sufC	B5F7C6	Salmonella enterica serovar Agona SL483	107	2620	Ecoli	-
SeAg_B2699	iscR	B5F1C1	SeAg_B1801	sufB	B5F7C7	Salmonella enterica serovar Agona SL483	107	2832	Ecoli	-
SeAg_B2699	iscR	B5F1C1	SeAg_B1802	sufA	B5F7C8	Salmonella enterica serovar Agona SL483	107	3904	Ecoli	-
SeAg_B2699	iscR	B5F1C1	SeAg_B1828	SeAg_B1828	B5F7F0	Salmonella enterica serovar Agona SL483	107	2926	Ecoli	-
SeAg_B2699	iscR	B5F1C1	SeAg_B1829	SeAg_B1829	B5F7F1	Salmonella enterica serovar Agona SL483	107	1152	Ecoli	-
SeAg_B2699	iscR	B5F1C1	SeAg_B2699	iscR	B5F1C1	Salmonella enterica serovar Agona SL483	107	107	Ecoli	-
SeAg_B2699	iscR	B5F1C1	SeAg_B3712	gntX	B5F8M7	Salmonella enterica serovar Agona SL483	107	3232	Ecoli	-
SeAg_B2699	iscR	B5F1C1	SeAg_B3713	gntY	B5F8M8	Salmonella enterica serovar Agona SL483	107	350	Ecoli	-
SeAg_B1491	fnr	B5F5B3	SeAg_B0080	caiA	B5F752	Salmonella enterica serovar Agona SL483	147	2824	Ecoli	-
SeAg_B1491	fnr	B5F5B3	SeAg_B0081	caiT	B5F753	Salmonella enterica serovar Agona SL483	147	450	Ecoli	-
SeAg_B1491	fnr	B5F5B3	SeAg_B0173	pdhR	B5F7Z0	Salmonella enterica serovar Agona SL483	147	848	Ecoli	-
SeAg_B1491	fnr	B5F5B3	SeAg_B0174	aceE	B5F7Z1	Salmonella enterica serovar Agona SL483	147	2895	Ecoli	-
SeAg_B1491	fnr	B5F5B3	SeAg_B0175	aceF	B5F7Z2	Salmonella enterica serovar Agona SL483	147	68	Ecoli	-
SeAg_B1491	fnr	B5F5B3	SeAg_B0478	cyoE	B5EXH9	Salmonella enterica serovar Agona SL483	147	185	Ecoli	-
SeAg_B1491	fnr	B5F5B3	SeAg_B0479	cyoD	B5EXI0	Salmonella enterica serovar Agona SL483	147	1172	Ecoli	-
SeAg_B1491	fnr	B5F5B3	SeAg_B0480	cyoC	B5EXI1	Salmonella enterica serovar Agona SL483	147	899	Ecoli	-
SeAg_B1491	fnr	B5F5B3	SeAg_B0481	cyoB	B5EXI2	Salmonella enterica serovar Agona SL483	147	886	Ecoli	-
SeAg_B1491	fnr	B5F5B3	SeAg_B0482	cyoA	B5EXI3	Salmonella enterica serovar Agona SL483	147	43	Ecoli	-
SeAg_B1491	fnr	B5F5B3	SeAg_B0658	SeAg_B0658	B5EYK8	Salmonella enterica serovar Agona SL483	147	2185	Ecoli	-
SeAg_B1491	fnr	B5F5B3	SeAg_B0659	citG	B5EYK9	Salmonella enterica serovar Agona SL483	147	6228	Ecoli	-
SeAg_B1491	fnr	B5F5B3	SeAg_B0660	citX	B5EYL0	Salmonella enterica serovar Agona SL483	147	4037	Ecoli	-
SeAg_B1491	fnr	B5F5B3	SeAg_B0661	citF	B5EYL1	Salmonella enterica serovar Agona SL483	147	1842	Ecoli	-
SeAg_B1491	fnr	B5F5B3	SeAg_B0662	citE	B5EYL2	Salmonella enterica serovar Agona SL483	147	220	Ecoli	-
SeAg_B1491	fnr	B5F5B3	SeAg_B0663	citD	B5EYL3	Salmonella enterica serovar Agona SL483	147	705	Ecoli	-
SeAg_B1491	fnr	B5F5B3	SeAg_B0664	citC	B5EYL4	Salmonella enterica serovar Agona SL483	147	2843	Ecoli	-
SeAg_B1491	fnr	B5F5B3	SeAg_B0668	dcuC	B5EYL8	Salmonella enterica serovar Agona SL483	147	862	Ecoli	-
SeAg_B1491	fnr	B5F5B3	SeAg_B0776	cydA	B5F023	Salmonella enterica serovar Agona SL483	147	288	Ecoli	-
SeAg_B1491	fnr	B5F5B3	SeAg_B0777	cydB1	B5F024	Salmonella enterica serovar Agona SL483	147	1849	Ecoli	-
SeAg_B1491	fnr	B5F5B3	SeAg_B0778	SeAg_B0778	B5F025	Salmonella enterica serovar Agona SL483	147	3674	Ecoli	-
SeAg_B1491	fnr	B5F5B3	SeAg_B0779	SeAg_B0779	B5F026	Salmonella enterica serovar Agona SL483	147	3254	Ecoli	-
SeAg_B1491	fnr	B5F5B3	SeAg_B0837	moaA	B5F079	Salmonella enterica serovar Agona SL483	147	3898	Ecoli	-
SeAg_B1491	fnr	B5F5B3	SeAg_B0838	moaB	B5F080	Salmonella enterica serovar Agona SL483	147	2276	Ecoli	-
SeAg_B1491	fnr	B5F5B3	SeAg_B0839	moaC	B5F081	Salmonella enterica serovar Agona SL483	147	2563	Ecoli	-
SeAg_B1491	fnr	B5F5B3	SeAg_B0840	moaD	B5F082	Salmonella enterica serovar Agona SL483	147	3466	Ecoli	-
SeAg_B1491	fnr	B5F5B3	SeAg_B0841	moaE	B5F083	Salmonella enterica serovar Agona SL483	147	1750	Ecoli	-
SeAg_B1491	fnr	B5F5B3	SeAg_B0842	SeAg_B0842	B5F084	Salmonella enterica serovar Agona SL483	147	1999	Ecoli	-
SeAg_B1491	fnr	B5F5B3	SeAg_B0886	moeB	B5F0W9	Salmonella enterica serovar Agona SL483	147	571	Ecoli	-
SeAg_B1491	fnr	B5F5B3	SeAg_B0887	moeA	B5F0X0	Salmonella enterica serovar Agona SL483	147	306	Ecoli	-
SeAg_B1491	fnr	B5F5B3	SeAg_B0936	hcr	B5F117	Salmonella enterica serovar Agona SL483	147	2403	Ecoli	-
SeAg_B1491	fnr	B5F5B3	SeAg_B0937	hcp	B5F118	Salmonella enterica serovar Agona SL483	147	753	Ecoli	-
SeAg_B1491	fnr	B5F5B3	SeAg_B0969	SeAg_B0969	B5F147	Salmonella enterica serovar Agona SL483	147	3216	Ecoli	-
SeAg_B1491	fnr	B5F5B3	SeAg_B0970	dmsB_2	B5F148	Salmonella enterica serovar Agona SL483	147	3610	Ecoli	-
SeAg_B1491	fnr	B5F5B3	SeAg_B0971	dmsC1	B5F149	Salmonella enterica serovar Agona SL483	147	1060	Ecoli	-
SeAg_B1491	fnr	B5F5B3	SeAg_B0978	pflB2	B5F155	Salmonella enterica serovar Agona SL483	147	2570	Ecoli	-
SeAg_B1491	fnr	B5F5B3	SeAg_B0979	SeAg_B0979	B5F156	Salmonella enterica serovar Agona SL483	147	612	Ecoli	-
SeAg_B1491	fnr	B5F5B3	SeAg_B1362	hemA	B5F4H5	Salmonella enterica serovar Agona SL483	147	803	Ecoli	-
SeAg_B1491	fnr	B5F5B3	SeAg_B1363	prfA	B5F4H6	Salmonella enterica serovar Agona SL483	147	1898	Ecoli	-
SeAg_B1491	fnr	B5F5B3	SeAg_B1364	hemK	B5F4H7	Salmonella enterica serovar Agona SL483	147	366	Ecoli	-
SeAg_B1491	fnr	B5F5B3	SeAg_B1365	SeAg_B1365	B5F4H8	Salmonella enterica serovar Agona SL483	147	2989	Ecoli	-
SeAg_B1491	fnr	B5F5B3	SeAg_B1366	sirB1	B5F4H9	Salmonella enterica serovar Agona SL483	147	2669	Ecoli	-
SeAg_B1491	fnr	B5F5B3	SeAg_B1367	kdsA	B5F4I0	Salmonella enterica serovar Agona SL483	147	2589	Ecoli	-
SeAg_B1491	fnr	B5F5B3	SeAg_B1373	narL	B5F4I6	Salmonella enterica serovar Agona SL483	147	265	Ecoli	-
SeAg_B1491	fnr	B5F5B3	SeAg_B1374	SeAg_B1374	B5F4I7	Salmonella enterica serovar Agona SL483	147	1451	Ecoli	-
SeAg_B1491	fnr	B5F5B3	SeAg_B1375	SeAg_B1375	B5F4I8	Salmonella enterica serovar Agona SL483	147	1313	Ecoli	-
SeAg_B1491	fnr	B5F5B3	SeAg_B1376	narG	B5F4I9	Salmonella enterica serovar Agona SL483	147	65	Ecoli	-
SeAg_B1491	fnr	B5F5B3	SeAg_B1377	narH	B5F4J0	Salmonella enterica serovar Agona SL483	147	3872	Ecoli	-
SeAg_B1491	fnr	B5F5B3	SeAg_B1378	narJ	B5F4J1	Salmonella enterica serovar Agona SL483	147	3138	Ecoli	-
SeAg_B1491	fnr	B5F5B3	SeAg_B1379	narI	B5F4J2	Salmonella enterica serovar Agona SL483	147	1321	Ecoli	-
SeAg_B1491	fnr	B5F5B3	SeAg_B1396	adhE	B5F4K2	Salmonella enterica serovar Agona SL483	147	205	Ecoli	-
SeAg_B1491	fnr	B5F5B3	SeAg_B1437	acnA	B5F560	Salmonella enterica serovar Agona SL483	147	2511	Ecoli	-
SeAg_B1491	fnr	B5F5B3	SeAg_B1468	tpx	B5F590	Salmonella enterica serovar Agona SL483	147	1283	Ecoli	-
SeAg_B1491	fnr	B5F5B3	SeAg_B1491	fnr	B5F5B3	Salmonella enterica serovar Agona SL483	147	147	Ecoli	-
SeAg_B1491	fnr	B5F5B3	SeAg_B1596	fdnH	B5F5W2	Salmonella enterica serovar Agona SL483	147	3962	Ecoli	-
SeAg_B1491	fnr	B5F5B3	SeAg_B1597	SeAg_B1597	B5F5W3	Salmonella enterica serovar Agona SL483	147	1673	Ecoli	-
SeAg_B1491	fnr	B5F5B3	SeAg_B1974	ndh	B5F8E3	Salmonella enterica serovar Agona SL483	147	2211	Ecoli	-
SeAg_B1491	fnr	B5F5B3	SeAg_B2387	ccmC	B5EYT9	Salmonella enterica serovar Agona SL483	147	2993	Ecoli	-
SeAg_B1491	fnr	B5F5B3	SeAg_B2388	ccmB	B5EY94	Salmonella enterica serovar Agona SL483	147	835	Ecoli	-
SeAg_B1491	fnr	B5F5B3	SeAg_B2389	ccmA	B5EYU1	Salmonella enterica serovar Agona SL483	147	1568	Ecoli	-
SeAg_B1491	fnr	B5F5B3	SeAg_B2390	napC	B5EYU2	Salmonella enterica serovar Agona SL483	147	2188	Ecoli	-
SeAg_B1491	fnr	B5F5B3	SeAg_B2391	napB	B5EYU3	Salmonella enterica serovar Agona SL483	147	2492	Ecoli	-
SeAg_B1491	fnr	B5F5B3	SeAg_B2393	napG	B5EYU4	Salmonella enterica serovar Agona SL483	147	455	Ecoli	-
SeAg_B1491	fnr	B5F5B3	SeAg_B2394	napA	B5EYU5	Salmonella enterica serovar Agona SL483	147	2263	Ecoli	-
SeAg_B1491	fnr	B5F5B3	SeAg_B2418	glpQ	B5EYW7	Salmonella enterica serovar Agona SL483	147	473	Ecoli	-
SeAg_B1491	fnr	B5F5B3	SeAg_B2419	glpT	B5EYW8	Salmonella enterica serovar Agona SL483	147	2152	Ecoli	-
SeAg_B1491	fnr	B5F5B3	SeAg_B2420	glpA	B5EYW9	Salmonella enterica serovar Agona SL483	147	954	Ecoli	-
SeAg_B1491	fnr	B5F5B3	SeAg_B2421	glpB	B5EYX0	Salmonella enterica serovar Agona SL483	147	1890	Ecoli	-
SeAg_B1491	fnr	B5F5B3	SeAg_B2422	glpC	B5EYX1	Salmonella enterica serovar Agona SL483	147	2998	Ecoli	-
SeAg_B1491	fnr	B5F5B3	SeAg_B2455	nuoN	B5EZJ7	Salmonella enterica serovar Agona SL483	147	251	Ecoli	-
SeAg_B1491	fnr	B5F5B3	SeAg_B2456	nuoM	B5EZJ8	Salmonella enterica serovar Agona SL483	147	295	Ecoli	-
SeAg_B1491	fnr	B5F5B3	SeAg_B2457	nuoL	B5EZJ9	Salmonella enterica serovar Agona SL483	147	2469	Ecoli	-
SeAg_B1491	fnr	B5F5B3	SeAg_B2458	nuoK	B5EZK0	Salmonella enterica serovar Agona SL483	147	572	Ecoli	-
SeAg_B1491	fnr	B5F5B3	SeAg_B2459	nuoJ	B5EZK1	Salmonella enterica serovar Agona SL483	147	439	Ecoli	-
SeAg_B1491	fnr	B5F5B3	SeAg_B2460	nuoI	B5EZK2	Salmonella enterica serovar Agona SL483	147	731	Ecoli	-
SeAg_B1491	fnr	B5F5B3	SeAg_B2461	nuoH	B5EZK3	Salmonella enterica serovar Agona SL483	147	1041	Ecoli	-
SeAg_B1491	fnr	B5F5B3	SeAg_B2462	nuoG	B5EZK4	Salmonella enterica serovar Agona SL483	147	3846	Ecoli	-
SeAg_B1491	fnr	B5F5B3	SeAg_B2463	nuoF	B5EZK5	Salmonella enterica serovar Agona SL483	147	3490	Ecoli	-
SeAg_B1491	fnr	B5F5B3	SeAg_B2464	nuoE	B5EZK6	Salmonella enterica serovar Agona SL483	147	2034	Ecoli	-
SeAg_B1491	fnr	B5F5B3	SeAg_B2465	nuoC	B5EZK7	Salmonella enterica serovar Agona SL483	147	2936	Ecoli	-
SeAg_B1491	fnr	B5F5B3	SeAg_B2466	SeAg_B2466	B5EZK8	Salmonella enterica serovar Agona SL483	147	1329	Ecoli	-
SeAg_B1491	fnr	B5F5B3	SeAg_B2467	nuoA	B5EZK9	Salmonella enterica serovar Agona SL483	147	120	Ecoli	-
SeAg_B1491	fnr	B5F5B3	SeAg_B2645	upp	B5F173	Salmonella enterica serovar Agona SL483	147	1352	Ecoli	-
SeAg_B1491	fnr	B5F5B3	SeAg_B2651	SeAg_B2651	B5F179	Salmonella enterica serovar Agona SL483	147	1211	Ecoli	-
SeAg_B1491	fnr	B5F5B3	SeAg_B2712	hmp	B5F1D4	Salmonella enterica serovar Agona SL483	147	3427	Ecoli	-
SeAg_B1491	fnr	B5F5B3	SeAg_B2756	grcA	B5F227	Salmonella enterica serovar Agona SL483	147	3300	Ecoli	-
SeAg_B1491	fnr	B5F5B3	SeAg_B2960	SeAg_B2960	B5F364	Salmonella enterica serovar Agona SL483	147	3488	Ecoli	-
SeAg_B1491	fnr	B5F5B3	SeAg_B2961	SeAg_B2961	B5F365	Salmonella enterica serovar Agona SL483	147	4100	Ecoli	-
SeAg_B1491	fnr	B5F5B3	SeAg_B2976	hypA	B5F3T7	Salmonella enterica serovar Agona SL483	147	2740	Ecoli	-
SeAg_B1491	fnr	B5F5B3	SeAg_B2977	hypB	B5F3T8	Salmonella enterica serovar Agona SL483	147	170	Ecoli	-
SeAg_B1491	fnr	B5F5B3	SeAg_B2978	hypC2	B5F3T9	Salmonella enterica serovar Agona SL483	147	379	Ecoli	-
SeAg_B1491	fnr	B5F5B3	SeAg_B2979	hypD	B5F3U0	Salmonella enterica serovar Agona SL483	147	3763	Ecoli	-
SeAg_B1491	fnr	B5F5B3	SeAg_B2980	hypE	B5F3U1	Salmonella enterica serovar Agona SL483	147	71	Ecoli	-
SeAg_B1491	fnr	B5F5B3	SeAg_B2981	SeAg_B2981	B5F3U2	Salmonella enterica serovar Agona SL483	147	791	Ecoli	-
SeAg_B1491	fnr	B5F5B3	SeAg_B3428	SeAg_B3428	B5F6P7	Salmonella enterica serovar Agona SL483	147	2833	Ecoli	-
SeAg_B1491	fnr	B5F5B3	SeAg_B3429	pflB	B5F6P8	Salmonella enterica serovar Agona SL483	147	380	Ecoli	-
SeAg_B1491	fnr	B5F5B3	SeAg_B3430	ackA	B5F6P9	Salmonella enterica serovar Agona SL483	147	419	Ecoli	-
SeAg_B1491	fnr	B5F5B3	SeAg_B3431	tdcC	B5F6Q0	Salmonella enterica serovar Agona SL483	147	615	Ecoli	-
SeAg_B1491	fnr	B5F5B3	SeAg_B3432	tdcB	B5F6Q1	Salmonella enterica serovar Agona SL483	147	3586	Ecoli	-
SeAg_B1491	fnr	B5F5B3	SeAg_B3433	SeAg_B3433	B5F6Q2	Salmonella enterica serovar Agona SL483	147	846	Ecoli	-
SeAg_B1491	fnr	B5F5B3	SeAg_B3522	gltD	B5F7J1	Salmonella enterica serovar Agona SL483	147	2079	Ecoli	-
SeAg_B1491	fnr	B5F5B3	SeAg_B3706	feoA	B5F8M1	Salmonella enterica serovar Agona SL483	147	2918	Ecoli	-
SeAg_B1491	fnr	B5F5B3	SeAg_B3707	feoB	B5F8M2	Salmonella enterica serovar Agona SL483	147	770	Ecoli	-
SeAg_B1491	fnr	B5F5B3	SeAg_B3708	SeAg_B3708	B5F8M3	Salmonella enterica serovar Agona SL483	147	2437	Ecoli	-
SeAg_B1491	fnr	B5F5B3	SeAg_B3709	SeAg_B3709	B5F8M4	Salmonella enterica serovar Agona SL483	147	2996	Ecoli	-
SeAg_B1491	fnr	B5F5B3	SeAg_B3715	malQ	B5F8N0	Salmonella enterica serovar Agona SL483	147	4035	Ecoli	-
SeAg_B1491	fnr	B5F5B3	SeAg_B3716	SeAg_B3716	B5F8N1	Salmonella enterica serovar Agona SL483	147	1952	Ecoli	-
SeAg_B1491	fnr	B5F5B3	SeAg_B3842	dppA	B5F9J9	Salmonella enterica serovar Agona SL483	147	1632	Ecoli	-
SeAg_B1491	fnr	B5F5B3	SeAg_B4040	SeAg_B4040	B5EY88	Salmonella enterica serovar Agona SL483	147	3027	Ecoli	-
SeAg_B1491	fnr	B5F5B3	SeAg_B4041	SeAg_B4041	B5EY89	Salmonella enterica serovar Agona SL483	147	2326	Ecoli	-
SeAg_B1491	fnr	B5F5B3	SeAg_B4042	ccmF	B5EY90	Salmonella enterica serovar Agona SL483	147	1950	Ecoli	-
SeAg_B1491	fnr	B5F5B3	SeAg_B4043	SeAg_B4043	B5EY91	Salmonella enterica serovar Agona SL483	147	6233	Ecoli	-
SeAg_B1491	fnr	B5F5B3	SeAg_B4044	ccmD	B5EY92	Salmonella enterica serovar Agona SL483	147	3881	Ecoli	-
SeAg_B1491	fnr	B5F5B3	SeAg_B4045	SeAg_B4045	B5EY93	Salmonella enterica serovar Agona SL483	147	6234	Ecoli	-
SeAg_B1491	fnr	B5F5B3	SeAg_B4046	ccmB	B5EY94	Salmonella enterica serovar Agona SL483	147	835	Ecoli	-
SeAg_B1491	fnr	B5F5B3	SeAg_B4047	ccmA	B5EY95	Salmonella enterica serovar Agona SL483	147	1568	Ecoli	-
SeAg_B1491	fnr	B5F5B3	SeAg_B4048	SeAg_B4048	B5EY96	Salmonella enterica serovar Agona SL483	147	2166	Ecoli	-
SeAg_B1491	fnr	B5F5B3	SeAg_B4301	sodA	B5F0N9	Salmonella enterica serovar Agona SL483	147	3238	Ecoli	-
SeAg_B1491	fnr	B5F5B3	SeAg_B4354	katG	B5F0T9	Salmonella enterica serovar Agona SL483	147	1336	Ecoli	-
SeAg_B1491	fnr	B5F5B3	SeAg_B4536	nrfA	B5F2F2	Salmonella enterica serovar Agona SL483	147	3235	Ecoli	-
SeAg_B1491	fnr	B5F5B3	SeAg_B4537	nrfB	B5F2F3	Salmonella enterica serovar Agona SL483	147	338	Ecoli	-
SeAg_B1491	fnr	B5F5B3	SeAg_B4538	nrfC	B5F2F4	Salmonella enterica serovar Agona SL483	147	3282	Ecoli	-
SeAg_B1491	fnr	B5F5B3	SeAg_B4539	nrfD	B5F2F5	Salmonella enterica serovar Agona SL483	147	3778	Ecoli	-
SeAg_B1491	fnr	B5F5B3	SeAg_B4540	SeAg_B4540	B5F2F6	Salmonella enterica serovar Agona SL483	147	2462	Ecoli	-
SeAg_B1491	fnr	B5F5B3	SeAg_B4541	SeAg_B4541	B5F2F7	Salmonella enterica serovar Agona SL483	147	232	Ecoli	-
SeAg_B1491	fnr	B5F5B3	SeAg_B4564	fumB	B5F2H7	Salmonella enterica serovar Agona SL483	147	4154	Ecoli	-
SeAg_B1491	fnr	B5F5B3	SeAg_B4565	dcuB	B5F2H8	Salmonella enterica serovar Agona SL483	147	1810	Ecoli	-
SeAg_B1491	fnr	B5F5B3	SeAg_B4603	dcuA	B5F2K5	Salmonella enterica serovar Agona SL483	147	210	Ecoli	-
SeAg_B1491	fnr	B5F5B3	SeAg_B4604	aspA	B5F2K6	Salmonella enterica serovar Agona SL483	147	1705	Ecoli	-
SeAg_B1491	fnr	B5F5B3	SeAg_B4618	SeAg_B4618	B5F2L8	Salmonella enterica serovar Agona SL483	147	291	Ecoli	-
SeAg_B1491	fnr	B5F5B3	SeAg_B4619	frdC	B5F2L9	Salmonella enterica serovar Agona SL483	147	2646	Ecoli	-
SeAg_B1491	fnr	B5F5B3	SeAg_B4620	frdB	B5F2M0	Salmonella enterica serovar Agona SL483	147	2693	Ecoli	-
SeAg_B1491	fnr	B5F5B3	SeAg_B4621	frdA	B5F2M1	Salmonella enterica serovar Agona SL483	147	1770	Ecoli	-
SeAg_B1491	fnr	B5F5B3	SeAg_B4733	nrdG	B5F436	Salmonella enterica serovar Agona SL483	147	1285	Ecoli	-
SeAg_B1491	fnr	B5F5B3	SeAg_B4734	nrdD	B5F437	Salmonella enterica serovar Agona SL483	147	3575	Ecoli	-
SeAg_B1491	fnr	B5F5B3	SeAg_B4922	arcA	B5F555	Salmonella enterica serovar Agona SL483	147	2438	Ecoli	-
SeAg_B0135	fruR	B5F7V4	SeAg_B0173	pdhR	B5F7Z0	Salmonella enterica serovar Agona SL483	191	848	Ecoli	-
SeAg_B0135	fruR	B5F7V4	SeAg_B0403	prpC	B5EWP9	Salmonella enterica serovar Agona SL483	191	3408	Ecoli	-
SeAg_B0135	fruR	B5F7V4	SeAg_B0404	prpD	B5EWQ0	Salmonella enterica serovar Agona SL483	191	1198	Ecoli	-
SeAg_B0135	fruR	B5F7V4	SeAg_B0405	prpE	B5EWQ1	Salmonella enterica serovar Agona SL483	191	2751	Ecoli	-
SeAg_B0135	fruR	B5F7V4	SeAg_B0776	cydA	B5F023	Salmonella enterica serovar Agona SL483	191	288	Ecoli	-
SeAg_B0135	fruR	B5F7V4	SeAg_B0777	cydB1	B5F024	Salmonella enterica serovar Agona SL483	191	1849	Ecoli	-
SeAg_B0135	fruR	B5F7V4	SeAg_B0778	SeAg_B0778	B5F025	Salmonella enterica serovar Agona SL483	191	3674	Ecoli	-
SeAg_B0135	fruR	B5F7V4	SeAg_B0779	SeAg_B0779	B5F026	Salmonella enterica serovar Agona SL483	191	3254	Ecoli	-
SeAg_B0135	fruR	B5F7V4	SeAg_B1238	zwf	B5F3K5	Salmonella enterica serovar Agona SL483	191	452	Ecoli	-
SeAg_B0135	fruR	B5F7V4	SeAg_B1239	edd	B5F3K6	Salmonella enterica serovar Agona SL483	191	671	Ecoli	-
SeAg_B0135	fruR	B5F7V4	SeAg_B1240	eda	B5F3K7	Salmonella enterica serovar Agona SL483	191	329	Ecoli	-
SeAg_B0135	fruR	B5F7V4	SeAg_B1299	SeAg_B1299	B5F3Q9	Salmonella enterica serovar Agona SL483	191	2778	Ecoli	-
SeAg_B0135	fruR	B5F7V4	SeAg_B1300	manZ	B5F3R0	Salmonella enterica serovar Agona SL483	191	3056	Ecoli	-
SeAg_B0135	fruR	B5F7V4	SeAg_B1301	manY	B5F3R1	Salmonella enterica serovar Agona SL483	191	2212	Ecoli	-
SeAg_B0135	fruR	B5F7V4	SeAg_B1302	manX	B5F3R2	Salmonella enterica serovar Agona SL483	191	111	Ecoli	-
SeAg_B0135	fruR	B5F7V4	SeAg_B1396	adhE	B5F4K2	Salmonella enterica serovar Agona SL483	191	205	Ecoli	-
SeAg_B0135	fruR	B5F7V4	SeAg_B1823	ppsA	B5F7E6	Salmonella enterica serovar Agona SL483	191	898	Ecoli	-
SeAg_B0135	fruR	B5F7V4	SeAg_B1885	gapA	B5F861	Salmonella enterica serovar Agona SL483	191	161	Ecoli	-
SeAg_B0135	fruR	B5F7V4	SeAg_B1886	SeAg_B1886	B5F862	Salmonella enterica serovar Agona SL483	191	1034	Ecoli	-
SeAg_B0135	fruR	B5F7V4	SeAg_B2048	csgD	B5F967	Salmonella enterica serovar Agona SL483	191	2182	Ecoli	-
SeAg_B0135	fruR	B5F7V4	SeAg_B2049	SeAg_B2049	B5F968	Salmonella enterica serovar Agona SL483	191	183	Ecoli	-
SeAg_B0135	fruR	B5F7V4	SeAg_B2050	SeAg_B2050	B5F969	Salmonella enterica serovar Agona SL483	191	3566	Ecoli	-
SeAg_B0135	fruR	B5F7V4	SeAg_B2051	SeAg_B2051	B5F970	Salmonella enterica serovar Agona SL483	191	2268	Ecoli	-
SeAg_B0135	fruR	B5F7V4	SeAg_B2546	glk	B5F0D6	Salmonella enterica serovar Agona SL483	191	1033	Ecoli	-
SeAg_B0135	fruR	B5F7V4	SeAg_B3901	SeAg_B3901	B5EX98	Salmonella enterica serovar Agona SL483	191	1068	Ecoli	-
SeAg_B0135	fruR	B5F7V4	SeAg_B4308	pfkA	B5F0P6	Salmonella enterica serovar Agona SL483	191	2718	Ecoli	-
SeAg_B0135	fruR	B5F7V4	SeAg_B4429	aceB	B5F1J2	Salmonella enterica serovar Agona SL483	191	1939	Ecoli	-
SeAg_B0135	fruR	B5F7V4	SeAg_B4430	aceA	B5F1J3	Salmonella enterica serovar Agona SL483	191	1123	Ecoli	-
SeAg_B0135	fruR	B5F7V4	SeAg_B4432	aceK	B5F1J4	Salmonella enterica serovar Agona SL483	191	3882	Ecoli	-
SeAg_B0135	fruR	B5F7V4	SeAg_B4696	mpl	B5F3E3	Salmonella enterica serovar Agona SL483	191	839	Ecoli	-
SeAg_B4066	dnaA	B5EYX2	SeAg_B2414	nrdB	B5EYW3	Salmonella enterica serovar Agona SL483	195	1760	Ecoli	-
SeAg_B4066	dnaA	B5EYX2	SeAg_B2415	SeAg_B2415	B5EYW4	Salmonella enterica serovar Agona SL483	195	2460	Ecoli	-
SeAg_B4066	dnaA	B5EYX2	SeAg_B3770	rpoH	B5F9D0	Salmonella enterica serovar Agona SL483	195	2741	Ecoli	-
SeAg_B4066	dnaA	B5EYX2	SeAg_B4063	gyrB	B5EYB1	Salmonella enterica serovar Agona SL483	195	962	Ecoli	-
SeAg_B4066	dnaA	B5EYX2	SeAg_B4064	recF	B5EYB2	Salmonella enterica serovar Agona SL483	195	2387	Ecoli	-
SeAg_B4066	dnaA	B5EYX2	SeAg_B4065	dnaN	B5EYB3	Salmonella enterica serovar Agona SL483	195	3473	Ecoli	-
SeAg_B4066	dnaA	B5EYX2	SeAg_B4066	dnaA	B5EYX2	Salmonella enterica serovar Agona SL483	195	195	Ecoli	-
SeAg_B4066	dnaA	B5EYX2	SeAg_B4231	SeAg_B4231	B5EZX2	Salmonella enterica serovar Agona SL483	195	3338	Ecoli	-
SeAg_B0435	phoB	B5EWT0	SeAg_B0354	SeAg_B0354	B5EWK3	Salmonella enterica serovar Agona SL483	197	4102	Ecoli	-
SeAg_B0435	phoB	B5EWT0	SeAg_B0401	prpR	B5EWP7	Salmonella enterica serovar Agona SL483	197	505	Ecoli	-
SeAg_B0435	phoB	B5EWT0	SeAg_B0420	SeAg_B0420	B5EWR5	Salmonella enterica serovar Agona SL483	197	2285	Ecoli	-
SeAg_B0435	phoB	B5EWT0	SeAg_B1661	SeAg_B1661	B5F6D4	Salmonella enterica serovar Agona SL483	197	3753	Ecoli	-
SeAg_B0435	phoB	B5EWT0	SeAg_B1889	SeAg_B1889	B5F865	Salmonella enterica serovar Agona SL483	197	1241	Ecoli	-
SeAg_B0435	phoB	B5EWT0	SeAg_B2112	amn	B5EWW5	Salmonella enterica serovar Agona SL483	197	1305	Ecoli	-
SeAg_B0435	phoB	B5EWT0	SeAg_B3755	ugpQ	B5F9B5	Salmonella enterica serovar Agona SL483	197	216	Ecoli	-
SeAg_B0435	phoB	B5EWT0	SeAg_B3756	ugpC	B5F9B6	Salmonella enterica serovar Agona SL483	197	1652	Ecoli	-
SeAg_B0435	phoB	B5EWT0	SeAg_B3757	SeAg_B3757	B5F9B7	Salmonella enterica serovar Agona SL483	197	3418	Ecoli	-
SeAg_B0435	phoB	B5EWT0	SeAg_B3758	ugpA	B5F9B8	Salmonella enterica serovar Agona SL483	197	3015	Ecoli	-
SeAg_B0435	phoB	B5EWT0	SeAg_B3759	ugpB	B5F9B9	Salmonella enterica serovar Agona SL483	197	163	Ecoli	-
SeAg_B0435	phoB	B5EWT0	SeAg_B4078	phoU	B5EYY4	Salmonella enterica serovar Agona SL483	197	2721	Ecoli	-
SeAg_B0435	phoB	B5EWT0	SeAg_B4079	pstB	B5EYY5	Salmonella enterica serovar Agona SL483	197	4044	Ecoli	-
SeAg_B0435	phoB	B5EWT0	SeAg_B4080	pstA	B5EYY6	Salmonella enterica serovar Agona SL483	197	2127	Ecoli	-
SeAg_B0435	phoB	B5EWT0	SeAg_B4081	pstC	B5EYY7	Salmonella enterica serovar Agona SL483	197	1724	Ecoli	-
SeAg_B0435	phoB	B5EWT0	SeAg_B4082	pstS	B5EYY8	Salmonella enterica serovar Agona SL483	197	1489	Ecoli	-
SeAg_B0435	phoB	B5EWT0	SeAg_B4483	SeAg_B4483	B5F1P5	Salmonella enterica serovar Agona SL483	197	946	Ecoli	-
SeAg_B4418	SeAg_B4418	B5F1I7	SeAg_B4416	zraP	B5F1I5	Salmonella enterica serovar Agona SL483	244	148	Ecoli	-
SeAg_B4418	SeAg_B4418	B5F1I7	SeAg_B4417	SeAg_B4417	B5F1I6	Salmonella enterica serovar Agona SL483	244	4194	Ecoli	-
SeAg_B4418	SeAg_B4418	B5F1I7	SeAg_B4418	SeAg_B4418	B5F1I7	Salmonella enterica serovar Agona SL483	244	244	Ecoli	-
SeAg_B1373	narL	B5F4I6	SeAg_B0658	SeAg_B0658	B5EYK8	Salmonella enterica serovar Agona SL483	265	2185	Ecoli	-
SeAg_B1373	narL	B5F4I6	SeAg_B0659	citG	B5EYK9	Salmonella enterica serovar Agona SL483	265	6228	Ecoli	-
SeAg_B1373	narL	B5F4I6	SeAg_B0660	citX	B5EYL0	Salmonella enterica serovar Agona SL483	265	4037	Ecoli	-
SeAg_B1373	narL	B5F4I6	SeAg_B0661	citF	B5EYL1	Salmonella enterica serovar Agona SL483	265	1842	Ecoli	-
SeAg_B1373	narL	B5F4I6	SeAg_B0662	citE	B5EYL2	Salmonella enterica serovar Agona SL483	265	220	Ecoli	-
SeAg_B1373	narL	B5F4I6	SeAg_B0663	citD	B5EYL3	Salmonella enterica serovar Agona SL483	265	705	Ecoli	-
SeAg_B1373	narL	B5F4I6	SeAg_B0664	citC	B5EYL4	Salmonella enterica serovar Agona SL483	265	2843	Ecoli	-
SeAg_B1373	narL	B5F4I6	SeAg_B0886	moeB	B5F0W9	Salmonella enterica serovar Agona SL483	265	571	Ecoli	-
SeAg_B1373	narL	B5F4I6	SeAg_B0887	moeA	B5F0X0	Salmonella enterica serovar Agona SL483	265	306	Ecoli	-
SeAg_B1373	narL	B5F4I6	SeAg_B0960	aat	B5F138	Salmonella enterica serovar Agona SL483	265	1572	Ecoli	-
SeAg_B1373	narL	B5F4I6	SeAg_B0961	cydC	B5F139	Salmonella enterica serovar Agona SL483	265	3749	Ecoli	-
SeAg_B1373	narL	B5F4I6	SeAg_B0962	cydD	B5F140	Salmonella enterica serovar Agona SL483	265	3045	Ecoli	-
SeAg_B1373	narL	B5F4I6	SeAg_B0969	SeAg_B0969	B5F147	Salmonella enterica serovar Agona SL483	265	3216	Ecoli	-
SeAg_B1373	narL	B5F4I6	SeAg_B0970	dmsB_2	B5F148	Salmonella enterica serovar Agona SL483	265	3610	Ecoli	-
SeAg_B1373	narL	B5F4I6	SeAg_B0971	dmsC1	B5F149	Salmonella enterica serovar Agona SL483	265	1060	Ecoli	-
SeAg_B1373	narL	B5F4I6	SeAg_B0978	pflB2	B5F155	Salmonella enterica serovar Agona SL483	265	2570	Ecoli	-
SeAg_B1373	narL	B5F4I6	SeAg_B0979	SeAg_B0979	B5F156	Salmonella enterica serovar Agona SL483	265	612	Ecoli	-
SeAg_B1373	narL	B5F4I6	SeAg_B1375	SeAg_B1375	B5F4I8	Salmonella enterica serovar Agona SL483	265	1313	Ecoli	-
SeAg_B1373	narL	B5F4I6	SeAg_B1376	narG	B5F4I9	Salmonella enterica serovar Agona SL483	265	65	Ecoli	-
SeAg_B1373	narL	B5F4I6	SeAg_B1377	narH	B5F4J0	Salmonella enterica serovar Agona SL483	265	3872	Ecoli	-
SeAg_B1373	narL	B5F4I6	SeAg_B1378	narJ	B5F4J1	Salmonella enterica serovar Agona SL483	265	3138	Ecoli	-
SeAg_B1373	narL	B5F4I6	SeAg_B1379	narI	B5F4J2	Salmonella enterica serovar Agona SL483	265	1321	Ecoli	-
SeAg_B1373	narL	B5F4I6	SeAg_B1396	adhE	B5F4K2	Salmonella enterica serovar Agona SL483	265	205	Ecoli	-
SeAg_B1373	narL	B5F4I6	SeAg_B1596	fdnH	B5F5W2	Salmonella enterica serovar Agona SL483	265	3962	Ecoli	-
SeAg_B1373	narL	B5F4I6	SeAg_B1597	SeAg_B1597	B5F5W3	Salmonella enterica serovar Agona SL483	265	1673	Ecoli	-
SeAg_B1373	narL	B5F4I6	SeAg_B2387	ccmC	B5EYT9	Salmonella enterica serovar Agona SL483	265	2993	Ecoli	-
SeAg_B1373	narL	B5F4I6	SeAg_B2388	ccmB	B5EY94	Salmonella enterica serovar Agona SL483	265	835	Ecoli	-
SeAg_B1373	narL	B5F4I6	SeAg_B2389	ccmA	B5EYU1	Salmonella enterica serovar Agona SL483	265	1568	Ecoli	-
SeAg_B1373	narL	B5F4I6	SeAg_B2390	napC	B5EYU2	Salmonella enterica serovar Agona SL483	265	2188	Ecoli	-
SeAg_B1373	narL	B5F4I6	SeAg_B2391	napB	B5EYU3	Salmonella enterica serovar Agona SL483	265	2492	Ecoli	-
SeAg_B1373	narL	B5F4I6	SeAg_B2393	napG	B5EYU4	Salmonella enterica serovar Agona SL483	265	455	Ecoli	-
SeAg_B1373	narL	B5F4I6	SeAg_B2394	napA	B5EYU5	Salmonella enterica serovar Agona SL483	265	2263	Ecoli	-
SeAg_B1373	narL	B5F4I6	SeAg_B2455	nuoN	B5EZJ7	Salmonella enterica serovar Agona SL483	265	251	Ecoli	-
SeAg_B1373	narL	B5F4I6	SeAg_B2456	nuoM	B5EZJ8	Salmonella enterica serovar Agona SL483	265	295	Ecoli	-
SeAg_B1373	narL	B5F4I6	SeAg_B2457	nuoL	B5EZJ9	Salmonella enterica serovar Agona SL483	265	2469	Ecoli	-
SeAg_B1373	narL	B5F4I6	SeAg_B2458	nuoK	B5EZK0	Salmonella enterica serovar Agona SL483	265	572	Ecoli	-
SeAg_B1373	narL	B5F4I6	SeAg_B2459	nuoJ	B5EZK1	Salmonella enterica serovar Agona SL483	265	439	Ecoli	-
SeAg_B1373	narL	B5F4I6	SeAg_B2460	nuoI	B5EZK2	Salmonella enterica serovar Agona SL483	265	731	Ecoli	-
SeAg_B1373	narL	B5F4I6	SeAg_B2461	nuoH	B5EZK3	Salmonella enterica serovar Agona SL483	265	1041	Ecoli	-
SeAg_B1373	narL	B5F4I6	SeAg_B2462	nuoG	B5EZK4	Salmonella enterica serovar Agona SL483	265	3846	Ecoli	-
SeAg_B1373	narL	B5F4I6	SeAg_B2463	nuoF	B5EZK5	Salmonella enterica serovar Agona SL483	265	3490	Ecoli	-
SeAg_B1373	narL	B5F4I6	SeAg_B2464	nuoE	B5EZK6	Salmonella enterica serovar Agona SL483	265	2034	Ecoli	-
SeAg_B1373	narL	B5F4I6	SeAg_B2465	nuoC	B5EZK7	Salmonella enterica serovar Agona SL483	265	2936	Ecoli	-
SeAg_B1373	narL	B5F4I6	SeAg_B2466	SeAg_B2466	B5EZK8	Salmonella enterica serovar Agona SL483	265	1329	Ecoli	-
SeAg_B1373	narL	B5F4I6	SeAg_B2467	nuoA	B5EZK9	Salmonella enterica serovar Agona SL483	265	120	Ecoli	-
SeAg_B1373	narL	B5F4I6	SeAg_B2960	SeAg_B2960	B5F364	Salmonella enterica serovar Agona SL483	265	3488	Ecoli	-
SeAg_B1373	narL	B5F4I6	SeAg_B2961	SeAg_B2961	B5F365	Salmonella enterica serovar Agona SL483	265	4100	Ecoli	-
SeAg_B1373	narL	B5F4I6	SeAg_B3316	hypC	B5F630	Salmonella enterica serovar Agona SL483	265	3620	Ecoli	-
SeAg_B1373	narL	B5F4I6	SeAg_B3317	hypA	B5F631	Salmonella enterica serovar Agona SL483	265	3619	Ecoli	-
SeAg_B1373	narL	B5F4I6	SeAg_B3318	SeAg_B3318	B5F632	Salmonella enterica serovar Agona SL483	265	2743	Ecoli	-
SeAg_B1373	narL	B5F4I6	SeAg_B3319	hybD	B5F633	Salmonella enterica serovar Agona SL483	265	436	Ecoli	-
SeAg_B1373	narL	B5F4I6	SeAg_B3320	hybC	B5F634	Salmonella enterica serovar Agona SL483	265	631	Ecoli	-
SeAg_B1373	narL	B5F4I6	SeAg_B3321	hybB	B5F635	Salmonella enterica serovar Agona SL483	265	2321	Ecoli	-
SeAg_B1373	narL	B5F4I6	SeAg_B3322	hybA	B5F636	Salmonella enterica serovar Agona SL483	265	989	Ecoli	-
SeAg_B1373	narL	B5F4I6	SeAg_B3323	hybO	B5F637	Salmonella enterica serovar Agona SL483	265	2290	Ecoli	-
SeAg_B1373	narL	B5F4I6	SeAg_B3324	SeAg_B3324	B5F638	Salmonella enterica serovar Agona SL483	265	4179	Ecoli	-
SeAg_B1373	narL	B5F4I6	SeAg_B3325	SeAg_B3325	B5F639	Salmonella enterica serovar Agona SL483	265	4028	Ecoli	-
SeAg_B1373	narL	B5F4I6	SeAg_B4536	nrfA	B5F2F2	Salmonella enterica serovar Agona SL483	265	3235	Ecoli	-
SeAg_B1373	narL	B5F4I6	SeAg_B4537	nrfB	B5F2F3	Salmonella enterica serovar Agona SL483	265	338	Ecoli	-
SeAg_B1373	narL	B5F4I6	SeAg_B4538	nrfC	B5F2F4	Salmonella enterica serovar Agona SL483	265	3282	Ecoli	-
SeAg_B1373	narL	B5F4I6	SeAg_B4539	nrfD	B5F2F5	Salmonella enterica serovar Agona SL483	265	3778	Ecoli	-
SeAg_B1373	narL	B5F4I6	SeAg_B4540	SeAg_B4540	B5F2F6	Salmonella enterica serovar Agona SL483	265	2462	Ecoli	-
SeAg_B1373	narL	B5F4I6	SeAg_B4541	SeAg_B4541	B5F2F7	Salmonella enterica serovar Agona SL483	265	232	Ecoli	-
SeAg_B1373	narL	B5F4I6	SeAg_B4564	fumB	B5F2H7	Salmonella enterica serovar Agona SL483	265	4154	Ecoli	-
SeAg_B1373	narL	B5F4I6	SeAg_B4565	dcuB	B5F2H8	Salmonella enterica serovar Agona SL483	265	1810	Ecoli	-
SeAg_B1373	narL	B5F4I6	SeAg_B4566	SeAg_B4566	B5F2H9	Salmonella enterica serovar Agona SL483	265	4086	Ecoli	-
SeAg_B1373	narL	B5F4I6	SeAg_B4567	SeAg_B4567	B5F2I0	Salmonella enterica serovar Agona SL483	265	4162	Ecoli	-
SeAg_B1373	narL	B5F4I6	SeAg_B4603	dcuA	B5F2K5	Salmonella enterica serovar Agona SL483	265	210	Ecoli	-
SeAg_B1373	narL	B5F4I6	SeAg_B4604	aspA	B5F2K6	Salmonella enterica serovar Agona SL483	265	1705	Ecoli	-
SeAg_B1373	narL	B5F4I6	SeAg_B4618	SeAg_B4618	B5F2L8	Salmonella enterica serovar Agona SL483	265	291	Ecoli	-
SeAg_B1373	narL	B5F4I6	SeAg_B4619	frdC	B5F2L9	Salmonella enterica serovar Agona SL483	265	2646	Ecoli	-
SeAg_B1373	narL	B5F4I6	SeAg_B4620	frdB	B5F2M0	Salmonella enterica serovar Agona SL483	265	2693	Ecoli	-
SeAg_B1373	narL	B5F4I6	SeAg_B4621	frdA	B5F2M1	Salmonella enterica serovar Agona SL483	265	1770	Ecoli	-
SeAg_B1373	narL	B5F4I6	SeAg_B4677	SeAg_B4677	B5F3C5	Salmonella enterica serovar Agona SL483	265	1958	Ecoli	-
SeAg_B0122	sgrR	B5F7U4	SeAg_B0117	thiQ	B5F7U0	Salmonella enterica serovar Agona SL483	280	3187	Ecoli	-
SeAg_B0122	sgrR	B5F7U4	SeAg_B0118	thiP	B5F7U1	Salmonella enterica serovar Agona SL483	280	2597	Ecoli	-
SeAg_B0122	sgrR	B5F7U4	SeAg_B0119	tbpA	B5F7U2	Salmonella enterica serovar Agona SL483	280	838	Ecoli	-
SeAg_B0122	sgrR	B5F7U4	SeAg_B0121	SeAg_B0121	B5F7U3	Salmonella enterica serovar Agona SL483	280	4354	Ecoli	-
SeAg_B0122	sgrR	B5F7U4	SeAg_B0122	sgrR	B5F7U4	Salmonella enterica serovar Agona SL483	280	280	Ecoli	-
SeAg_B0122	sgrR	B5F7U4	SeAg_B2545	SeAg_B2545	B5F0D5	Salmonella enterica serovar Agona SL483	280	123	Ecoli	-
SeAg_B4305	cpxR	B5F0P3	SeAg_B0248	degP	B5F8S3	Salmonella enterica serovar Agona SL483	290	1158	Ecoli	-
SeAg_B4305	cpxR	B5F0P3	SeAg_B0514	SeAg_B0514	B5EXL3	Salmonella enterica serovar Agona SL483	290	2598	Ecoli	-
SeAg_B4305	cpxR	B5F0P3	SeAg_B0515	SeAg_B0515	B5EXL4	Salmonella enterica serovar Agona SL483	290	1701	Ecoli	-
SeAg_B4305	cpxR	B5F0P3	SeAg_B0796	aroG	B5F038	Salmonella enterica serovar Agona SL483	290	2962	Ecoli	-
SeAg_B4305	cpxR	B5F0P3	SeAg_B1005	SeAg_B1005	B5F1T1	Salmonella enterica serovar Agona SL483	290	4764	Ecoli	-
SeAg_B4305	cpxR	B5F0P3	SeAg_B1006	SeAg_B1006	B5F1T2	Salmonella enterica serovar Agona SL483	290	2449	Ecoli	-
SeAg_B4305	cpxR	B5F0P3	SeAg_B1189	SeAg_B1189	B5F2V3	Salmonella enterica serovar Agona SL483	290	1165	Ecoli	-
SeAg_B4305	cpxR	B5F0P3	SeAg_B1198	motA	B5F2W1	Salmonella enterica serovar Agona SL483	290	4140	Ecoli	-
SeAg_B4305	cpxR	B5F0P3	SeAg_B1199	motB	B5F2W2	Salmonella enterica serovar Agona SL483	290	923	Ecoli	-
SeAg_B4305	cpxR	B5F0P3	SeAg_B1200	SeAg_B1200	B5F2W3	Salmonella enterica serovar Agona SL483	290	1259	Ecoli	-
SeAg_B4305	cpxR	B5F0P3	SeAg_B1201	SeAg_B1201	B5F2W4	Salmonella enterica serovar Agona SL483	290	3859	Ecoli	-
SeAg_B4305	cpxR	B5F0P3	SeAg_B1242	SeAg_B1242	B5F3K9	Salmonella enterica serovar Agona SL483	290	595	Ecoli	-
SeAg_B4305	cpxR	B5F0P3	SeAg_B1243	SeAg_B1243	B5F3L0	Salmonella enterica serovar Agona SL483	290	1367	Ecoli	-
SeAg_B4305	cpxR	B5F0P3	SeAg_B1244	SeAg_B1244	B5F3L1	Salmonella enterica serovar Agona SL483	290	1467	Ecoli	-
SeAg_B4305	cpxR	B5F0P3	SeAg_B1970	SeAg_B1970	B5F8D9	Salmonella enterica serovar Agona SL483	290	2278	Ecoli	-
SeAg_B4305	cpxR	B5F0P3	SeAg_B2043	SeAg_B2043	B5F962	Salmonella enterica serovar Agona SL483	290	2550	Ecoli	-
SeAg_B4305	cpxR	B5F0P3	SeAg_B2044	SeAg_B2044	B5F963	Salmonella enterica serovar Agona SL483	290	6231	Ecoli	-
SeAg_B4305	cpxR	B5F0P3	SeAg_B2045	csgC	B5F964	Salmonella enterica serovar Agona SL483	290	3503	Ecoli	-
SeAg_B4305	cpxR	B5F0P3	SeAg_B2046	SeAg_B2046	B5F965	Salmonella enterica serovar Agona SL483	290	2907	Ecoli	-
SeAg_B4305	cpxR	B5F0P3	SeAg_B2047	csgB	B5F966	Salmonella enterica serovar Agona SL483	290	2143	Ecoli	-
SeAg_B4305	cpxR	B5F0P3	SeAg_B2048	csgD	B5F967	Salmonella enterica serovar Agona SL483	290	2182	Ecoli	-
SeAg_B4305	cpxR	B5F0P3	SeAg_B2049	SeAg_B2049	B5F968	Salmonella enterica serovar Agona SL483	290	183	Ecoli	-
SeAg_B4305	cpxR	B5F0P3	SeAg_B2050	SeAg_B2050	B5F969	Salmonella enterica serovar Agona SL483	290	3566	Ecoli	-
SeAg_B4305	cpxR	B5F0P3	SeAg_B2051	SeAg_B2051	B5F970	Salmonella enterica serovar Agona SL483	290	2268	Ecoli	-
SeAg_B4305	cpxR	B5F0P3	SeAg_B2403	SeAg_B2403	B5EYV3	Salmonella enterica serovar Agona SL483	290	881	Ecoli	-
SeAg_B4305	cpxR	B5F0P3	SeAg_B2625	acrD	B5F0K8	Salmonella enterica serovar Agona SL483	290	2420	Ecoli	-
SeAg_B4305	cpxR	B5F0P3	SeAg_B2747	SeAg_B2747	B5F1G4	Salmonella enterica serovar Agona SL483	290	2798	Ecoli	-
SeAg_B4305	cpxR	B5F0P3	SeAg_B2748	rseB	B5F1G5	Salmonella enterica serovar Agona SL483	290	459	Ecoli	-
SeAg_B4305	cpxR	B5F0P3	SeAg_B2749	rseA	B5F1G6	Salmonella enterica serovar Agona SL483	290	2443	Ecoli	-
SeAg_B4305	cpxR	B5F0P3	SeAg_B2750	rpoE	B5F1G7	Salmonella enterica serovar Agona SL483	290	3460	Ecoli	-
SeAg_B4305	cpxR	B5F0P3	SeAg_B2757	ung	B5F228	Salmonella enterica serovar Agona SL483	290	3638	Ecoli	-
SeAg_B4305	cpxR	B5F0P3	SeAg_B2830	SeAg_B2830	B5F297	Salmonella enterica serovar Agona SL483	290	2338	Ecoli	-
SeAg_B4305	cpxR	B5F0P3	SeAg_B3414	SeAg_B3414	B5F6N3	Salmonella enterica serovar Agona SL483	290	3771	Ecoli	-
SeAg_B4305	cpxR	B5F0P3	SeAg_B3415	SeAg_B3415	B5F6N4	Salmonella enterica serovar Agona SL483	290	2241	Ecoli	-
SeAg_B4305	cpxR	B5F0P3	SeAg_B3669	ppiA	B5F8I4	Salmonella enterica serovar Agona SL483	290	2912	Ecoli	-
SeAg_B4305	cpxR	B5F0P3	SeAg_B4226	SeAg_B4226	B5EZW7	Salmonella enterica serovar Agona SL483	290	2870	Ecoli	-
SeAg_B4305	cpxR	B5F0P3	SeAg_B4227	SeAg_B4227	B5EZW8	Salmonella enterica serovar Agona SL483	290	372	Ecoli	-
SeAg_B4305	cpxR	B5F0P3	SeAg_B4228	SeAg_B4228	B5EZW9	Salmonella enterica serovar Agona SL483	290	330	Ecoli	-
SeAg_B4305	cpxR	B5F0P3	SeAg_B4304	cpxA	B5F0P2	Salmonella enterica serovar Agona SL483	290	2576	Ecoli	-
SeAg_B4305	cpxR	B5F0P3	SeAg_B4305	cpxR	B5F0P3	Salmonella enterica serovar Agona SL483	290	290	Ecoli	-
SeAg_B4305	cpxR	B5F0P3	SeAg_B4306	cpxP	B5F0P4	Salmonella enterica serovar Agona SL483	290	149	Ecoli	-
SeAg_B4305	cpxR	B5F0P3	SeAg_B4625	SeAg_B4625	B5F376	Salmonella enterica serovar Agona SL483	290	1610	Ecoli	-
SeAg_B4305	cpxR	B5F0P3	SeAg_B4626	psd	B5F377	Salmonella enterica serovar Agona SL483	290	721	Ecoli	-
SeAg_B0750	SeAg_B0750	B5EZE0	SeAg_B0750	SeAg_B0750	B5EZE0	Salmonella enterica serovar Agona SL483	332	332	Ecoli	-
SeAg_B0750	SeAg_B0750	B5EZE0	SeAg_B0751	SeAg_B0751	B5EZE1	Salmonella enterica serovar Agona SL483	332	663	Ecoli	-
SeAg_B0750	SeAg_B0750	B5EZE0	SeAg_B0752	kdpC	B5EZE2	Salmonella enterica serovar Agona SL483	332	930	Ecoli	-
SeAg_B0750	SeAg_B0750	B5EZE0	SeAg_B0753	kdpB	B5EZE3	Salmonella enterica serovar Agona SL483	332	611	Ecoli	-
SeAg_B0750	SeAg_B0750	B5EZE0	SeAg_B0754	kdpA	B5EZE4	Salmonella enterica serovar Agona SL483	332	2353	Ecoli	-
SeAg_B1328	fadR	B5F4E2	SeAg_B0494	SeAg_B0494	B5EXJ4	Salmonella enterica serovar Agona SL483	397	226	Ecoli	-
SeAg_B1328	fadR	B5F4E2	SeAg_B1025	fabA	B5F1V1	Salmonella enterica serovar Agona SL483	397	1132	Ecoli	-
SeAg_B1328	fadR	B5F4E2	SeAg_B1026	SeAg_B1026	B5F1V2	Salmonella enterica serovar Agona SL483	397	2986	Ecoli	-
SeAg_B1328	fadR	B5F4E2	SeAg_B1328	fadR	B5F4E2	Salmonella enterica serovar Agona SL483	397	397	Ecoli	-
SeAg_B1328	fadR	B5F4E2	SeAg_B1991	fabG	B5F912	Salmonella enterica serovar Agona SL483	397	41	Ecoli	-
SeAg_B1328	fadR	B5F4E2	SeAg_B1992	fabD	B5F913	Salmonella enterica serovar Agona SL483	397	2177	Ecoli	-
SeAg_B1328	fadR	B5F4E2	SeAg_B1993	fabH	B5F914	Salmonella enterica serovar Agona SL483	397	38	Ecoli	-
SeAg_B1328	fadR	B5F4E2	SeAg_B1995	plsX	B5F915	Salmonella enterica serovar Agona SL483	397	2365	Ecoli	-
SeAg_B1328	fadR	B5F4E2	SeAg_B2518	SeAg_B2518	B5EZR0	Salmonella enterica serovar Agona SL483	397	2227	Ecoli	-
SeAg_B1328	fadR	B5F4E2	SeAg_B2528	fadJ	B5EZR9	Salmonella enterica serovar Agona SL483	397	499	Ecoli	-
SeAg_B1328	fadR	B5F4E2	SeAg_B2529	fadI	B5EZS0	Salmonella enterica serovar Agona SL483	397	2474	Ecoli	-
SeAg_B1328	fadR	B5F4E2	SeAg_B2531	SeAg_B2531	B5EZS2	Salmonella enterica serovar Agona SL483	397	1790	Ecoli	-
SeAg_B1328	fadR	B5F4E2	SeAg_B3406	SeAg_B3406	B5F6B5	Salmonella enterica serovar Agona SL483	397	2940	Ecoli	-
SeAg_B1328	fadR	B5F4E2	SeAg_B3794	uspA	B5F9F4	Salmonella enterica serovar Agona SL483	397	972	Ecoli	-
SeAg_B1328	fadR	B5F4E2	SeAg_B4212	fadA	B5EZV9	Salmonella enterica serovar Agona SL483	397	2432	Ecoli	-
SeAg_B1328	fadR	B5F4E2	SeAg_B4213	fadB	B5EZW0	Salmonella enterica serovar Agona SL483	397	1160	Ecoli	-
SeAg_B1328	fadR	B5F4E2	SeAg_B4433	SeAg_B4433	B5F1J5	Salmonella enterica serovar Agona SL483	397	659	Ecoli	-
SeAg_B1328	fadR	B5F4E2	SeAg_B4434	SeAg_B4434	B5F1J6	Salmonella enterica serovar Agona SL483	397	3011	Ecoli	-
SeAg_B4837	SeAg_B4837	B5F4D0	SeAg_B3307	uxuA	B5F621	Salmonella enterica serovar Agona SL483	410	100	Ecoli	-
SeAg_B4837	SeAg_B4837	B5F4D0	SeAg_B4837	SeAg_B4837	B5F4D0	Salmonella enterica serovar Agona SL483	410	410	Ecoli	-
SeAg_B4498	SeAg_B4498	B5F1R0	SeAg_B0510	rpmE2	B5EXK9	Salmonella enterica serovar Agona SL483	426	1433	Ecoli	-
SeAg_B4498	SeAg_B4498	B5F1R0	SeAg_B0511	rpmJ	B5EXL0	Salmonella enterica serovar Agona SL483	426	1452	Ecoli	-
SeAg_B4498	SeAg_B4498	B5F1R0	SeAg_B1231	znuB	B5F3J8	Salmonella enterica serovar Agona SL483	426	3471	Ecoli	-
SeAg_B4498	SeAg_B4498	B5F1R0	SeAg_B1232	znuC	B5F3J9	Salmonella enterica serovar Agona SL483	426	2301	Ecoli	-
SeAg_B4498	SeAg_B4498	B5F1R0	SeAg_B1233	znuA	B5F3K0	Salmonella enterica serovar Agona SL483	426	3437	Ecoli	-
SeAg_B4498	SeAg_B4498	B5F1R0	SeAg_B1234	SeAg_B1234	B5F3K1	Salmonella enterica serovar Agona SL483	426	2277	Ecoli	-
SeAg_B4498	SeAg_B4498	B5F1R0	SeAg_B1916	SeAg_B1916	B5F889	Salmonella enterica serovar Agona SL483	426	6237	Ecoli	-
SeAg_B4498	SeAg_B4498	B5F1R0	SeAg_B1917	SeAg_B1917	B5F890	Salmonella enterica serovar Agona SL483	426	965	Ecoli	-
SeAg_B4524	SeAg_B4524	B5F2E0	SeAg_B0740	fur	B5EZD0	Salmonella enterica serovar Agona SL483	451	552	Ecoli	-
SeAg_B4524	SeAg_B4524	B5F2E0	SeAg_B0816	SeAg_B0816	B5F058	Salmonella enterica serovar Agona SL483	451	2202	Ecoli	-
SeAg_B4524	SeAg_B4524	B5F2E0	SeAg_B0910	SeAg_B0910	B5F0Z2	Salmonella enterica serovar Agona SL483	451	2613	Ecoli	-
SeAg_B4524	SeAg_B4524	B5F2E0	SeAg_B0911	nfsA	B5F0Z3	Salmonella enterica serovar Agona SL483	451	1411	Ecoli	-
SeAg_B4524	SeAg_B4524	B5F2E0	SeAg_B0912	rimK	B5F0Z4	Salmonella enterica serovar Agona SL483	451	1296	Ecoli	-
SeAg_B4524	SeAg_B4524	B5F2E0	SeAg_B0932	SeAg_B0932	B5F113	Salmonella enterica serovar Agona SL483	451	1417	Ecoli	-
SeAg_B4524	SeAg_B4524	B5F2E0	SeAg_B0933	SeAg_B0933	B5F114	Salmonella enterica serovar Agona SL483	451	3548	Ecoli	-
SeAg_B4524	SeAg_B4524	B5F2E0	SeAg_B0934	ltaE	B5F115	Salmonella enterica serovar Agona SL483	451	3712	Ecoli	-
SeAg_B4524	SeAg_B4524	B5F2E0	SeAg_B0935	poxB	B5F116	Salmonella enterica serovar Agona SL483	451	2147	Ecoli	-
SeAg_B4524	SeAg_B4524	B5F2E0	SeAg_B1238	zwf	B5F3K5	Salmonella enterica serovar Agona SL483	451	452	Ecoli	-
SeAg_B4524	SeAg_B4524	B5F2E0	SeAg_B1437	acnA	B5F560	Salmonella enterica serovar Agona SL483	451	2511	Ecoli	-
SeAg_B4524	SeAg_B4524	B5F2E0	SeAg_B1505	nifJ	B5F5C4	Salmonella enterica serovar Agona SL483	451	3295	Ecoli	-
SeAg_B4524	SeAg_B4524	B5F2E0	SeAg_B1650	marR	B5F615	Salmonella enterica serovar Agona SL483	451	764	Ecoli	-
SeAg_B4524	SeAg_B4524	B5F2E0	SeAg_B1651	SeAg_B1651	B5F616	Salmonella enterica serovar Agona SL483	451	2229	Ecoli	-
SeAg_B4524	SeAg_B4524	B5F2E0	SeAg_B1652	SeAg_B1652	B5F6C5	Salmonella enterica serovar Agona SL483	451	2086	Ecoli	-
SeAg_B4524	SeAg_B4524	B5F2E0	SeAg_B1701	SeAg_B1701	B5F6H4	Salmonella enterica serovar Agona SL483	451	2719	Ecoli	-
SeAg_B4524	SeAg_B4524	B5F2E0	SeAg_B1982	ptsG	B5F903	Salmonella enterica serovar Agona SL483	451	3800	Ecoli	-
SeAg_B4524	SeAg_B4524	B5F2E0	SeAg_B2349	SeAg_B2349	B5EYQ4	Salmonella enterica serovar Agona SL483	451	2009	Ecoli	-
SeAg_B4524	SeAg_B4524	B5F2E0	SeAg_B2351	SeAg_B2351	B5EYQ5	Salmonella enterica serovar Agona SL483	451	2220	Ecoli	-
SeAg_B4524	SeAg_B4524	B5F2E0	SeAg_B3201	SeAg_B3201	B5F5G8	Salmonella enterica serovar Agona SL483	451	3198	Ecoli	-
SeAg_B4524	SeAg_B4524	B5F2E0	SeAg_B3367	tolC	B5F679	Salmonella enterica serovar Agona SL483	451	559	Ecoli	-
SeAg_B4524	SeAg_B4524	B5F2E0	SeAg_B4301	sodA	B5F0N9	Salmonella enterica serovar Agona SL483	451	3238	Ecoli	-
SeAg_B4524	SeAg_B4524	B5F2E0	SeAg_B4330	SeAg_B4330	B5F0R5	Salmonella enterica serovar Agona SL483	451	916	Ecoli	-
SeAg_B4524	SeAg_B4524	B5F2E0	SeAg_B4331	glpX	B5F0R6	Salmonella enterica serovar Agona SL483	451	462	Ecoli	-
SeAg_B4524	SeAg_B4524	B5F2E0	SeAg_B4332	glpK	B5F0R7	Salmonella enterica serovar Agona SL483	451	1877	Ecoli	-
SeAg_B4524	SeAg_B4524	B5F2E0	SeAg_B4333	glpF	B5F0R8	Salmonella enterica serovar Agona SL483	451	890	Ecoli	-
SeAg_B4524	SeAg_B4524	B5F2E0	SeAg_B4478	pgi	B5F1P0	Salmonella enterica serovar Agona SL483	451	2242	Ecoli	-
SeAg_B4524	SeAg_B4524	B5F2E0	SeAg_B4910	rob	B5F544	Salmonella enterica serovar Agona SL483	451	856	Ecoli	-
SeAg_B4912	SeAg_B4912	B5F546	SeAg_B2617	tal1	B5F0K0	Salmonella enterica serovar Agona SL483	483	873	Ecoli	-
SeAg_B4912	SeAg_B4912	B5F546	SeAg_B2618	tkt	B5F0K1	Salmonella enterica serovar Agona SL483	483	3649	Ecoli	-
SeAg_B4912	SeAg_B4912	B5F546	SeAg_B4486	malE	B5F1P8	Salmonella enterica serovar Agona SL483	483	189	Ecoli	-
SeAg_B0401	prpR	B5EWP7	SeAg_B0401	prpR	B5EWP7	Salmonella enterica serovar Agona SL483	505	505	Ecoli	-
SeAg_B0401	prpR	B5EWP7	SeAg_B0402	prpB	B5EWP8	Salmonella enterica serovar Agona SL483	505	919	Ecoli	-
SeAg_B0740	fur	B5EZD0	SeAg_B0622	SeAg_B0622	B5EYH4	Salmonella enterica serovar Agona SL483	552	1768	Ecoli	-
SeAg_B0740	fur	B5EZD0	SeAg_B0623	SeAg_B0623	B5EYH5	Salmonella enterica serovar Agona SL483	552	6236	Ecoli	-
SeAg_B0740	fur	B5EZD0	SeAg_B0624	SeAg_B0624	B5EYH6	Salmonella enterica serovar Agona SL483	552	70	Ecoli	-
SeAg_B0740	fur	B5EZD0	SeAg_B0625	SeAg_B0625	B5EYH7	Salmonella enterica serovar Agona SL483	552	1318	Ecoli	-
SeAg_B0740	fur	B5EZD0	SeAg_B0626	SeAg_B0626	B5EYH8	Salmonella enterica serovar Agona SL483	552	278	Ecoli	-
SeAg_B0740	fur	B5EZD0	SeAg_B0627	entF	B5EYH9	Salmonella enterica serovar Agona SL483	552	2866	Ecoli	-
SeAg_B0740	fur	B5EZD0	SeAg_B0628	SeAg_B0628	B5EYI0	Salmonella enterica serovar Agona SL483	552	4084	Ecoli	-
SeAg_B0740	fur	B5EZD0	SeAg_B0629	SeAg_B0629	B5EYI1	Salmonella enterica serovar Agona SL483	552	901	Ecoli	-
SeAg_B0740	fur	B5EZD0	SeAg_B0630	SeAg_B0630	B5EYI2	Salmonella enterica serovar Agona SL483	552	2121	Ecoli	-
SeAg_B0740	fur	B5EZD0	SeAg_B0631	SeAg_B0631	B5EYI3	Salmonella enterica serovar Agona SL483	552	806	Ecoli	-
SeAg_B0740	fur	B5EZD0	SeAg_B0632	SeAg_B0632	B5EYI4	Salmonella enterica serovar Agona SL483	552	811	Ecoli	-
SeAg_B0740	fur	B5EZD0	SeAg_B0633	SeAg_B0633	B5EYI5	Salmonella enterica serovar Agona SL483	552	2779	Ecoli	-
SeAg_B0740	fur	B5EZD0	SeAg_B0634	SeAg_B0634	B5EYI6	Salmonella enterica serovar Agona SL483	552	1506	Ecoli	-
SeAg_B0740	fur	B5EZD0	SeAg_B0635	entE	B5EYI7	Salmonella enterica serovar Agona SL483	552	614	Ecoli	-
SeAg_B0740	fur	B5EZD0	SeAg_B0636	entB	B5EYI8	Salmonella enterica serovar Agona SL483	552	3159	Ecoli	-
SeAg_B0740	fur	B5EZD0	SeAg_B0637	entA	B5EYI9	Salmonella enterica serovar Agona SL483	552	3447	Ecoli	-
SeAg_B0740	fur	B5EZD0	SeAg_B0638	SeAg_B0638	B5EYJ0	Salmonella enterica serovar Agona SL483	552	1007	Ecoli	-
SeAg_B0740	fur	B5EZD0	SeAg_B0740	fur	B5EZD0	Salmonella enterica serovar Agona SL483	552	552	Ecoli	-
SeAg_B0740	fur	B5EZD0	SeAg_B0765	sdhC	B5EZF5	Salmonella enterica serovar Agona SL483	552	800	Ecoli	-
SeAg_B0740	fur	B5EZD0	SeAg_B0766	sdhD	B5EZF6	Salmonella enterica serovar Agona SL483	552	784	Ecoli	-
SeAg_B0740	fur	B5EZD0	SeAg_B0767	sdhA	B5EZF7	Salmonella enterica serovar Agona SL483	552	3736	Ecoli	-
SeAg_B0740	fur	B5EZD0	SeAg_B0768	sdhB	B5EZF8	Salmonella enterica serovar Agona SL483	552	1219	Ecoli	-
SeAg_B0740	fur	B5EZD0	SeAg_B0769	sucA	B5EZF9	Salmonella enterica serovar Agona SL483	552	1016	Ecoli	-
SeAg_B0740	fur	B5EZD0	SeAg_B0770	sucB	B5EZG0	Salmonella enterica serovar Agona SL483	552	2189	Ecoli	-
SeAg_B0740	fur	B5EZD0	SeAg_B0808	gpmA	B5F050	Salmonella enterica serovar Agona SL483	552	1169	Ecoli	-
SeAg_B0740	fur	B5EZD0	SeAg_B1186	ftnA	B5F2V0	Salmonella enterica serovar Agona SL483	552	187	Ecoli	-
SeAg_B0740	fur	B5EZD0	SeAg_B1196	flhD	B5F2V9	Salmonella enterica serovar Agona SL483	552	1977	Ecoli	-
SeAg_B0740	fur	B5EZD0	SeAg_B1197	flhC	B5F2W0	Salmonella enterica serovar Agona SL483	552	4015	Ecoli	-
SeAg_B0740	fur	B5EZD0	SeAg_B1297	SeAg_B1297	B5F3Q8	Salmonella enterica serovar Agona SL483	552	1429	Ecoli	-
SeAg_B0740	fur	B5EZD0	SeAg_B1409	SeAg_B1409	B5F4L3	Salmonella enterica serovar Agona SL483	552	1820	Ecoli	-
SeAg_B0740	fur	B5EZD0	SeAg_B1744	purR	B5F6L7	Salmonella enterica serovar Agona SL483	552	2100	Ecoli	-
SeAg_B0740	fur	B5EZD0	SeAg_B1797	SeAg_B1797	B5F7C3	Salmonella enterica serovar Agona SL483	552	1450	Ecoli	-
SeAg_B0740	fur	B5EZD0	SeAg_B1798	SeAg_B1798	B5F7C4	Salmonella enterica serovar Agona SL483	552	1741	Ecoli	-
SeAg_B0740	fur	B5EZD0	SeAg_B1799	sufD	B5F7C5	Salmonella enterica serovar Agona SL483	552	880	Ecoli	-
SeAg_B0740	fur	B5EZD0	SeAg_B1800	sufC	B5F7C6	Salmonella enterica serovar Agona SL483	552	2620	Ecoli	-
SeAg_B0740	fur	B5EZD0	SeAg_B1801	sufB	B5F7C7	Salmonella enterica serovar Agona SL483	552	2832	Ecoli	-
SeAg_B0740	fur	B5EZD0	SeAg_B1802	sufA	B5F7C8	Salmonella enterica serovar Agona SL483	552	3904	Ecoli	-
SeAg_B0740	fur	B5EZD0	SeAg_B1981	SeAg_B1981	B5F902	Salmonella enterica serovar Agona SL483	552	2056	Ecoli	-
SeAg_B0740	fur	B5EZD0	SeAg_B2345	SeAg_B2345	B5EYP9	Salmonella enterica serovar Agona SL483	552	574	Ecoli	-
SeAg_B0740	fur	B5EZD0	SeAg_B2712	hmp	B5F1D4	Salmonella enterica serovar Agona SL483	552	3427	Ecoli	-
SeAg_B0740	fur	B5EZD0	SeAg_B3100	SeAg_B3100	B5F4Q4	Salmonella enterica serovar Agona SL483	552	774	Ecoli	-
SeAg_B0740	fur	B5EZD0	SeAg_B3101	SeAg_B3101	B5F4Q5	Salmonella enterica serovar Agona SL483	552	1146	Ecoli	-
SeAg_B0740	fur	B5EZD0	SeAg_B3102	SeAg_B3102	B5F4Q6	Salmonella enterica serovar Agona SL483	552	2678	Ecoli	-
SeAg_B0740	fur	B5EZD0	SeAg_B3103	gudP	B5F4Q7	Salmonella enterica serovar Agona SL483	552	1474	Ecoli	-
SeAg_B0740	fur	B5EZD0	SeAg_B3177	SeAg_B3177	B5F4X2	Salmonella enterica serovar Agona SL483	552	80	Ecoli	-
SeAg_B0740	fur	B5EZD0	SeAg_B3400	SeAg_B3400	B5F6A9	Salmonella enterica serovar Agona SL483	552	537	Ecoli	-
SeAg_B0740	fur	B5EZD0	SeAg_B3706	feoA	B5F8M1	Salmonella enterica serovar Agona SL483	552	2918	Ecoli	-
SeAg_B0740	fur	B5EZD0	SeAg_B3707	feoB	B5F8M2	Salmonella enterica serovar Agona SL483	552	770	Ecoli	-
SeAg_B0740	fur	B5EZD0	SeAg_B3708	SeAg_B3708	B5F8M3	Salmonella enterica serovar Agona SL483	552	2437	Ecoli	-
SeAg_B0740	fur	B5EZD0	SeAg_B3709	SeAg_B3709	B5F8M4	Salmonella enterica serovar Agona SL483	552	2996	Ecoli	-
SeAg_B0740	fur	B5EZD0	SeAg_B3747	SeAg_B3747	B5F9A7	Salmonella enterica serovar Agona SL483	552	3890	Ecoli	-
SeAg_B0740	fur	B5EZD0	SeAg_B4301	sodA	B5F0N9	Salmonella enterica serovar Agona SL483	552	3238	Ecoli	-
SeAg_B0740	fur	B5EZD0	SeAg_B4346	metJ	B5F0T1	Salmonella enterica serovar Agona SL483	552	2092	Ecoli	-
SeAg_B0740	fur	B5EZD0	SeAg_B4435	metH	B5F1J7	Salmonella enterica serovar Agona SL483	552	2196	Ecoli	-
SeAg_B0740	fur	B5EZD0	SeAg_B4871	SeAg_B4871	B5F509	Salmonella enterica serovar Agona SL483	552	1758	Ecoli	-
SeAg_B0740	fur	B5EZD0	SeAg_B4873	SeAg_B4873	B5F511	Salmonella enterica serovar Agona SL483	552	2157	Ecoli	-
SeAg_B2946	alaS	B5F350	SeAg_B2946	alaS	B5F350	Salmonella enterica serovar Agona SL483	584	584	Ecoli	-
SeAg_B1434	cysB	B5F557	SeAg_B2585	cysM	B5F0G9	Salmonella enterica serovar Agona SL483	598	6232	Ecoli	-
SeAg_B1434	cysB	B5F557	SeAg_B2586	cysA	B5F0H0	Salmonella enterica serovar Agona SL483	598	1260	Ecoli	-
SeAg_B1434	cysB	B5F557	SeAg_B2587	cysW	B5F0H1	Salmonella enterica serovar Agona SL483	598	1302	Ecoli	-
SeAg_B1434	cysB	B5F557	SeAg_B2588	cysT	B5F0H2	Salmonella enterica serovar Agona SL483	598	3802	Ecoli	-
SeAg_B1434	cysB	B5F557	SeAg_B2589	cysP	B5F0H3	Salmonella enterica serovar Agona SL483	598	2781	Ecoli	-
SeAg_B1434	cysB	B5F557	SeAg_B3058	cysC	B5F414	Salmonella enterica serovar Agona SL483	598	2794	Ecoli	-
SeAg_B1434	cysB	B5F557	SeAg_B3059	cysN	B5F415	Salmonella enterica serovar Agona SL483	598	2921	Ecoli	-
SeAg_B1434	cysB	B5F557	SeAg_B3060	cysD	B5F416	Salmonella enterica serovar Agona SL483	598	1070	Ecoli	-
SeAg_B1434	cysB	B5F557	SeAg_B3077	cysI	B5F430	Salmonella enterica serovar Agona SL483	598	1899	Ecoli	-
SeAg_B1434	cysB	B5F557	SeAg_B3078	cysJ	B5F431	Salmonella enterica serovar Agona SL483	598	548	Ecoli	-
SeAg_B3401	SeAg_B3401	B5F6B0	SeAg_B3400	SeAg_B3400	B5F6A9	Salmonella enterica serovar Agona SL483	608	537	Ecoli	-
SeAg_B3401	SeAg_B3401	B5F6B0	SeAg_B3401	SeAg_B3401	B5F6B0	Salmonella enterica serovar Agona SL483	608	608	Ecoli	-
SeAg_B4113	SeAg_B4113	B5EZ19	SeAg_B1711	add	B5F6I4	Salmonella enterica serovar Agona SL483	645	2903	Ecoli	-
SeAg_B4113	SeAg_B4113	B5EZ19	SeAg_B4108	rbsD	B5EZ14	Salmonella enterica serovar Agona SL483	645	2355	Ecoli	-
SeAg_B4113	SeAg_B4113	B5EZ19	SeAg_B4109	rbsA	B5EZ15	Salmonella enterica serovar Agona SL483	645	969	Ecoli	-
SeAg_B4113	SeAg_B4113	B5EZ19	SeAg_B4110	rbsC	B5EZ16	Salmonella enterica serovar Agona SL483	645	3876	Ecoli	-
SeAg_B4113	SeAg_B4113	B5EZ19	SeAg_B4111	rbsB	B5EZ17	Salmonella enterica serovar Agona SL483	645	1348	Ecoli	-
SeAg_B4113	SeAg_B4113	B5EZ19	SeAg_B4419	purD	B5F1I8	Salmonella enterica serovar Agona SL483	645	1821	Ecoli	-
SeAg_B4113	SeAg_B4113	B5EZ19	SeAg_B4420	purH	B5F1I9	Salmonella enterica serovar Agona SL483	645	603	Ecoli	-
SeAg_B0546	cueR	B5EXP2	SeAg_B0837	moaA	B5F079	Salmonella enterica serovar Agona SL483	687	3898	Ecoli	-
SeAg_B0546	cueR	B5EXP2	SeAg_B0838	moaB	B5F080	Salmonella enterica serovar Agona SL483	687	2276	Ecoli	-
SeAg_B0546	cueR	B5EXP2	SeAg_B0839	moaC	B5F081	Salmonella enterica serovar Agona SL483	687	2563	Ecoli	-
SeAg_B0546	cueR	B5EXP2	SeAg_B0840	moaD	B5F082	Salmonella enterica serovar Agona SL483	687	3466	Ecoli	-
SeAg_B0546	cueR	B5EXP2	SeAg_B0841	moaE	B5F083	Salmonella enterica serovar Agona SL483	687	1750	Ecoli	-
SeAg_B0546	cueR	B5EXP2	SeAg_B0842	SeAg_B0842	B5F084	Salmonella enterica serovar Agona SL483	687	1999	Ecoli	-
SeAg_B2381	SeAg_B2381	B5EYT3	SeAg_B1596	fdnH	B5F5W2	Salmonella enterica serovar Agona SL483	697	3962	Ecoli	-
SeAg_B2381	SeAg_B2381	B5EYT3	SeAg_B1597	SeAg_B1597	B5F5W3	Salmonella enterica serovar Agona SL483	697	1673	Ecoli	-
SeAg_B2381	SeAg_B2381	B5EYT3	SeAg_B2186	SeAg_B2186	B5EX29	Salmonella enterica serovar Agona SL483	697	2395	Ecoli	-
SeAg_B2381	SeAg_B2381	B5EYT3	SeAg_B2187	SeAg_B2187	B5EX30	Salmonella enterica serovar Agona SL483	697	3354	Ecoli	-
SeAg_B2381	SeAg_B2381	B5EYT3	SeAg_B2188	SeAg_B2188	B5EX31	Salmonella enterica serovar Agona SL483	697	1631	Ecoli	-
SeAg_B2381	SeAg_B2381	B5EYT3	SeAg_B2387	ccmC	B5EYT9	Salmonella enterica serovar Agona SL483	697	2993	Ecoli	-
SeAg_B2381	SeAg_B2381	B5EYT3	SeAg_B2388	ccmB	B5EY94	Salmonella enterica serovar Agona SL483	697	835	Ecoli	-
SeAg_B2381	SeAg_B2381	B5EYT3	SeAg_B2389	ccmA	B5EYU1	Salmonella enterica serovar Agona SL483	697	1568	Ecoli	-
SeAg_B2381	SeAg_B2381	B5EYT3	SeAg_B2390	napC	B5EYU2	Salmonella enterica serovar Agona SL483	697	2188	Ecoli	-
SeAg_B2381	SeAg_B2381	B5EYT3	SeAg_B2391	napB	B5EYU3	Salmonella enterica serovar Agona SL483	697	2492	Ecoli	-
SeAg_B2381	SeAg_B2381	B5EYT3	SeAg_B2393	napG	B5EYU4	Salmonella enterica serovar Agona SL483	697	455	Ecoli	-
SeAg_B2381	SeAg_B2381	B5EYT3	SeAg_B2394	napA	B5EYU5	Salmonella enterica serovar Agona SL483	697	2263	Ecoli	-
SeAg_B2381	SeAg_B2381	B5EYT3	SeAg_B2960	SeAg_B2960	B5F364	Salmonella enterica serovar Agona SL483	697	3488	Ecoli	-
SeAg_B2381	SeAg_B2381	B5EYT3	SeAg_B2961	SeAg_B2961	B5F365	Salmonella enterica serovar Agona SL483	697	4100	Ecoli	-
SeAg_B2381	SeAg_B2381	B5EYT3	SeAg_B4536	nrfA	B5F2F2	Salmonella enterica serovar Agona SL483	697	3235	Ecoli	-
SeAg_B2381	SeAg_B2381	B5EYT3	SeAg_B4537	nrfB	B5F2F3	Salmonella enterica serovar Agona SL483	697	338	Ecoli	-
SeAg_B2381	SeAg_B2381	B5EYT3	SeAg_B4538	nrfC	B5F2F4	Salmonella enterica serovar Agona SL483	697	3282	Ecoli	-
SeAg_B2381	SeAg_B2381	B5EYT3	SeAg_B4539	nrfD	B5F2F5	Salmonella enterica serovar Agona SL483	697	3778	Ecoli	-
SeAg_B2381	SeAg_B2381	B5EYT3	SeAg_B4540	SeAg_B4540	B5F2F6	Salmonella enterica serovar Agona SL483	697	2462	Ecoli	-
SeAg_B2381	SeAg_B2381	B5EYT3	SeAg_B4541	SeAg_B4541	B5F2F7	Salmonella enterica serovar Agona SL483	697	232	Ecoli	-
SeAg_B2381	SeAg_B2381	B5EYT3	SeAg_B4677	SeAg_B4677	B5F3C5	Salmonella enterica serovar Agona SL483	697	1958	Ecoli	-
SeAg_B0815	SeAg_B0815	B5F057	SeAg_B0817	modA	B5F059	Salmonella enterica serovar Agona SL483	710	1478	Ecoli	-
SeAg_B0815	SeAg_B0815	B5F057	SeAg_B0818	modB	B5F060	Salmonella enterica serovar Agona SL483	710	2078	Ecoli	-
SeAg_B0815	SeAg_B0815	B5F057	SeAg_B0819	modC	B5F061	Salmonella enterica serovar Agona SL483	710	3862	Ecoli	-
SeAg_B0815	SeAg_B0815	B5F057	SeAg_B0837	moaA	B5F079	Salmonella enterica serovar Agona SL483	710	3898	Ecoli	-
SeAg_B0815	SeAg_B0815	B5F057	SeAg_B0838	moaB	B5F080	Salmonella enterica serovar Agona SL483	710	2276	Ecoli	-
SeAg_B0815	SeAg_B0815	B5F057	SeAg_B0839	moaC	B5F081	Salmonella enterica serovar Agona SL483	710	2563	Ecoli	-
SeAg_B0815	SeAg_B0815	B5F057	SeAg_B0840	moaD	B5F082	Salmonella enterica serovar Agona SL483	710	3466	Ecoli	-
SeAg_B0815	SeAg_B0815	B5F057	SeAg_B0841	moaE	B5F083	Salmonella enterica serovar Agona SL483	710	1750	Ecoli	-
SeAg_B0815	SeAg_B0815	B5F057	SeAg_B0842	SeAg_B0842	B5F084	Salmonella enterica serovar Agona SL483	710	1999	Ecoli	-
SeAg_B0815	SeAg_B0815	B5F057	SeAg_B0969	SeAg_B0969	B5F147	Salmonella enterica serovar Agona SL483	710	3216	Ecoli	-
SeAg_B0815	SeAg_B0815	B5F057	SeAg_B0970	dmsB_2	B5F148	Salmonella enterica serovar Agona SL483	710	3610	Ecoli	-
SeAg_B0815	SeAg_B0815	B5F057	SeAg_B0971	dmsC1	B5F149	Salmonella enterica serovar Agona SL483	710	1060	Ecoli	-
SeAg_B0815	SeAg_B0815	B5F057	SeAg_B1373	narL	B5F4I6	Salmonella enterica serovar Agona SL483	710	265	Ecoli	-
SeAg_B0815	SeAg_B0815	B5F057	SeAg_B1374	SeAg_B1374	B5F4I7	Salmonella enterica serovar Agona SL483	710	1451	Ecoli	-
SeAg_B0815	SeAg_B0815	B5F057	SeAg_B2396	napF	B5EYU6	Salmonella enterica serovar Agona SL483	710	3301	Ecoli	-
SeAg_B0815	SeAg_B0815	B5F057	SeAg_B4889	deoC	B5F524	Salmonella enterica serovar Agona SL483	710	1845	Ecoli	-
SeAg_B2563	SeAg_B2563	B5F0E7	SeAg_B2566	xapA	B5F0F0	Salmonella enterica serovar Agona SL483	751	1707	Ecoli	-
SeAg_B1467	SeAg_B1467	B5F589	SeAg_B0096	folA	B5F768	Salmonella enterica serovar Agona SL483	760	1801	Ecoli	-
SeAg_B1467	SeAg_B1467	B5F589	SeAg_B0171	SeAg_B0171	B5F7Y8	Salmonella enterica serovar Agona SL483	760	3270	Ecoli	-
SeAg_B1467	SeAg_B1467	B5F589	SeAg_B0425	aroL	B5EWS0	Salmonella enterica serovar Agona SL483	760	2984	Ecoli	-
SeAg_B1467	SeAg_B1467	B5F589	SeAg_B0426	SeAg_B0426	B5EWS1	Salmonella enterica serovar Agona SL483	760	230	Ecoli	-
SeAg_B1467	SeAg_B1467	B5F589	SeAg_B0796	aroG	B5F038	Salmonella enterica serovar Agona SL483	760	2962	Ecoli	-
SeAg_B1467	SeAg_B1467	B5F589	SeAg_B1184	SeAg_B1184	B5F2U8	Salmonella enterica serovar Agona SL483	760	2532	Ecoli	-
SeAg_B1467	SeAg_B1467	B5F589	SeAg_B1467	SeAg_B1467	B5F589	Salmonella enterica serovar Agona SL483	760	760	Ecoli	-
SeAg_B1467	SeAg_B1467	B5F589	SeAg_B2813	tyrA	B5F281	Salmonella enterica serovar Agona SL483	760	1553	Ecoli	-
SeAg_B1467	SeAg_B1467	B5F589	SeAg_B2814	aroF	B5F282	Salmonella enterica serovar Agona SL483	760	92	Ecoli	-
SeAg_B1467	SeAg_B1467	B5F589	SeAg_B3466	mtr	B5F6T2	Salmonella enterica serovar Agona SL483	760	1800	Ecoli	-
SeAg_B1467	SeAg_B1467	B5F589	SeAg_B4505	tyrB	B5F1R6	Salmonella enterica serovar Agona SL483	760	1188	Ecoli	-
SeAg_B1650	marR	B5F615	SeAg_B1650	marR	B5F615	Salmonella enterica serovar Agona SL483	764	764	Ecoli	-
SeAg_B1650	marR	B5F615	SeAg_B1651	SeAg_B1651	B5F616	Salmonella enterica serovar Agona SL483	764	2229	Ecoli	-
SeAg_B1650	marR	B5F615	SeAg_B1652	SeAg_B1652	B5F6C5	Salmonella enterica serovar Agona SL483	764	2086	Ecoli	-
SeAg_B3160	SeAg_B3160	B5F4V6	SeAg_B0809	galM	B5F051	Salmonella enterica serovar Agona SL483	771	2629	Ecoli	-
SeAg_B3160	SeAg_B3160	B5F4V6	SeAg_B0810	galK	B5F052	Salmonella enterica serovar Agona SL483	771	3217	Ecoli	-
SeAg_B3160	SeAg_B3160	B5F4V6	SeAg_B0811	galT	B5F053	Salmonella enterica serovar Agona SL483	771	2019	Ecoli	-
SeAg_B3160	SeAg_B3160	B5F4V6	SeAg_B0812	galE	B5F054	Salmonella enterica serovar Agona SL483	771	3536	Ecoli	-
SeAg_B3160	SeAg_B3160	B5F4V6	SeAg_B2334	mglC	B5EYN8	Salmonella enterica serovar Agona SL483	771	2698	Ecoli	-
SeAg_B3160	SeAg_B3160	B5F4V6	SeAg_B2335	SeAg_B2335	B5EYN9	Salmonella enterica serovar Agona SL483	771	480	Ecoli	-
SeAg_B3160	SeAg_B3160	B5F4V6	SeAg_B2336	SeAg_B2336	B5EYP0	Salmonella enterica serovar Agona SL483	771	2314	Ecoli	-
SeAg_B3160	SeAg_B3160	B5F4V6	SeAg_B2337	galS	B5EYP1	Salmonella enterica serovar Agona SL483	771	4170	Ecoli	-
SeAg_B3160	SeAg_B3160	B5F4V6	SeAg_B3254	galP	B5F5L6	Salmonella enterica serovar Agona SL483	771	4110	Ecoli	-
SeAg_B0729	nagC	B5EZB9	SeAg_B0728	SeAg_B0728	B5EZB8	Salmonella enterica serovar Agona SL483	773	717	Ecoli	-
SeAg_B0729	nagC	B5EZB9	SeAg_B0729	nagC	B5EZB9	Salmonella enterica serovar Agona SL483	773	773	Ecoli	-
SeAg_B0729	nagC	B5EZB9	SeAg_B0730	nagA	B5EZC0	Salmonella enterica serovar Agona SL483	773	313	Ecoli	-
SeAg_B0729	nagC	B5EZB9	SeAg_B0731	nagB	B5EZC1	Salmonella enterica serovar Agona SL483	773	231	Ecoli	-
SeAg_B0729	nagC	B5EZB9	SeAg_B0732	nagE	B5EZC2	Salmonella enterica serovar Agona SL483	773	2489	Ecoli	-
SeAg_B0729	nagC	B5EZB9	SeAg_B0734	SeAg_B0734	B5EZC4	Salmonella enterica serovar Agona SL483	773	2997	Ecoli	-
SeAg_B0729	nagC	B5EZB9	SeAg_B0735	SeAg_B0735	B5EZC5	Salmonella enterica serovar Agona SL483	773	1213	Ecoli	-
SeAg_B0729	nagC	B5EZB9	SeAg_B1299	SeAg_B1299	B5F3Q9	Salmonella enterica serovar Agona SL483	773	2778	Ecoli	-
SeAg_B0729	nagC	B5EZB9	SeAg_B1300	manZ	B5F3R0	Salmonella enterica serovar Agona SL483	773	3056	Ecoli	-
SeAg_B0729	nagC	B5EZB9	SeAg_B1301	manY	B5F3R1	Salmonella enterica serovar Agona SL483	773	2212	Ecoli	-
SeAg_B0729	nagC	B5EZB9	SeAg_B1302	manX	B5F3R2	Salmonella enterica serovar Agona SL483	773	111	Ecoli	-
SeAg_B0729	nagC	B5EZB9	SeAg_B2026	SeAg_B2026	B5F945	Salmonella enterica serovar Agona SL483	773	1635	Ecoli	-
SeAg_B0729	nagC	B5EZB9	SeAg_B2576	ptsH	B5F0G0	Salmonella enterica serovar Agona SL483	773	561	Ecoli	-
SeAg_B0729	nagC	B5EZB9	SeAg_B2577	ptsI	B5F0G1	Salmonella enterica serovar Agona SL483	773	1686	Ecoli	-
SeAg_B0729	nagC	B5EZB9	SeAg_B2578	crr	B5F0G2	Salmonella enterica serovar Agona SL483	773	1728	Ecoli	-
SeAg_B0729	nagC	B5EZB9	SeAg_B3254	galP	B5F5L6	Salmonella enterica serovar Agona SL483	773	4110	Ecoli	-
SeAg_B0729	nagC	B5EZB9	SeAg_B3706	feoA	B5F8M1	Salmonella enterica serovar Agona SL483	773	2918	Ecoli	-
SeAg_B0729	nagC	B5EZB9	SeAg_B3707	feoB	B5F8M2	Salmonella enterica serovar Agona SL483	773	770	Ecoli	-
SeAg_B0729	nagC	B5EZB9	SeAg_B3708	SeAg_B3708	B5F8M3	Salmonella enterica serovar Agona SL483	773	2437	Ecoli	-
SeAg_B0729	nagC	B5EZB9	SeAg_B3709	SeAg_B3709	B5F8M4	Salmonella enterica serovar Agona SL483	773	2996	Ecoli	-
SeAg_B0729	nagC	B5EZB9	SeAg_B4087	glmU	B5EYZ3	Salmonella enterica serovar Agona SL483	773	2983	Ecoli	-
SeAg_B1170	SeAg_B1170	B5F2T7	SeAg_B0146	murC	B5F7W5	Salmonella enterica serovar Agona SL483	776	1143	Ecoli	-
SeAg_B1170	SeAg_B1170	B5F2T7	SeAg_B0147	ddl	B5F7W6	Salmonella enterica serovar Agona SL483	776	1913	Ecoli	-
SeAg_B1170	SeAg_B1170	B5F2T7	SeAg_B0148	ftsQ	B5F7W7	Salmonella enterica serovar Agona SL483	776	398	Ecoli	-
SeAg_B1170	SeAg_B1170	B5F2T7	SeAg_B0149	ftsA	B5F7W8	Salmonella enterica serovar Agona SL483	776	363	Ecoli	-
SeAg_B1170	SeAg_B1170	B5F2T7	SeAg_B0150	ftsZ	B5F7W9	Salmonella enterica serovar Agona SL483	776	1789	Ecoli	-
SeAg_B1170	SeAg_B1170	B5F2T7	SeAg_B0151	lpxC	B5F7X0	Salmonella enterica serovar Agona SL483	776	1501	Ecoli	-
SeAg_B0900	SeAg_B0900	B5F0Y3	SeAg_B0451	SeAg_B0451	B5EXF3	Salmonella enterica serovar Agona SL483	786	1837	Ecoli	-
SeAg_B0900	SeAg_B0900	B5F0Y3	SeAg_B4889	deoC	B5F524	Salmonella enterica serovar Agona SL483	786	1845	Ecoli	-
SeAg_B0900	SeAg_B0900	B5F0Y3	SeAg_B4890	deoA	B5F525	Salmonella enterica serovar Agona SL483	786	2201	Ecoli	-
SeAg_B0900	SeAg_B0900	B5F0Y3	SeAg_B4891	deoB	B5F526	Salmonella enterica serovar Agona SL483	786	1641	Ecoli	-
SeAg_B0900	SeAg_B0900	B5F0Y3	SeAg_B4892	deoD	B5F527	Salmonella enterica serovar Agona SL483	786	234	Ecoli	-
SeAg_B2981	SeAg_B2981	B5F3U2	SeAg_B2965	SeAg_B2965	B5F369	Salmonella enterica serovar Agona SL483	791	3670	Ecoli	-
SeAg_B2981	SeAg_B2981	B5F3U2	SeAg_B2966	hycI	B5F370	Salmonella enterica serovar Agona SL483	791	3383	Ecoli	-
SeAg_B2981	SeAg_B2981	B5F3U2	SeAg_B2967	SeAg_B2967	B5F371	Salmonella enterica serovar Agona SL483	791	1853	Ecoli	-
SeAg_B2981	SeAg_B2981	B5F3U2	SeAg_B2968	hycG	B5F372	Salmonella enterica serovar Agona SL483	791	602	Ecoli	-
SeAg_B2981	SeAg_B2981	B5F3U2	SeAg_B2969	hycF	B5F373	Salmonella enterica serovar Agona SL483	791	1226	Ecoli	-
SeAg_B2981	SeAg_B2981	B5F3U2	SeAg_B2970	hycE	B5F374	Salmonella enterica serovar Agona SL483	791	126	Ecoli	-
SeAg_B2981	SeAg_B2981	B5F3U2	SeAg_B2971	hycD	B5F375	Salmonella enterica serovar Agona SL483	791	376	Ecoli	-
SeAg_B2981	SeAg_B2981	B5F3U2	SeAg_B2972	hycC	B5F3T3	Salmonella enterica serovar Agona SL483	791	2222	Ecoli	-
SeAg_B2981	SeAg_B2981	B5F3U2	SeAg_B2973	hycB	B5F3T4	Salmonella enterica serovar Agona SL483	791	4039	Ecoli	-
SeAg_B2981	SeAg_B2981	B5F3U2	SeAg_B2974	SeAg_B2974	B5F3T5	Salmonella enterica serovar Agona SL483	791	5213	Ecoli	-
SeAg_B2981	SeAg_B2981	B5F3U2	SeAg_B2975	SeAg_B2975	B5F3T6	Salmonella enterica serovar Agona SL483	791	2272	Ecoli	-
SeAg_B2981	SeAg_B2981	B5F3U2	SeAg_B2976	hypA	B5F3T7	Salmonella enterica serovar Agona SL483	791	2740	Ecoli	-
SeAg_B2981	SeAg_B2981	B5F3U2	SeAg_B2977	hypB	B5F3T8	Salmonella enterica serovar Agona SL483	791	170	Ecoli	-
SeAg_B2981	SeAg_B2981	B5F3U2	SeAg_B2978	hypC2	B5F3T9	Salmonella enterica serovar Agona SL483	791	379	Ecoli	-
SeAg_B2981	SeAg_B2981	B5F3U2	SeAg_B2979	hypD	B5F3U0	Salmonella enterica serovar Agona SL483	791	3763	Ecoli	-
SeAg_B2981	SeAg_B2981	B5F3U2	SeAg_B2980	hypE	B5F3U1	Salmonella enterica serovar Agona SL483	791	71	Ecoli	-
SeAg_B2981	SeAg_B2981	B5F3U2	SeAg_B2981	SeAg_B2981	B5F3U2	Salmonella enterica serovar Agona SL483	791	791	Ecoli	-
SeAg_B0454	nrdR	B5EXF6	SeAg_B2922	SeAg_B2922	B5F332	Salmonella enterica serovar Agona SL483	813	665	Ecoli	-
SeAg_B0454	nrdR	B5EXF6	SeAg_B2923	nrdI	B5F333	Salmonella enterica serovar Agona SL483	813	1888	Ecoli	-
SeAg_B0454	nrdR	B5EXF6	SeAg_B2924	SeAg_B2924	B5F334	Salmonella enterica serovar Agona SL483	813	8	Ecoli	-
SeAg_B0454	nrdR	B5EXF6	SeAg_B2925	nrdF	B5F335	Salmonella enterica serovar Agona SL483	813	4212	Ecoli	-
SeAg_B0454	nrdR	B5EXF6	SeAg_B4734	nrdD	B5F437	Salmonella enterica serovar Agona SL483	813	3575	Ecoli	-
SeAg_B4133	SeAg_B4133	B5EZ32	SeAg_B4133	SeAg_B4133	B5EZ32	Salmonella enterica serovar Agona SL483	820	820	Ecoli	-
SeAg_B4133	SeAg_B4133	B5EZ32	SeAg_B4134	SeAg_B4134	B5EZ33	Salmonella enterica serovar Agona SL483	820	1832	Ecoli	-
SeAg_B3433	SeAg_B3433	B5F6Q2	SeAg_B3433	SeAg_B3433	B5F6Q2	Salmonella enterica serovar Agona SL483	846	846	Ecoli	-
SeAg_B0173	pdhR	B5F7Z0	SeAg_B0136	mraZ	B5F7V5	Salmonella enterica serovar Agona SL483	848	2902	Ecoli	-
SeAg_B0173	pdhR	B5F7Z0	SeAg_B0137	mraW	B5F7V6	Salmonella enterica serovar Agona SL483	848	1182	Ecoli	-
SeAg_B0173	pdhR	B5F7Z0	SeAg_B0138	ftsL	B5F7V7	Salmonella enterica serovar Agona SL483	848	229	Ecoli	-
SeAg_B0173	pdhR	B5F7Z0	SeAg_B0139	ftsI	B5F7V8	Salmonella enterica serovar Agona SL483	848	3143	Ecoli	-
SeAg_B0173	pdhR	B5F7Z0	SeAg_B0140	murE	B5F7V9	Salmonella enterica serovar Agona SL483	848	479	Ecoli	-
SeAg_B0173	pdhR	B5F7Z0	SeAg_B0141	murF	B5F7W0	Salmonella enterica serovar Agona SL483	848	2846	Ecoli	-
SeAg_B0173	pdhR	B5F7Z0	SeAg_B0142	mraY	B5F7W1	Salmonella enterica serovar Agona SL483	848	1562	Ecoli	-
SeAg_B0173	pdhR	B5F7Z0	SeAg_B0143	murD	B5F7W2	Salmonella enterica serovar Agona SL483	848	914	Ecoli	-
SeAg_B0173	pdhR	B5F7Z0	SeAg_B0144	ftsW	B5F7W3	Salmonella enterica serovar Agona SL483	848	3007	Ecoli	-
SeAg_B0173	pdhR	B5F7Z0	SeAg_B0145	murG	B5F7W4	Salmonella enterica serovar Agona SL483	848	2882	Ecoli	-
SeAg_B0173	pdhR	B5F7Z0	SeAg_B0173	pdhR	B5F7Z0	Salmonella enterica serovar Agona SL483	848	848	Ecoli	-
SeAg_B0173	pdhR	B5F7Z0	SeAg_B0174	aceE	B5F7Z1	Salmonella enterica serovar Agona SL483	848	2895	Ecoli	-
SeAg_B0173	pdhR	B5F7Z0	SeAg_B0175	aceF	B5F7Z2	Salmonella enterica serovar Agona SL483	848	68	Ecoli	-
SeAg_B0173	pdhR	B5F7Z0	SeAg_B0239	hemL	B5F8R5	Salmonella enterica serovar Agona SL483	848	934	Ecoli	-
SeAg_B0173	pdhR	B5F7Z0	SeAg_B0478	cyoE	B5EXH9	Salmonella enterica serovar Agona SL483	848	185	Ecoli	-
SeAg_B0173	pdhR	B5F7Z0	SeAg_B0479	cyoD	B5EXI0	Salmonella enterica serovar Agona SL483	848	1172	Ecoli	-
SeAg_B0173	pdhR	B5F7Z0	SeAg_B0480	cyoC	B5EXI1	Salmonella enterica serovar Agona SL483	848	899	Ecoli	-
SeAg_B0173	pdhR	B5F7Z0	SeAg_B0481	cyoB	B5EXI2	Salmonella enterica serovar Agona SL483	848	886	Ecoli	-
SeAg_B0173	pdhR	B5F7Z0	SeAg_B0482	cyoA	B5EXI3	Salmonella enterica serovar Agona SL483	848	43	Ecoli	-
SeAg_B0173	pdhR	B5F7Z0	SeAg_B0514	SeAg_B0514	B5EXL3	Salmonella enterica serovar Agona SL483	848	2598	Ecoli	-
SeAg_B0173	pdhR	B5F7Z0	SeAg_B0515	SeAg_B0515	B5EXL4	Salmonella enterica serovar Agona SL483	848	1701	Ecoli	-
SeAg_B0173	pdhR	B5F7Z0	SeAg_B0674	lipA	B5EZ72	Salmonella enterica serovar Agona SL483	848	2033	Ecoli	-
SeAg_B0173	pdhR	B5F7Z0	SeAg_B1974	ndh	B5F8E3	Salmonella enterica serovar Agona SL483	848	2211	Ecoli	-
SeAg_B0173	pdhR	B5F7Z0	SeAg_B2756	grcA	B5F227	Salmonella enterica serovar Agona SL483	848	3300	Ecoli	-
SeAg_B4910	rob	B5F544	SeAg_B0816	SeAg_B0816	B5F058	Salmonella enterica serovar Agona SL483	856	2202	Ecoli	-
SeAg_B4910	rob	B5F544	SeAg_B0910	SeAg_B0910	B5F0Z2	Salmonella enterica serovar Agona SL483	856	2613	Ecoli	-
SeAg_B4910	rob	B5F544	SeAg_B0911	nfsA	B5F0Z3	Salmonella enterica serovar Agona SL483	856	1411	Ecoli	-
SeAg_B4910	rob	B5F544	SeAg_B0912	rimK	B5F0Z4	Salmonella enterica serovar Agona SL483	856	1296	Ecoli	-
SeAg_B4910	rob	B5F544	SeAg_B1437	acnA	B5F560	Salmonella enterica serovar Agona SL483	856	2511	Ecoli	-
SeAg_B4910	rob	B5F544	SeAg_B1650	marR	B5F615	Salmonella enterica serovar Agona SL483	856	764	Ecoli	-
SeAg_B4910	rob	B5F544	SeAg_B1651	SeAg_B1651	B5F616	Salmonella enterica serovar Agona SL483	856	2229	Ecoli	-
SeAg_B4910	rob	B5F544	SeAg_B1652	SeAg_B1652	B5F6C5	Salmonella enterica serovar Agona SL483	856	2086	Ecoli	-
SeAg_B4910	rob	B5F544	SeAg_B2349	SeAg_B2349	B5EYQ4	Salmonella enterica serovar Agona SL483	856	2009	Ecoli	-
SeAg_B4910	rob	B5F544	SeAg_B2351	SeAg_B2351	B5EYQ5	Salmonella enterica serovar Agona SL483	856	2220	Ecoli	-
SeAg_B4910	rob	B5F544	SeAg_B3367	tolC	B5F679	Salmonella enterica serovar Agona SL483	856	559	Ecoli	-
SeAg_B4910	rob	B5F544	SeAg_B4301	sodA	B5F0N9	Salmonella enterica serovar Agona SL483	856	3238	Ecoli	-
SeAg_B4910	rob	B5F544	SeAg_B4910	rob	B5F544	Salmonella enterica serovar Agona SL483	856	856	Ecoli	-
SeAg_B2469	SeAg_B2469	B5EZL1	SeAg_B1196	flhD	B5F2V9	Salmonella enterica serovar Agona SL483	909	1977	Ecoli	-
SeAg_B2469	SeAg_B2469	B5EZL1	SeAg_B1197	flhC	B5F2W0	Salmonella enterica serovar Agona SL483	909	4015	Ecoli	-
SeAg_B3607	zntR	B5F7R8	SeAg_B3778	zntA	B5F9D8	Salmonella enterica serovar Agona SL483	966	2128	Ecoli	-
SeAg_B2306	SeAg_B2306	B5EY01	SeAg_B2048	csgD	B5F967	Salmonella enterica serovar Agona SL483	968	2182	Ecoli	-
SeAg_B2306	SeAg_B2306	B5EY01	SeAg_B2049	SeAg_B2049	B5F968	Salmonella enterica serovar Agona SL483	968	183	Ecoli	-
SeAg_B2306	SeAg_B2306	B5EY01	SeAg_B2050	SeAg_B2050	B5F969	Salmonella enterica serovar Agona SL483	968	3566	Ecoli	-
SeAg_B2306	SeAg_B2306	B5EY01	SeAg_B2051	SeAg_B2051	B5F970	Salmonella enterica serovar Agona SL483	968	2268	Ecoli	-
SeAg_B2306	SeAg_B2306	B5EY01	SeAg_B3493	rpmA	B5F6V4	Salmonella enterica serovar Agona SL483	968	27	Ecoli	-
SeAg_B2306	SeAg_B2306	B5EY01	SeAg_B3494	rplU	B5F6V5	Salmonella enterica serovar Agona SL483	968	1526	Ecoli	-
SeAg_B3717	malT	B5F8N2	SeAg_B3715	malQ	B5F8N0	Salmonella enterica serovar Agona SL483	1035	4035	Ecoli	-
SeAg_B3717	malT	B5F8N2	SeAg_B3716	SeAg_B3716	B5F8N1	Salmonella enterica serovar Agona SL483	1035	1952	Ecoli	-
SeAg_B3717	malT	B5F8N2	SeAg_B4484	malG	B5F1P6	Salmonella enterica serovar Agona SL483	1035	876	Ecoli	-
SeAg_B3717	malT	B5F8N2	SeAg_B4485	malF	B5F1P7	Salmonella enterica serovar Agona SL483	1035	389	Ecoli	-
SeAg_B3717	malT	B5F8N2	SeAg_B4486	malE	B5F1P8	Salmonella enterica serovar Agona SL483	1035	189	Ecoli	-
SeAg_B3717	malT	B5F8N2	SeAg_B4487	malK	B5F1P9	Salmonella enterica serovar Agona SL483	1035	3821	Ecoli	-
SeAg_B3717	malT	B5F8N2	SeAg_B4488	lamB	B5F1Q0	Salmonella enterica serovar Agona SL483	1035	3308	Ecoli	-
SeAg_B3717	malT	B5F8N2	SeAg_B4489	malM	B5F1Q1	Salmonella enterica serovar Agona SL483	1035	512	Ecoli	-
SeAg_B3531	SeAg_B3531	B5F7K0	SeAg_B3526	SeAg_B3526	B5F7J5	Salmonella enterica serovar Agona SL483	1119	304	Ecoli	-
SeAg_B3531	SeAg_B3531	B5F7K0	SeAg_B3527	SeAg_B3527	B5F7J6	Salmonella enterica serovar Agona SL483	1119	2726	Ecoli	-
SeAg_B3531	SeAg_B3531	B5F7K0	SeAg_B3528	SeAg_B3528	B5F7J7	Salmonella enterica serovar Agona SL483	1119	2322	Ecoli	-
SeAg_B3531	SeAg_B3531	B5F7K0	SeAg_B3529	SeAg_B3529	B5F7J8	Salmonella enterica serovar Agona SL483	1119	2714	Ecoli	-
SeAg_B3531	SeAg_B3531	B5F7K0	SeAg_B3530	nanA	B5F7J9	Salmonella enterica serovar Agona SL483	1119	673	Ecoli	-
SeAg_B3531	SeAg_B3531	B5F7K0	SeAg_B4706	SeAg_B4706	B5F3F3	Salmonella enterica serovar Agona SL483	1119	4296	Ecoli	-
SeAg_B3531	SeAg_B3531	B5F7K0	SeAg_B4707	SeAg_B4707	B5F3F4	Salmonella enterica serovar Agona SL483	1119	1491	Ecoli	-
SeAg_B4103	asnC	B5EZ09	SeAg_B4100	gidB	B5EZ06	Salmonella enterica serovar Agona SL483	1140	1385	Ecoli	-
SeAg_B4103	asnC	B5EZ09	SeAg_B4101	gidA	B5EZ07	Salmonella enterica serovar Agona SL483	1140	2634	Ecoli	-
SeAg_B4103	asnC	B5EZ09	SeAg_B4103	asnC	B5EZ09	Salmonella enterica serovar Agona SL483	1140	1140	Ecoli	-
SeAg_B4103	asnC	B5EZ09	SeAg_B4104	asnA	B5EZ10	Salmonella enterica serovar Agona SL483	1140	3627	Ecoli	-
SeAg_B4381	SeAg_B4381	B5F0V7	SeAg_B0828	SeAg_B0828	B5F070	Salmonella enterica serovar Agona SL483	1145	3125	Ecoli	-
SeAg_B4381	SeAg_B4381	B5F0V7	SeAg_B0829	bioA	B5F071	Salmonella enterica serovar Agona SL483	1145	3938	Ecoli	-
SeAg_B4381	SeAg_B4381	B5F0V7	SeAg_B0830	bioB	B5F072	Salmonella enterica serovar Agona SL483	1145	1192	Ecoli	-
SeAg_B4381	SeAg_B4381	B5F0V7	SeAg_B0831	bioF	B5F073	Salmonella enterica serovar Agona SL483	1145	868	Ecoli	-
SeAg_B4381	SeAg_B4381	B5F0V7	SeAg_B0832	bioC	B5F074	Salmonella enterica serovar Agona SL483	1145	3726	Ecoli	-
SeAg_B4381	SeAg_B4381	B5F0V7	SeAg_B0833	bioD	B5F075	Salmonella enterica serovar Agona SL483	1145	1043	Ecoli	-
SeAg_B3576	fis	B5F7P5	SeAg_B0073	carA	B5F746	Salmonella enterica serovar Agona SL483	1300	1858	Ecoli	-
SeAg_B3576	fis	B5F7P5	SeAg_B0074	carB	B5F747	Salmonella enterica serovar Agona SL483	1300	1521	Ecoli	-
SeAg_B3576	fis	B5F7P5	SeAg_B0181	acnB	B5F7Z8	Salmonella enterica serovar Agona SL483	1300	4241	Ecoli	-
SeAg_B3576	fis	B5F7P5	SeAg_B0443	queA	B5EWT8	Salmonella enterica serovar Agona SL483	1300	1000	Ecoli	-
SeAg_B3576	fis	B5F7P5	SeAg_B0491	hupB	B5EXJ1	Salmonella enterica serovar Agona SL483	1300	2776	Ecoli	-
SeAg_B3576	fis	B5F7P5	SeAg_B0868	SeAg_B0868	B5F0B0	Salmonella enterica serovar Agona SL483	1300	2497	Ecoli	-
SeAg_B3576	fis	B5F7P5	SeAg_B0969	SeAg_B0969	B5F147	Salmonella enterica serovar Agona SL483	1300	3216	Ecoli	-
SeAg_B3576	fis	B5F7P5	SeAg_B0970	dmsB_2	B5F148	Salmonella enterica serovar Agona SL483	1300	3610	Ecoli	-
SeAg_B3576	fis	B5F7P5	SeAg_B0971	dmsC1	B5F149	Salmonella enterica serovar Agona SL483	1300	1060	Ecoli	-
SeAg_B3576	fis	B5F7P5	SeAg_B0978	pflB2	B5F155	Salmonella enterica serovar Agona SL483	1300	2570	Ecoli	-
SeAg_B3576	fis	B5F7P5	SeAg_B0979	SeAg_B0979	B5F156	Salmonella enterica serovar Agona SL483	1300	612	Ecoli	-
SeAg_B3576	fis	B5F7P5	SeAg_B1016	pyrD	B5F1U2	Salmonella enterica serovar Agona SL483	1300	900	Ecoli	-
SeAg_B3576	fis	B5F7P5	SeAg_B1375	SeAg_B1375	B5F4I8	Salmonella enterica serovar Agona SL483	1300	1313	Ecoli	-
SeAg_B3576	fis	B5F7P5	SeAg_B1376	narG	B5F4I9	Salmonella enterica serovar Agona SL483	1300	65	Ecoli	-
SeAg_B3576	fis	B5F7P5	SeAg_B1377	narH	B5F4J0	Salmonella enterica serovar Agona SL483	1300	3872	Ecoli	-
SeAg_B3576	fis	B5F7P5	SeAg_B1378	narJ	B5F4J1	Salmonella enterica serovar Agona SL483	1300	3138	Ecoli	-
SeAg_B3576	fis	B5F7P5	SeAg_B1379	narI	B5F4J2	Salmonella enterica serovar Agona SL483	1300	1321	Ecoli	-
SeAg_B3576	fis	B5F7P5	SeAg_B1394	hns	B5F4K0	Salmonella enterica serovar Agona SL483	1300	4137	Ecoli	-
SeAg_B3576	fis	B5F7P5	SeAg_B1396	adhE	B5F4K2	Salmonella enterica serovar Agona SL483	1300	205	Ecoli	-
SeAg_B3576	fis	B5F7P5	SeAg_B1432	topA	B5F4N5	Salmonella enterica serovar Agona SL483	1300	420	Ecoli	-
SeAg_B3576	fis	B5F7P5	SeAg_B1492	SeAg_B1492	B5F5B4	Salmonella enterica serovar Agona SL483	1300	2232	Ecoli	-
SeAg_B3576	fis	B5F7P5	SeAg_B1531	SeAg_B1531	B5F5E9	Salmonella enterica serovar Agona SL483	1300	3614	Ecoli	-
SeAg_B3576	fis	B5F7P5	SeAg_B1650	marR	B5F615	Salmonella enterica serovar Agona SL483	1300	764	Ecoli	-
SeAg_B3576	fis	B5F7P5	SeAg_B1651	SeAg_B1651	B5F616	Salmonella enterica serovar Agona SL483	1300	2229	Ecoli	-
SeAg_B3576	fis	B5F7P5	SeAg_B1652	SeAg_B1652	B5F6C5	Salmonella enterica serovar Agona SL483	1300	2086	Ecoli	-
SeAg_B3576	fis	B5F7P5	SeAg_B1860	osmE	B5F7I2	Salmonella enterica serovar Agona SL483	1300	686	Ecoli	-
SeAg_B3576	fis	B5F7P5	SeAg_B1974	ndh	B5F8E3	Salmonella enterica serovar Agona SL483	1300	2211	Ecoli	-
SeAg_B3576	fis	B5F7P5	SeAg_B1982	ptsG	B5F903	Salmonella enterica serovar Agona SL483	1300	3800	Ecoli	-
SeAg_B3576	fis	B5F7P5	SeAg_B2408	gyrA	B5EYV7	Salmonella enterica serovar Agona SL483	1300	3730	Ecoli	-
SeAg_B3576	fis	B5F7P5	SeAg_B2414	nrdB	B5EYW3	Salmonella enterica serovar Agona SL483	1300	1760	Ecoli	-
SeAg_B3576	fis	B5F7P5	SeAg_B2415	SeAg_B2415	B5EYW4	Salmonella enterica serovar Agona SL483	1300	2460	Ecoli	-
SeAg_B3576	fis	B5F7P5	SeAg_B2418	glpQ	B5EYW7	Salmonella enterica serovar Agona SL483	1300	473	Ecoli	-
SeAg_B3576	fis	B5F7P5	SeAg_B2419	glpT	B5EYW8	Salmonella enterica serovar Agona SL483	1300	2152	Ecoli	-
SeAg_B3576	fis	B5F7P5	SeAg_B2420	glpA	B5EYW9	Salmonella enterica serovar Agona SL483	1300	954	Ecoli	-
SeAg_B3576	fis	B5F7P5	SeAg_B2421	glpB	B5EYX0	Salmonella enterica serovar Agona SL483	1300	1890	Ecoli	-
SeAg_B3576	fis	B5F7P5	SeAg_B2422	glpC	B5EYX1	Salmonella enterica serovar Agona SL483	1300	2998	Ecoli	-
SeAg_B3576	fis	B5F7P5	SeAg_B2455	nuoN	B5EZJ7	Salmonella enterica serovar Agona SL483	1300	251	Ecoli	-
SeAg_B3576	fis	B5F7P5	SeAg_B2456	nuoM	B5EZJ8	Salmonella enterica serovar Agona SL483	1300	295	Ecoli	-
SeAg_B3576	fis	B5F7P5	SeAg_B2457	nuoL	B5EZJ9	Salmonella enterica serovar Agona SL483	1300	2469	Ecoli	-
SeAg_B3576	fis	B5F7P5	SeAg_B2458	nuoK	B5EZK0	Salmonella enterica serovar Agona SL483	1300	572	Ecoli	-
SeAg_B3576	fis	B5F7P5	SeAg_B2459	nuoJ	B5EZK1	Salmonella enterica serovar Agona SL483	1300	439	Ecoli	-
SeAg_B3576	fis	B5F7P5	SeAg_B2460	nuoI	B5EZK2	Salmonella enterica serovar Agona SL483	1300	731	Ecoli	-
SeAg_B3576	fis	B5F7P5	SeAg_B2461	nuoH	B5EZK3	Salmonella enterica serovar Agona SL483	1300	1041	Ecoli	-
SeAg_B3576	fis	B5F7P5	SeAg_B2462	nuoG	B5EZK4	Salmonella enterica serovar Agona SL483	1300	3846	Ecoli	-
SeAg_B3576	fis	B5F7P5	SeAg_B2463	nuoF	B5EZK5	Salmonella enterica serovar Agona SL483	1300	3490	Ecoli	-
SeAg_B3576	fis	B5F7P5	SeAg_B2464	nuoE	B5EZK6	Salmonella enterica serovar Agona SL483	1300	2034	Ecoli	-
SeAg_B3576	fis	B5F7P5	SeAg_B2465	nuoC	B5EZK7	Salmonella enterica serovar Agona SL483	1300	2936	Ecoli	-
SeAg_B3576	fis	B5F7P5	SeAg_B2466	SeAg_B2466	B5EZK8	Salmonella enterica serovar Agona SL483	1300	1329	Ecoli	-
SeAg_B3576	fis	B5F7P5	SeAg_B2467	nuoA	B5EZK9	Salmonella enterica serovar Agona SL483	1300	120	Ecoli	-
SeAg_B3576	fis	B5F7P5	SeAg_B2498	SeAg_B2498	B5EZP0	Salmonella enterica serovar Agona SL483	1300	15	Ecoli	-
SeAg_B3576	fis	B5F7P5	SeAg_B2499	SeAg_B2499	B5EZP1	Salmonella enterica serovar Agona SL483	1300	2531	Ecoli	-
SeAg_B3576	fis	B5F7P5	SeAg_B2500	SeAg_B2500	B5EZP2	Salmonella enterica serovar Agona SL483	1300	3233	Ecoli	-
SeAg_B3576	fis	B5F7P5	SeAg_B2501	SeAg_B2501	B5EZP3	Salmonella enterica serovar Agona SL483	1300	4363	Ecoli	-
SeAg_B3576	fis	B5F7P5	SeAg_B2558	gltX	B5F0E6	Salmonella enterica serovar Agona SL483	1300	1974	Ecoli	-
SeAg_B3576	fis	B5F7P5	SeAg_B2659	guaA	B5F185	Salmonella enterica serovar Agona SL483	1300	447	Ecoli	-
SeAg_B3576	fis	B5F7P5	SeAg_B2660	guaB	B5F186	Salmonella enterica serovar Agona SL483	1300	6235	Ecoli	-
SeAg_B3576	fis	B5F7P5	SeAg_B2756	grcA	B5F227	Salmonella enterica serovar Agona SL483	1300	3300	Ecoli	-
SeAg_B3576	fis	B5F7P5	SeAg_B3087	mazG	B5F4P1	Salmonella enterica serovar Agona SL483	1300	3476	Ecoli	-
SeAg_B3576	fis	B5F7P5	SeAg_B3405	ygjG	B5F6B4	Salmonella enterica serovar Agona SL483	1300	438	Ecoli	-
SeAg_B3576	fis	B5F7P5	SeAg_B3471	rpsO	B5F6T5	Salmonella enterica serovar Agona SL483	1300	3587	Ecoli	-
SeAg_B3576	fis	B5F7P5	SeAg_B3473	truB	B5F6T6	Salmonella enterica serovar Agona SL483	1300	1373	Ecoli	-
SeAg_B3576	fis	B5F7P5	SeAg_B3474	rbfA	B5F6T7	Salmonella enterica serovar Agona SL483	1300	1776	Ecoli	-
SeAg_B3576	fis	B5F7P5	SeAg_B3475	infB	B5F6T8	Salmonella enterica serovar Agona SL483	1300	4003	Ecoli	-
SeAg_B3576	fis	B5F7P5	SeAg_B3476	nusA	B5F6T9	Salmonella enterica serovar Agona SL483	1300	2754	Ecoli	-
SeAg_B3576	fis	B5F7P5	SeAg_B3477	SeAg_B3477	B5F6U0	Salmonella enterica serovar Agona SL483	1300	1397	Ecoli	-
SeAg_B3576	fis	B5F7P5	SeAg_B3530	nanA	B5F7J9	Salmonella enterica serovar Agona SL483	1300	673	Ecoli	-
SeAg_B3576	fis	B5F7P5	SeAg_B3535	rpsI	B5F7K4	Salmonella enterica serovar Agona SL483	1300	713	Ecoli	-
SeAg_B3576	fis	B5F7P5	SeAg_B3536	rplM	B5F7K5	Salmonella enterica serovar Agona SL483	1300	1103	Ecoli	-
SeAg_B3576	fis	B5F7P5	SeAg_B3575	dusB	B5F7P4	Salmonella enterica serovar Agona SL483	1300	334	Ecoli	-
SeAg_B3576	fis	B5F7P5	SeAg_B3576	fis	B5F7P5	Salmonella enterica serovar Agona SL483	1300	1300	Ecoli	-
SeAg_B3576	fis	B5F7P5	SeAg_B3663	crp	B5F8H8	Salmonella enterica serovar Agona SL483	1300	2484	Ecoli	-
SeAg_B3576	fis	B5F7P5	SeAg_B3664	SeAg_B3664	B5F8H9	Salmonella enterica serovar Agona SL483	1300	3172	Ecoli	-
SeAg_B3576	fis	B5F7P5	SeAg_B3876	SeAg_B3876	B5EX73	Salmonella enterica serovar Agona SL483	1300	3378	Ecoli	-
SeAg_B3576	fis	B5F7P5	SeAg_B3894	aldB	B5EX91	Salmonella enterica serovar Agona SL483	1300	3777	Ecoli	-
SeAg_B3576	fis	B5F7P5	SeAg_B3902	mtlD	B5EX99	Salmonella enterica serovar Agona SL483	1300	2343	Ecoli	-
SeAg_B3576	fis	B5F7P5	SeAg_B3903	mtlR	B5EXA0	Salmonella enterica serovar Agona SL483	1300	3152	Ecoli	-
SeAg_B3576	fis	B5F7P5	SeAg_B4063	gyrB	B5EYB1	Salmonella enterica serovar Agona SL483	1300	962	Ecoli	-
SeAg_B3576	fis	B5F7P5	SeAg_B4064	recF	B5EYB2	Salmonella enterica serovar Agona SL483	1300	2387	Ecoli	-
SeAg_B3576	fis	B5F7P5	SeAg_B4212	fadA	B5EZV9	Salmonella enterica serovar Agona SL483	1300	2432	Ecoli	-
SeAg_B3576	fis	B5F7P5	SeAg_B4213	fadB	B5EZW0	Salmonella enterica serovar Agona SL483	1300	1160	Ecoli	-
SeAg_B3576	fis	B5F7P5	SeAg_B4239	glnA	B5EZX8	Salmonella enterica serovar Agona SL483	1300	1022	Ecoli	-
SeAg_B3576	fis	B5F7P5	SeAg_B4370	trmA	B5F0V3	Salmonella enterica serovar Agona SL483	1300	3470	Ecoli	-
SeAg_B3576	fis	B5F7P5	SeAg_B4414	hupA	B5F1I3	Salmonella enterica serovar Agona SL483	1300	2117	Ecoli	-
SeAg_B3576	fis	B5F7P5	SeAg_B4415	SeAg_B4415	B5F1I4	Salmonella enterica serovar Agona SL483	1300	1457	Ecoli	-
SeAg_B3576	fis	B5F7P5	SeAg_B4486	malE	B5F1P8	Salmonella enterica serovar Agona SL483	1300	189	Ecoli	-
SeAg_B3576	fis	B5F7P5	SeAg_B4533	actP	B5F2E9	Salmonella enterica serovar Agona SL483	1300	242	Ecoli	-
SeAg_B3576	fis	B5F7P5	SeAg_B4534	SeAg_B4534	B5F2F0	Salmonella enterica serovar Agona SL483	1300	1193	Ecoli	-
SeAg_B3576	fis	B5F7P5	SeAg_B4535	acsA	B5F2F1	Salmonella enterica serovar Agona SL483	1300	3305	Ecoli	-
SeAg_B3576	fis	B5F7P5	SeAg_B4536	nrfA	B5F2F2	Salmonella enterica serovar Agona SL483	1300	3235	Ecoli	-
SeAg_B3576	fis	B5F7P5	SeAg_B4537	nrfB	B5F2F3	Salmonella enterica serovar Agona SL483	1300	338	Ecoli	-
SeAg_B3576	fis	B5F7P5	SeAg_B4538	nrfC	B5F2F4	Salmonella enterica serovar Agona SL483	1300	3282	Ecoli	-
SeAg_B3576	fis	B5F7P5	SeAg_B4539	nrfD	B5F2F5	Salmonella enterica serovar Agona SL483	1300	3778	Ecoli	-
SeAg_B3576	fis	B5F7P5	SeAg_B4540	SeAg_B4540	B5F2F6	Salmonella enterica serovar Agona SL483	1300	2462	Ecoli	-
SeAg_B3576	fis	B5F7P5	SeAg_B4541	SeAg_B4541	B5F2F7	Salmonella enterica serovar Agona SL483	1300	232	Ecoli	-
SeAg_B3576	fis	B5F7P5	SeAg_B4552	SeAg_B4552	B5F2G6	Salmonella enterica serovar Agona SL483	1300	384	Ecoli	-
SeAg_B3576	fis	B5F7P5	SeAg_B4882	osmY	B5F517	Salmonella enterica serovar Agona SL483	1300	127	Ecoli	-
SeAg_B3576	fis	B5F7P5	SeAg_B4883	SeAg_B4883	B5F518	Salmonella enterica serovar Agona SL483	1300	3504	Ecoli	-
SeAg_B3576	fis	B5F7P5	SeAg_B4884	SeAg_B4884	B5F519	Salmonella enterica serovar Agona SL483	1300	1648	Ecoli	-
SeAg_B3576	fis	B5F7P5	SeAg_B4885	SeAg_B4885	B5F520	Salmonella enterica serovar Agona SL483	1300	1021	Ecoli	-
SeAg_B3576	fis	B5F7P5	SeAg_B4889	deoC	B5F524	Salmonella enterica serovar Agona SL483	1300	1845	Ecoli	-
SeAg_B3576	fis	B5F7P5	SeAg_B4890	deoA	B5F525	Salmonella enterica serovar Agona SL483	1300	2201	Ecoli	-
SeAg_B3576	fis	B5F7P5	SeAg_B4891	deoB	B5F526	Salmonella enterica serovar Agona SL483	1300	1641	Ecoli	-
SeAg_B1684	mic	B5F6F7	SeAg_B1299	SeAg_B1299	B5F3Q9	Salmonella enterica serovar Agona SL483	1347	2778	Ecoli	-
SeAg_B1684	mic	B5F6F7	SeAg_B1300	manZ	B5F3R0	Salmonella enterica serovar Agona SL483	1347	3056	Ecoli	-
SeAg_B1684	mic	B5F6F7	SeAg_B1301	manY	B5F3R1	Salmonella enterica serovar Agona SL483	1347	2212	Ecoli	-
SeAg_B1684	mic	B5F6F7	SeAg_B1302	manX	B5F3R2	Salmonella enterica serovar Agona SL483	1347	111	Ecoli	-
SeAg_B1684	mic	B5F6F7	SeAg_B1684	mic	B5F6F7	Salmonella enterica serovar Agona SL483	1347	1347	Ecoli	-
SeAg_B1684	mic	B5F6F7	SeAg_B1982	ptsG	B5F903	Salmonella enterica serovar Agona SL483	1347	3800	Ecoli	-
SeAg_B1684	mic	B5F6F7	SeAg_B2576	ptsH	B5F0G0	Salmonella enterica serovar Agona SL483	1347	561	Ecoli	-
SeAg_B1684	mic	B5F6F7	SeAg_B2577	ptsI	B5F0G1	Salmonella enterica serovar Agona SL483	1347	1686	Ecoli	-
SeAg_B1684	mic	B5F6F7	SeAg_B2578	crr	B5F0G2	Salmonella enterica serovar Agona SL483	1347	1728	Ecoli	-
SeAg_B1684	mic	B5F6F7	SeAg_B3717	malT	B5F8N2	Salmonella enterica serovar Agona SL483	1347	1035	Ecoli	-
SeAg_B1953	SeAg_B1953	B5F8C2	SeAg_B0239	hemL	B5F8R5	Salmonella enterica serovar Agona SL483	1432	934	Ecoli	-
SeAg_B1953	SeAg_B1953	B5F8C2	SeAg_B0516	acrB	B5EXL5	Salmonella enterica serovar Agona SL483	1432	299	Ecoli	-
SeAg_B1953	SeAg_B1953	B5F8C2	SeAg_B0517	acrA	B5EXL6	Salmonella enterica serovar Agona SL483	1432	2180	Ecoli	-
SeAg_B1953	SeAg_B1953	B5F8C2	SeAg_B0900	SeAg_B0900	B5F0Y3	Salmonella enterica serovar Agona SL483	1432	786	Ecoli	-
SeAg_B1953	SeAg_B1953	B5F8C2	SeAg_B0901	SeAg_B0901	B5F0Y4	Salmonella enterica serovar Agona SL483	1432	1972	Ecoli	-
SeAg_B1953	SeAg_B1953	B5F8C2	SeAg_B1655	SeAg_B1655	B5F6C8	Salmonella enterica serovar Agona SL483	1432	3701	Ecoli	-
SeAg_B1953	SeAg_B1953	B5F8C2	SeAg_B1703	SeAg_B1703	B5F6H6	Salmonella enterica serovar Agona SL483	1432	2296	Ecoli	-
SeAg_B1953	SeAg_B1953	B5F8C2	SeAg_B2531	SeAg_B2531	B5EZS2	Salmonella enterica serovar Agona SL483	1432	1790	Ecoli	-
SeAg_B1953	SeAg_B1953	B5F8C2	SeAg_B2535	SeAg_B2535	B5F0C7	Salmonella enterica serovar Agona SL483	1432	2298	Ecoli	-
SeAg_B1953	SeAg_B1953	B5F8C2	SeAg_B3367	tolC	B5F679	Salmonella enterica serovar Agona SL483	1432	559	Ecoli	-
SeAg_B1953	SeAg_B1953	B5F8C2	SeAg_B3735	SeAg_B3735	B5F8Q0	Salmonella enterica serovar Agona SL483	1432	3191	Ecoli	-
SeAg_B1953	SeAg_B1953	B5F8C2	SeAg_B3736	glgA	B5F8Q1	Salmonella enterica serovar Agona SL483	1432	166	Ecoli	-
SeAg_B1953	SeAg_B1953	B5F8C2	SeAg_B3737	glgC	B5F8Q2	Salmonella enterica serovar Agona SL483	1432	1990	Ecoli	-
SeAg_B1953	SeAg_B1953	B5F8C2	SeAg_B3738	glgX	B5F8Q3	Salmonella enterica serovar Agona SL483	1432	1239	Ecoli	-
SeAg_B1953	SeAg_B1953	B5F8C2	SeAg_B3739	glgB	B5F9A0	Salmonella enterica serovar Agona SL483	1432	3303	Ecoli	-
SeAg_B1953	SeAg_B1953	B5F8C2	SeAg_B4347	metB	B5F0T2	Salmonella enterica serovar Agona SL483	1432	526	Ecoli	-
SeAg_B1953	SeAg_B1953	B5F8C2	SeAg_B4348	metL	B5F0T3	Salmonella enterica serovar Agona SL483	1432	1149	Ecoli	-
SeAg_B1953	SeAg_B1953	B5F8C2	SeAg_B4419	purD	B5F1I8	Salmonella enterica serovar Agona SL483	1432	1821	Ecoli	-
SeAg_B1953	SeAg_B1953	B5F8C2	SeAg_B4420	purH	B5F1I9	Salmonella enterica serovar Agona SL483	1432	603	Ecoli	-
SeAg_B0739	SeAg_B0739	B5EZC9	SeAg_B2906	gabP	B5F316	Salmonella enterica serovar Agona SL483	1470	1997	Ecoli	-
SeAg_B0739	SeAg_B0739	B5EZC9	SeAg_B2907	SeAg_B2907	B5F317	Salmonella enterica serovar Agona SL483	1470	1683	Ecoli	-
SeAg_B0739	SeAg_B0739	B5EZC9	SeAg_B3223	serA	B5F5I8	Salmonella enterica serovar Agona SL483	1470	3261	Ecoli	-
SeAg_B0739	SeAg_B0739	B5EZC9	SeAg_B3524	codB	B5F7J3	Salmonella enterica serovar Agona SL483	1470	830	Ecoli	-
SeAg_B0739	SeAg_B0739	B5EZC9	SeAg_B3525	SeAg_B3525	B5F7J4	Salmonella enterica serovar Agona SL483	1470	1208	Ecoli	-
SeAg_B0739	SeAg_B0739	B5EZC9	SeAg_B4100	gidB	B5EZ06	Salmonella enterica serovar Agona SL483	1470	1385	Ecoli	-
SeAg_B0739	SeAg_B0739	B5EZC9	SeAg_B4101	gidA	B5EZ07	Salmonella enterica serovar Agona SL483	1470	2634	Ecoli	-
SeAg_B0739	SeAg_B0739	B5EZC9	SeAg_B4103	asnC	B5EZ09	Salmonella enterica serovar Agona SL483	1470	1140	Ecoli	-
SeAg_B4292	SeAg_B4292	B5F0N0	SeAg_B4291	SeAg_B4291	B5F0M9	Salmonella enterica serovar Agona SL483	1476	3396	Ecoli	-
SeAg_B4292	SeAg_B4292	B5F0N0	SeAg_B4292	SeAg_B4292	B5F0N0	Salmonella enterica serovar Agona SL483	1476	1476	Ecoli	-
SeAg_B4561	SeAg_B4561	B5F2H4	SeAg_B4561	SeAg_B4561	B5F2H4	Salmonella enterica serovar Agona SL483	1492	1492	Ecoli	-
SeAg_B4561	SeAg_B4561	B5F2H4	SeAg_B4562	SeAg_B4562	B5F2H5	Salmonella enterica serovar Agona SL483	1492	101	Ecoli	-
SeAg_B4561	SeAg_B4561	B5F2H4	SeAg_B4563	SeAg_B4563	B5F2H6	Salmonella enterica serovar Agona SL483	1492	1266	Ecoli	-
SeAg_B0045	nhaR	B5F718	SeAg_B0044	nhaA	B5F717	Salmonella enterica serovar Agona SL483	1499	3568	Ecoli	-
SeAg_B0045	nhaR	B5F718	SeAg_B0045	nhaR	B5F718	Salmonella enterica serovar Agona SL483	1499	1499	Ecoli	-
SeAg_B3127	gcvA	B5F4S9	SeAg_B3125	SeAg_B3125	B5F4S7	Salmonella enterica serovar Agona SL483	1529	1155	Ecoli	-
SeAg_B3127	gcvA	B5F4S9	SeAg_B3126	SeAg_B3126	B5F4S8	Salmonella enterica serovar Agona SL483	1529	1205	Ecoli	-
SeAg_B3127	gcvA	B5F4S9	SeAg_B3127	gcvA	B5F4S9	Salmonella enterica serovar Agona SL483	1529	1529	Ecoli	-
SeAg_B3127	gcvA	B5F4S9	SeAg_B3210	gcvP	B5F5H7	Salmonella enterica serovar Agona SL483	1529	836	Ecoli	-
SeAg_B3127	gcvA	B5F4S9	SeAg_B3211	SeAg_B3211	B5F5H8	Salmonella enterica serovar Agona SL483	1529	6230	Ecoli	-
SeAg_B3127	gcvA	B5F4S9	SeAg_B3212	gcvH	B5F5H9	Salmonella enterica serovar Agona SL483	1529	704	Ecoli	-
SeAg_B3127	gcvA	B5F4S9	SeAg_B3213	gcvT	B5F5I0	Salmonella enterica serovar Agona SL483	1529	1583	Ecoli	-
SeAg_B3910	SeAg_B3910	B5EXA7	SeAg_B3909	lldP	B5EXA6	Salmonella enterica serovar Agona SL483	1626	841	Ecoli	-
SeAg_B3910	SeAg_B3910	B5EXA7	SeAg_B3910	SeAg_B3910	B5EXA7	Salmonella enterica serovar Agona SL483	1626	1626	Ecoli	-
SeAg_B3910	SeAg_B3910	B5EXA7	SeAg_B3911	lldD	B5EXA8	Salmonella enterica serovar Agona SL483	1626	2890	Ecoli	-
SeAg_B3910	SeAg_B3910	B5EXA7	SeAg_B3912	SeAg_B3912	B5EXA9	Salmonella enterica serovar Agona SL483	1626	6227	Ecoli	-
SeAg_B4659	SeAg_B4659	B5F3A7	SeAg_B4660	SeAg_B4660	B5F3A8	Salmonella enterica serovar Agona SL483	1700	2974	Ecoli	-
SeAg_B4659	SeAg_B4659	B5F3A7	SeAg_B4661	ulaA	B5F3A9	Salmonella enterica serovar Agona SL483	1700	255	Ecoli	-
SeAg_B4659	SeAg_B4659	B5F3A7	SeAg_B4662	ulaB	B5F3B0	Salmonella enterica serovar Agona SL483	1700	1894	Ecoli	-
SeAg_B4659	SeAg_B4659	B5F3A7	SeAg_B4663	ulaC	B5F3B1	Salmonella enterica serovar Agona SL483	1700	2898	Ecoli	-
SeAg_B4659	SeAg_B4659	B5F3A7	SeAg_B4664	ulaD	B5F3B2	Salmonella enterica serovar Agona SL483	1700	2584	Ecoli	-
SeAg_B4659	SeAg_B4659	B5F3A7	SeAg_B4665	ulaE	B5F3B3	Salmonella enterica serovar Agona SL483	1700	1663	Ecoli	-
SeAg_B4659	SeAg_B4659	B5F3A7	SeAg_B4666	sgaE	B5F3B4	Salmonella enterica serovar Agona SL483	1700	3474	Ecoli	-
SeAg_B2959	SeAg_B2959	B5F363	SeAg_B2959	SeAg_B2959	B5F363	Salmonella enterica serovar Agona SL483	1960	1960	Ecoli	-
SeAg_B2959	SeAg_B2959	B5F363	SeAg_B2960	SeAg_B2960	B5F364	Salmonella enterica serovar Agona SL483	1960	3488	Ecoli	-
SeAg_B2959	SeAg_B2959	B5F363	SeAg_B2961	SeAg_B2961	B5F365	Salmonella enterica serovar Agona SL483	1960	4100	Ecoli	-
SeAg_B3864	SeAg_B3864	B5EX62	SeAg_B2408	gyrA	B5EYV7	Salmonella enterica serovar Agona SL483	2070	3730	Ecoli	-
SeAg_B4766	SeAg_B4766	B5F468	SeAg_B3741	gntU	B5F9A2	Salmonella enterica serovar Agona SL483	2081	1262	Ecoli	-
SeAg_B4766	SeAg_B4766	B5F468	SeAg_B3742	gntK	B5F9A3	Salmonella enterica serovar Agona SL483	2081	403	Ecoli	-
SeAg_B4766	SeAg_B4766	B5F468	SeAg_B4766	SeAg_B4766	B5F468	Salmonella enterica serovar Agona SL483	2081	2081	Ecoli	-
SeAg_B4766	SeAg_B4766	B5F468	SeAg_B4767	SeAg_B4767	B5F469	Salmonella enterica serovar Agona SL483	2081	457	Ecoli	-
SeAg_B4766	SeAg_B4766	B5F468	SeAg_B4768	SeAg_B4768	B5F470	Salmonella enterica serovar Agona SL483	2081	82	Ecoli	-
SeAg_B4766	SeAg_B4766	B5F468	SeAg_B4769	SeAg_B4769	B5F471	Salmonella enterica serovar Agona SL483	2081	3590	Ecoli	-
SeAg_B4766	SeAg_B4766	B5F468	SeAg_B4770	idnK	B5F472	Salmonella enterica serovar Agona SL483	2081	33	Ecoli	-
SeAg_B4346	metJ	B5F0T1	SeAg_B0286	metQ	B5F8V9	Salmonella enterica serovar Agona SL483	2092	119	Ecoli	-
SeAg_B4346	metJ	B5F0T1	SeAg_B0287	metI	B5F8W0	Salmonella enterica serovar Agona SL483	2092	2043	Ecoli	-
SeAg_B4346	metJ	B5F0T1	SeAg_B0288	metN	B5F8W1	Salmonella enterica serovar Agona SL483	2092	3913	Ecoli	-
SeAg_B4346	metJ	B5F0T1	SeAg_B0647	ahpC	B5EYJ9	Salmonella enterica serovar Agona SL483	2092	1258	Ecoli	-
SeAg_B4346	metJ	B5F0T1	SeAg_B2338	SeAg_B2338	B5EYP2	Salmonella enterica serovar Agona SL483	2092	165	Ecoli	-
SeAg_B4346	metJ	B5F0T1	SeAg_B2339	folE	B5EYP3	Salmonella enterica serovar Agona SL483	2092	2853	Ecoli	-
SeAg_B4346	metJ	B5F0T1	SeAg_B3252	metK	B5F5L4	Salmonella enterica serovar Agona SL483	2092	93	Ecoli	-
SeAg_B4346	metJ	B5F0T1	SeAg_B4194	metE	B5EZU1	Salmonella enterica serovar Agona SL483	2092	2156	Ecoli	-
SeAg_B4346	metJ	B5F0T1	SeAg_B4195	SeAg_B4195	B5EZU2	Salmonella enterica serovar Agona SL483	2092	4977	Ecoli	-
SeAg_B4346	metJ	B5F0T1	SeAg_B4196	SeAg_B4196	B5EZU3	Salmonella enterica serovar Agona SL483	2092	4519	Ecoli	-
SeAg_B4346	metJ	B5F0T1	SeAg_B4347	metB	B5F0T2	Salmonella enterica serovar Agona SL483	2092	526	Ecoli	-
SeAg_B4346	metJ	B5F0T1	SeAg_B4348	metL	B5F0T3	Salmonella enterica serovar Agona SL483	2092	1149	Ecoli	-
SeAg_B4346	metJ	B5F0T1	SeAg_B4353	metF	B5F0T8	Salmonella enterica serovar Agona SL483	2092	1490	Ecoli	-
SeAg_B4346	metJ	B5F0T1	SeAg_B4428	metA	B5F1J1	Salmonella enterica serovar Agona SL483	2092	262	Ecoli	-
SeAg_B1744	purR	B5F6L7	SeAg_B0073	carA	B5F746	Salmonella enterica serovar Agona SL483	2100	1858	Ecoli	-
SeAg_B1744	purR	B5F6L7	SeAg_B0074	carB	B5F747	Salmonella enterica serovar Agona SL483	2100	1521	Ecoli	-
SeAg_B1744	purR	B5F6L7	SeAg_B0579	purK	B5EYD3	Salmonella enterica serovar Agona SL483	2100	2248	Ecoli	-
SeAg_B1744	purR	B5F6L7	SeAg_B0580	purE	B5EYD4	Salmonella enterica serovar Agona SL483	2100	144	Ecoli	-
SeAg_B1744	purR	B5F6L7	SeAg_B0581	lpxH	B5EYD5	Salmonella enterica serovar Agona SL483	2100	588	Ecoli	-
SeAg_B1744	purR	B5F6L7	SeAg_B0582	ppiB	B5EYD6	Salmonella enterica serovar Agona SL483	2100	2979	Ecoli	-
SeAg_B1744	purR	B5F6L7	SeAg_B1016	pyrD	B5F1U2	Salmonella enterica serovar Agona SL483	2100	900	Ecoli	-
SeAg_B1744	purR	B5F6L7	SeAg_B1744	purR	B5F6L7	Salmonella enterica serovar Agona SL483	2100	2100	Ecoli	-
SeAg_B1744	purR	B5F6L7	SeAg_B2025	pyrC	B5F944	Salmonella enterica serovar Agona SL483	2100	2342	Ecoli	-
SeAg_B1744	purR	B5F6L7	SeAg_B2498	SeAg_B2498	B5EZP0	Salmonella enterica serovar Agona SL483	2100	15	Ecoli	-
SeAg_B1744	purR	B5F6L7	SeAg_B2499	SeAg_B2499	B5EZP1	Salmonella enterica serovar Agona SL483	2100	2531	Ecoli	-
SeAg_B1744	purR	B5F6L7	SeAg_B2500	SeAg_B2500	B5EZP2	Salmonella enterica serovar Agona SL483	2100	3233	Ecoli	-
SeAg_B1744	purR	B5F6L7	SeAg_B2501	SeAg_B2501	B5EZP3	Salmonella enterica serovar Agona SL483	2100	4363	Ecoli	-
SeAg_B1744	purR	B5F6L7	SeAg_B2504	purF	B5EZP6	Salmonella enterica serovar Agona SL483	2100	478	Ecoli	-
SeAg_B1744	purR	B5F6L7	SeAg_B2505	cvpA	B5EZP7	Salmonella enterica serovar Agona SL483	2100	3195	Ecoli	-
SeAg_B1744	purR	B5F6L7	SeAg_B2632	purC	B5F0L3	Salmonella enterica serovar Agona SL483	2100	1843	Ecoli	-
SeAg_B1744	purR	B5F6L7	SeAg_B2659	guaA	B5F185	Salmonella enterica serovar Agona SL483	2100	447	Ecoli	-
SeAg_B1744	purR	B5F6L7	SeAg_B2660	guaB	B5F186	Salmonella enterica serovar Agona SL483	2100	6235	Ecoli	-
SeAg_B1744	purR	B5F6L7	SeAg_B2710	glyA	B5F1D2	Salmonella enterica serovar Agona SL483	2100	2280	Ecoli	-
SeAg_B1744	purR	B5F6L7	SeAg_B2727	purL	B5F1E5	Salmonella enterica serovar Agona SL483	2100	1282	Ecoli	-
SeAg_B1744	purR	B5F6L7	SeAg_B3210	gcvP	B5F5H7	Salmonella enterica serovar Agona SL483	2100	836	Ecoli	-
SeAg_B1744	purR	B5F6L7	SeAg_B3211	SeAg_B3211	B5F5H8	Salmonella enterica serovar Agona SL483	2100	6230	Ecoli	-
SeAg_B1744	purR	B5F6L7	SeAg_B3212	gcvH	B5F5H9	Salmonella enterica serovar Agona SL483	2100	704	Ecoli	-
SeAg_B1744	purR	B5F6L7	SeAg_B3213	gcvT	B5F5I0	Salmonella enterica serovar Agona SL483	2100	1583	Ecoli	-
SeAg_B1744	purR	B5F6L7	SeAg_B3524	codB	B5F7J3	Salmonella enterica serovar Agona SL483	2100	830	Ecoli	-
SeAg_B1744	purR	B5F6L7	SeAg_B3525	SeAg_B3525	B5F7J4	Salmonella enterica serovar Agona SL483	2100	1208	Ecoli	-
SeAg_B1744	purR	B5F6L7	SeAg_B4419	purD	B5F1I8	Salmonella enterica serovar Agona SL483	2100	1821	Ecoli	-
SeAg_B1744	purR	B5F6L7	SeAg_B4420	purH	B5F1I9	Salmonella enterica serovar Agona SL483	2100	603	Ecoli	-
SeAg_B1744	purR	B5F6L7	SeAg_B4644	purA	B5F392	Salmonella enterica serovar Agona SL483	2100	1431	Ecoli	-
SeAg_B1737	SeAg_B1737	B5F6L0	SeAg_B1737	SeAg_B1737	B5F6L0	Salmonella enterica serovar Agona SL483	2106	2106	Ecoli	-
SeAg_B1737	SeAg_B1737	B5F6L0	SeAg_B1738	SeAg_B1738	B5F6L1	Salmonella enterica serovar Agona SL483	2106	4111	Ecoli	-
SeAg_B1737	SeAg_B1737	B5F6L0	SeAg_B1739	gloA	B5F6L2	Salmonella enterica serovar Agona SL483	2106	3522	Ecoli	-
SeAg_B2048	csgD	B5F967	SeAg_B0350	pepD	B5EWJ9	Salmonella enterica serovar Agona SL483	2182	4070	Ecoli	-
SeAg_B2048	csgD	B5F967	SeAg_B0421	adrA	B5EWR6	Salmonella enterica serovar Agona SL483	2182	3299	Ecoli	-
SeAg_B2048	csgD	B5F967	SeAg_B1035	SeAg_B1035	B5F1W1	Salmonella enterica serovar Agona SL483	2182	316	Ecoli	-
SeAg_B2048	csgD	B5F967	SeAg_B1077	SeAg_B1077	B5F201	Salmonella enterica serovar Agona SL483	2182	1955	Ecoli	-
SeAg_B2048	csgD	B5F967	SeAg_B1078	wrbA	B5F202	Salmonella enterica serovar Agona SL483	2182	2317	Ecoli	-
SeAg_B2048	csgD	B5F967	SeAg_B2043	SeAg_B2043	B5F962	Salmonella enterica serovar Agona SL483	2182	2550	Ecoli	-
SeAg_B2048	csgD	B5F967	SeAg_B2044	SeAg_B2044	B5F963	Salmonella enterica serovar Agona SL483	2182	6231	Ecoli	-
SeAg_B2048	csgD	B5F967	SeAg_B2045	csgC	B5F964	Salmonella enterica serovar Agona SL483	2182	3503	Ecoli	-
SeAg_B2048	csgD	B5F967	SeAg_B2046	SeAg_B2046	B5F965	Salmonella enterica serovar Agona SL483	2182	2907	Ecoli	-
SeAg_B2048	csgD	B5F967	SeAg_B2047	csgB	B5F966	Salmonella enterica serovar Agona SL483	2182	2143	Ecoli	-
SeAg_B2048	csgD	B5F967	SeAg_B2048	csgD	B5F967	Salmonella enterica serovar Agona SL483	2182	2182	Ecoli	-
SeAg_B2048	csgD	B5F967	SeAg_B2049	SeAg_B2049	B5F968	Salmonella enterica serovar Agona SL483	2182	183	Ecoli	-
SeAg_B2048	csgD	B5F967	SeAg_B2050	SeAg_B2050	B5F969	Salmonella enterica serovar Agona SL483	2182	3566	Ecoli	-
SeAg_B2048	csgD	B5F967	SeAg_B2051	SeAg_B2051	B5F970	Salmonella enterica serovar Agona SL483	2182	2268	Ecoli	-
SeAg_B2048	csgD	B5F967	SeAg_B3459	SeAg_B3459	B5F6S5	Salmonella enterica serovar Agona SL483	2182	2264	Ecoli	-
SeAg_B2048	csgD	B5F967	SeAg_B3460	SeAg_B3460	B5F6S6	Salmonella enterica serovar Agona SL483	2182	1650	Ecoli	-
SeAg_B4645	nsrR	B5F393	SeAg_B0174	aceE	B5F7Z1	Salmonella enterica serovar Agona SL483	2218	2895	Ecoli	-
SeAg_B4645	nsrR	B5F393	SeAg_B0175	aceF	B5F7Z2	Salmonella enterica serovar Agona SL483	2218	68	Ecoli	-
SeAg_B4645	nsrR	B5F393	SeAg_B0299	dkgB	B5F8W4	Salmonella enterica serovar Agona SL483	2218	4151	Ecoli	-
SeAg_B4645	nsrR	B5F393	SeAg_B0936	hcr	B5F117	Salmonella enterica serovar Agona SL483	2218	2403	Ecoli	-
SeAg_B4645	nsrR	B5F393	SeAg_B0937	hcp	B5F118	Salmonella enterica serovar Agona SL483	2218	753	Ecoli	-
SeAg_B4645	nsrR	B5F393	SeAg_B0964	lrp	B5F142	Salmonella enterica serovar Agona SL483	2218	3848	Ecoli	-
SeAg_B4645	nsrR	B5F393	SeAg_B1164	fliA	B5F2T2	Salmonella enterica serovar Agona SL483	2218	678	Ecoli	-
SeAg_B4645	nsrR	B5F393	SeAg_B1166	fliY	B5F2T3	Salmonella enterica serovar Agona SL483	2218	891	Ecoli	-
SeAg_B4645	nsrR	B5F393	SeAg_B1476	SeAg_B1476	B5F598	Salmonella enterica serovar Agona SL483	2218	2402	Ecoli	-
SeAg_B4645	nsrR	B5F393	SeAg_B1552	SeAg_B1552	B5F5S1	Salmonella enterica serovar Agona SL483	2218	1988	Ecoli	-
SeAg_B4645	nsrR	B5F393	SeAg_B1553	tehB	B5F5S2	Salmonella enterica serovar Agona SL483	2218	3324	Ecoli	-
SeAg_B4645	nsrR	B5F393	SeAg_B1741	SeAg_B1741	B5F6L4	Salmonella enterica serovar Agona SL483	2218	1938	Ecoli	-
SeAg_B4645	nsrR	B5F393	SeAg_B1742	SeAg_B1742	B5F6L5	Salmonella enterica serovar Agona SL483	2218	4189	Ecoli	-
SeAg_B4645	nsrR	B5F393	SeAg_B1743	SeAg_B1743	B5F6L6	Salmonella enterica serovar Agona SL483	2218	2050	Ecoli	-
SeAg_B4645	nsrR	B5F393	SeAg_B1797	SeAg_B1797	B5F7C3	Salmonella enterica serovar Agona SL483	2218	1450	Ecoli	-
SeAg_B4645	nsrR	B5F393	SeAg_B1798	SeAg_B1798	B5F7C4	Salmonella enterica serovar Agona SL483	2218	1741	Ecoli	-
SeAg_B4645	nsrR	B5F393	SeAg_B1799	sufD	B5F7C5	Salmonella enterica serovar Agona SL483	2218	880	Ecoli	-
SeAg_B4645	nsrR	B5F393	SeAg_B1800	sufC	B5F7C6	Salmonella enterica serovar Agona SL483	2218	2620	Ecoli	-
SeAg_B4645	nsrR	B5F393	SeAg_B1801	sufB	B5F7C7	Salmonella enterica serovar Agona SL483	2218	2832	Ecoli	-
SeAg_B4645	nsrR	B5F393	SeAg_B1802	sufA	B5F7C8	Salmonella enterica serovar Agona SL483	2218	3904	Ecoli	-
SeAg_B4645	nsrR	B5F393	SeAg_B1839	infC	B5F7G1	Salmonella enterica serovar Agona SL483	2218	3273	Ecoli	-
SeAg_B4645	nsrR	B5F393	SeAg_B1840	thrS	B5F7G2	Salmonella enterica serovar Agona SL483	2218	2445	Ecoli	-
SeAg_B4645	nsrR	B5F393	SeAg_B1974	ndh	B5F8E3	Salmonella enterica serovar Agona SL483	2218	2211	Ecoli	-
SeAg_B4645	nsrR	B5F393	SeAg_B2320	SeAg_B2320	B5EYM5	Salmonella enterica serovar Agona SL483	2218	1609	Ecoli	-
SeAg_B4645	nsrR	B5F393	SeAg_B2321	SeAg_B2321	B5EYM6	Salmonella enterica serovar Agona SL483	2218	3438	Ecoli	-
SeAg_B4645	nsrR	B5F393	SeAg_B2322	maiA	B5EYM7	Salmonella enterica serovar Agona SL483	2218	2063	Ecoli	-
SeAg_B4645	nsrR	B5F393	SeAg_B2323	SeAg_B2323	B5EYM8	Salmonella enterica serovar Agona SL483	2218	2346	Ecoli	-
SeAg_B4645	nsrR	B5F393	SeAg_B2324	gtdA	B5EYM9	Salmonella enterica serovar Agona SL483	2218	3151	Ecoli	-
SeAg_B4645	nsrR	B5F393	SeAg_B2325	SeAg_B2325	B5EYN0	Salmonella enterica serovar Agona SL483	2218	2236	Ecoli	-
SeAg_B4645	nsrR	B5F393	SeAg_B2329	cdd	B5EYN3	Salmonella enterica serovar Agona SL483	2218	2753	Ecoli	-
SeAg_B4645	nsrR	B5F393	SeAg_B2712	hmp	B5F1D4	Salmonella enterica serovar Agona SL483	2218	3427	Ecoli	-
SeAg_B4645	nsrR	B5F393	SeAg_B2730	SeAg_B2730	B5F1E8	Salmonella enterica serovar Agona SL483	2218	677	Ecoli	-
SeAg_B4645	nsrR	B5F393	SeAg_B2731	yfhB	B5F1E9	Salmonella enterica serovar Agona SL483	2218	1100	Ecoli	-
SeAg_B4645	nsrR	B5F393	SeAg_B2732	SeAg_B2732	B5F1F0	Salmonella enterica serovar Agona SL483	2218	371	Ecoli	-
SeAg_B4645	nsrR	B5F393	SeAg_B2733	murQ	B5F1F1	Salmonella enterica serovar Agona SL483	2218	1973	Ecoli	-
SeAg_B4645	nsrR	B5F393	SeAg_B2830	SeAg_B2830	B5F297	Salmonella enterica serovar Agona SL483	2218	2338	Ecoli	-
SeAg_B4645	nsrR	B5F393	SeAg_B2959	SeAg_B2959	B5F363	Salmonella enterica serovar Agona SL483	2218	1960	Ecoli	-
SeAg_B4645	nsrR	B5F393	SeAg_B2965	SeAg_B2965	B5F369	Salmonella enterica serovar Agona SL483	2218	3670	Ecoli	-
SeAg_B4645	nsrR	B5F393	SeAg_B2966	hycI	B5F370	Salmonella enterica serovar Agona SL483	2218	3383	Ecoli	-
SeAg_B4645	nsrR	B5F393	SeAg_B2967	SeAg_B2967	B5F371	Salmonella enterica serovar Agona SL483	2218	1853	Ecoli	-
SeAg_B4645	nsrR	B5F393	SeAg_B2968	hycG	B5F372	Salmonella enterica serovar Agona SL483	2218	602	Ecoli	-
SeAg_B4645	nsrR	B5F393	SeAg_B2969	hycF	B5F373	Salmonella enterica serovar Agona SL483	2218	1226	Ecoli	-
SeAg_B4645	nsrR	B5F393	SeAg_B2970	hycE	B5F374	Salmonella enterica serovar Agona SL483	2218	126	Ecoli	-
SeAg_B4645	nsrR	B5F393	SeAg_B2971	hycD	B5F375	Salmonella enterica serovar Agona SL483	2218	376	Ecoli	-
SeAg_B4645	nsrR	B5F393	SeAg_B2972	hycC	B5F3T3	Salmonella enterica serovar Agona SL483	2218	2222	Ecoli	-
SeAg_B4645	nsrR	B5F393	SeAg_B2973	hycB	B5F3T4	Salmonella enterica serovar Agona SL483	2218	4039	Ecoli	-
SeAg_B4645	nsrR	B5F393	SeAg_B2974	SeAg_B2974	B5F3T5	Salmonella enterica serovar Agona SL483	2218	5213	Ecoli	-
SeAg_B4645	nsrR	B5F393	SeAg_B2975	SeAg_B2975	B5F3T6	Salmonella enterica serovar Agona SL483	2218	2272	Ecoli	-
SeAg_B4645	nsrR	B5F393	SeAg_B2976	hypA	B5F3T7	Salmonella enterica serovar Agona SL483	2218	2740	Ecoli	-
SeAg_B4645	nsrR	B5F393	SeAg_B2977	hypB	B5F3T8	Salmonella enterica serovar Agona SL483	2218	170	Ecoli	-
SeAg_B4645	nsrR	B5F393	SeAg_B2978	hypC2	B5F3T9	Salmonella enterica serovar Agona SL483	2218	379	Ecoli	-
SeAg_B4645	nsrR	B5F393	SeAg_B2979	hypD	B5F3U0	Salmonella enterica serovar Agona SL483	2218	3763	Ecoli	-
SeAg_B4645	nsrR	B5F393	SeAg_B2980	hypE	B5F3U1	Salmonella enterica serovar Agona SL483	2218	71	Ecoli	-
SeAg_B4645	nsrR	B5F393	SeAg_B2981	SeAg_B2981	B5F3U2	Salmonella enterica serovar Agona SL483	2218	791	Ecoli	-
SeAg_B4645	nsrR	B5F393	SeAg_B2982	SeAg_B2982	B5F3U3	Salmonella enterica serovar Agona SL483	2218	1126	Ecoli	-
SeAg_B4645	nsrR	B5F393	SeAg_B3300	SeAg_B3300	B5F5Q9	Salmonella enterica serovar Agona SL483	2218	1203	Ecoli	-
SeAg_B4645	nsrR	B5F393	SeAg_B3670	SeAg_B3670	B5F8I5	Salmonella enterica serovar Agona SL483	2218	1603	Ecoli	-
SeAg_B4645	nsrR	B5F393	SeAg_B4025	dsdC	B5EY73	Salmonella enterica serovar Agona SL483	2218	476	Ecoli	-
SeAg_B4645	nsrR	B5F393	SeAg_B4536	nrfA	B5F2F2	Salmonella enterica serovar Agona SL483	2218	3235	Ecoli	-
SeAg_B4645	nsrR	B5F393	SeAg_B4537	nrfB	B5F2F3	Salmonella enterica serovar Agona SL483	2218	338	Ecoli	-
SeAg_B4645	nsrR	B5F393	SeAg_B4538	nrfC	B5F2F4	Salmonella enterica serovar Agona SL483	2218	3282	Ecoli	-
SeAg_B4645	nsrR	B5F393	SeAg_B4539	nrfD	B5F2F5	Salmonella enterica serovar Agona SL483	2218	3778	Ecoli	-
SeAg_B4645	nsrR	B5F393	SeAg_B4540	SeAg_B4540	B5F2F6	Salmonella enterica serovar Agona SL483	2218	2462	Ecoli	-
SeAg_B4645	nsrR	B5F393	SeAg_B4541	SeAg_B4541	B5F2F7	Salmonella enterica serovar Agona SL483	2218	232	Ecoli	-
SeAg_B4645	nsrR	B5F393	SeAg_B4677	SeAg_B4677	B5F3C5	Salmonella enterica serovar Agona SL483	2218	1958	Ecoli	-
SeAg_B1651	SeAg_B1651	B5F616	SeAg_B0499	SeAg_B0499	B5EXJ9	Salmonella enterica serovar Agona SL483	2229	1298	Ecoli	-
SeAg_B1651	SeAg_B1651	B5F616	SeAg_B0500	SeAg_B0500	B5EXK0	Salmonella enterica serovar Agona SL483	2229	3911	Ecoli	-
SeAg_B1651	SeAg_B1651	B5F616	SeAg_B0501	SeAg_B0501	B5EXK1	Salmonella enterica serovar Agona SL483	2229	2914	Ecoli	-
SeAg_B1651	SeAg_B1651	B5F616	SeAg_B0502	SeAg_B0502	B5EXK2	Salmonella enterica serovar Agona SL483	2229	4565	Ecoli	-
SeAg_B1651	SeAg_B1651	B5F616	SeAg_B0503	SeAg_B0503	B5EXK3	Salmonella enterica serovar Agona SL483	2229	3436	Ecoli	-
SeAg_B1651	SeAg_B1651	B5F616	SeAg_B0504	SeAg_B0504	B5EXK4	Salmonella enterica serovar Agona SL483	2229	2863	Ecoli	-
SeAg_B1651	SeAg_B1651	B5F616	SeAg_B0816	SeAg_B0816	B5F058	Salmonella enterica serovar Agona SL483	2229	2202	Ecoli	-
SeAg_B1651	SeAg_B1651	B5F616	SeAg_B0910	SeAg_B0910	B5F0Z2	Salmonella enterica serovar Agona SL483	2229	2613	Ecoli	-
SeAg_B1651	SeAg_B1651	B5F616	SeAg_B0911	nfsA	B5F0Z3	Salmonella enterica serovar Agona SL483	2229	1411	Ecoli	-
SeAg_B1651	SeAg_B1651	B5F616	SeAg_B0912	rimK	B5F0Z4	Salmonella enterica serovar Agona SL483	2229	1296	Ecoli	-
SeAg_B1651	SeAg_B1651	B5F616	SeAg_B0932	SeAg_B0932	B5F113	Salmonella enterica serovar Agona SL483	2229	1417	Ecoli	-
SeAg_B1651	SeAg_B1651	B5F616	SeAg_B0933	SeAg_B0933	B5F114	Salmonella enterica serovar Agona SL483	2229	3548	Ecoli	-
SeAg_B1651	SeAg_B1651	B5F616	SeAg_B0934	ltaE	B5F115	Salmonella enterica serovar Agona SL483	2229	3712	Ecoli	-
SeAg_B1651	SeAg_B1651	B5F616	SeAg_B0935	poxB	B5F116	Salmonella enterica serovar Agona SL483	2229	2147	Ecoli	-
SeAg_B1651	SeAg_B1651	B5F616	SeAg_B1437	acnA	B5F560	Salmonella enterica serovar Agona SL483	2229	2511	Ecoli	-
SeAg_B1651	SeAg_B1651	B5F616	SeAg_B1574	SeAg_B1574	B5F5U3	Salmonella enterica serovar Agona SL483	2229	3684	Ecoli	-
SeAg_B1651	SeAg_B1651	B5F616	SeAg_B1603	hdeB	B5F5W9	Salmonella enterica serovar Agona SL483	2229	3120	Ecoli	-
SeAg_B1651	SeAg_B1651	B5F616	SeAg_B1650	marR	B5F615	Salmonella enterica serovar Agona SL483	2229	764	Ecoli	-
SeAg_B1651	SeAg_B1651	B5F616	SeAg_B1651	SeAg_B1651	B5F616	Salmonella enterica serovar Agona SL483	2229	2229	Ecoli	-
SeAg_B1651	SeAg_B1651	B5F616	SeAg_B1652	SeAg_B1652	B5F6C5	Salmonella enterica serovar Agona SL483	2229	2086	Ecoli	-
SeAg_B1651	SeAg_B1651	B5F616	SeAg_B2349	SeAg_B2349	B5EYQ4	Salmonella enterica serovar Agona SL483	2229	2009	Ecoli	-
SeAg_B1651	SeAg_B1651	B5F616	SeAg_B2351	SeAg_B2351	B5EYQ5	Salmonella enterica serovar Agona SL483	2229	2220	Ecoli	-
SeAg_B1651	SeAg_B1651	B5F616	SeAg_B3367	tolC	B5F679	Salmonella enterica serovar Agona SL483	2229	559	Ecoli	-
SeAg_B1651	SeAg_B1651	B5F616	SeAg_B3989	SeAg_B3989	B5EY38	Salmonella enterica serovar Agona SL483	2229	2780	Ecoli	-
SeAg_B1651	SeAg_B1651	B5F616	SeAg_B4301	sodA	B5F0N9	Salmonella enterica serovar Agona SL483	2229	3238	Ecoli	-
SeAg_B1651	SeAg_B1651	B5F616	SeAg_B4330	SeAg_B4330	B5F0R5	Salmonella enterica serovar Agona SL483	2229	916	Ecoli	-
SeAg_B1651	SeAg_B1651	B5F616	SeAg_B4331	glpX	B5F0R6	Salmonella enterica serovar Agona SL483	2229	462	Ecoli	-
SeAg_B1651	SeAg_B1651	B5F616	SeAg_B4332	glpK	B5F0R7	Salmonella enterica serovar Agona SL483	2229	1877	Ecoli	-
SeAg_B1651	SeAg_B1651	B5F616	SeAg_B4333	glpF	B5F0R8	Salmonella enterica serovar Agona SL483	2229	890	Ecoli	-
SeAg_B1651	SeAg_B1651	B5F616	SeAg_B4644	purA	B5F392	Salmonella enterica serovar Agona SL483	2229	1431	Ecoli	-
SeAg_B1651	SeAg_B1651	B5F616	SeAg_B4910	rob	B5F544	Salmonella enterica serovar Agona SL483	2229	856	Ecoli	-
SeAg_B3162	SeAg_B3162	B5F4V7	SeAg_B0401	prpR	B5EWP7	Salmonella enterica serovar Agona SL483	2283	505	Ecoli	-
SeAg_B3162	SeAg_B3162	B5F4V7	SeAg_B0878	SeAg_B0878	B5F0B9	Salmonella enterica serovar Agona SL483	2283	2126	Ecoli	-
SeAg_B3724	SeAg_B3724	B5F8N9	SeAg_B2418	glpQ	B5EYW7	Salmonella enterica serovar Agona SL483	2287	473	Ecoli	-
SeAg_B3724	SeAg_B3724	B5F8N9	SeAg_B2419	glpT	B5EYW8	Salmonella enterica serovar Agona SL483	2287	2152	Ecoli	-
SeAg_B3724	SeAg_B3724	B5F8N9	SeAg_B2420	glpA	B5EYW9	Salmonella enterica serovar Agona SL483	2287	954	Ecoli	-
SeAg_B3724	SeAg_B3724	B5F8N9	SeAg_B2421	glpB	B5EYX0	Salmonella enterica serovar Agona SL483	2287	1890	Ecoli	-
SeAg_B3724	SeAg_B3724	B5F8N9	SeAg_B2422	glpC	B5EYX1	Salmonella enterica serovar Agona SL483	2287	2998	Ecoli	-
SeAg_B3724	SeAg_B3724	B5F8N9	SeAg_B3727	glpD	B5F8P2	Salmonella enterica serovar Agona SL483	2287	3182	Ecoli	-
SeAg_B3724	SeAg_B3724	B5F8N9	SeAg_B4330	SeAg_B4330	B5F0R5	Salmonella enterica serovar Agona SL483	2287	916	Ecoli	-
SeAg_B3724	SeAg_B3724	B5F8N9	SeAg_B4331	glpX	B5F0R6	Salmonella enterica serovar Agona SL483	2287	462	Ecoli	-
SeAg_B3724	SeAg_B3724	B5F8N9	SeAg_B4332	glpK	B5F0R7	Salmonella enterica serovar Agona SL483	2287	1877	Ecoli	-
SeAg_B3724	SeAg_B3724	B5F8N9	SeAg_B4333	glpF	B5F0R8	Salmonella enterica serovar Agona SL483	2287	890	Ecoli	-
SeAg_B0115	SeAg_B0115	B5F785	SeAg_B0112	araD	B5F782	Salmonella enterica serovar Agona SL483	2319	709	Ecoli	-
SeAg_B0115	SeAg_B0115	B5F785	SeAg_B3874	xylB	B5EX71	Salmonella enterica serovar Agona SL483	2319	3384	Ecoli	-
SeAg_B0115	SeAg_B0115	B5F785	SeAg_B3875	xylA	B5EX72	Salmonella enterica serovar Agona SL483	2319	1214	Ecoli	-
SeAg_B2406	rcsB	B5EYV5	SeAg_B0966	lolA	B5F144	Salmonella enterica serovar Agona SL483	2328	4095	Ecoli	-
SeAg_B2406	rcsB	B5EYV5	SeAg_B0967	SeAg_B0967	B5F145	Salmonella enterica serovar Agona SL483	2328	3023	Ecoli	-
SeAg_B2406	rcsB	B5EYV5	SeAg_B1444	SeAg_B1444	B5F567	Salmonella enterica serovar Agona SL483	2328	1797	Ecoli	-
SeAg_B2406	rcsB	B5EYV5	SeAg_B1601	SeAg_B1601	B5F5W7	Salmonella enterica serovar Agona SL483	2328	1698	Ecoli	-
SeAg_B0875	SeAg_B0875	B5F0B6	SeAg_B0868	SeAg_B0868	B5F0B0	Salmonella enterica serovar Agona SL483	2413	2497	Ecoli	-
SeAg_B4922	arcA	B5F555	SeAg_B0076	SeAg_B0076	B5F748	Salmonella enterica serovar Agona SL483	2438	3030	Ecoli	-
SeAg_B4922	arcA	B5F555	SeAg_B0077	SeAg_B0077	B5F749	Salmonella enterica serovar Agona SL483	2438	871	Ecoli	-
SeAg_B4922	arcA	B5F555	SeAg_B0078	caiC	B5F750	Salmonella enterica serovar Agona SL483	2438	3631	Ecoli	-
SeAg_B4922	arcA	B5F555	SeAg_B0079	SeAg_B0079	B5F751	Salmonella enterica serovar Agona SL483	2438	2154	Ecoli	-
SeAg_B4922	arcA	B5F555	SeAg_B0080	caiA	B5F752	Salmonella enterica serovar Agona SL483	2438	2824	Ecoli	-
SeAg_B4922	arcA	B5F555	SeAg_B0081	caiT	B5F753	Salmonella enterica serovar Agona SL483	2438	450	Ecoli	-
SeAg_B4922	arcA	B5F555	SeAg_B0181	acnB	B5F7Z8	Salmonella enterica serovar Agona SL483	2438	4241	Ecoli	-
SeAg_B4922	arcA	B5F555	SeAg_B0478	cyoE	B5EXH9	Salmonella enterica serovar Agona SL483	2438	185	Ecoli	-
SeAg_B4922	arcA	B5F555	SeAg_B0479	cyoD	B5EXI0	Salmonella enterica serovar Agona SL483	2438	1172	Ecoli	-
SeAg_B4922	arcA	B5F555	SeAg_B0480	cyoC	B5EXI1	Salmonella enterica serovar Agona SL483	2438	899	Ecoli	-
SeAg_B4922	arcA	B5F555	SeAg_B0481	cyoB	B5EXI2	Salmonella enterica serovar Agona SL483	2438	886	Ecoli	-
SeAg_B4922	arcA	B5F555	SeAg_B0482	cyoA	B5EXI3	Salmonella enterica serovar Agona SL483	2438	43	Ecoli	-
SeAg_B4922	arcA	B5F555	SeAg_B0764	gltA	B5EZF4	Salmonella enterica serovar Agona SL483	2438	3102	Ecoli	-
SeAg_B4922	arcA	B5F555	SeAg_B0765	sdhC	B5EZF5	Salmonella enterica serovar Agona SL483	2438	800	Ecoli	-
SeAg_B4922	arcA	B5F555	SeAg_B0766	sdhD	B5EZF6	Salmonella enterica serovar Agona SL483	2438	784	Ecoli	-
SeAg_B4922	arcA	B5F555	SeAg_B0767	sdhA	B5EZF7	Salmonella enterica serovar Agona SL483	2438	3736	Ecoli	-
SeAg_B4922	arcA	B5F555	SeAg_B0768	sdhB	B5EZF8	Salmonella enterica serovar Agona SL483	2438	1219	Ecoli	-
SeAg_B4922	arcA	B5F555	SeAg_B0769	sucA	B5EZF9	Salmonella enterica serovar Agona SL483	2438	1016	Ecoli	-
SeAg_B4922	arcA	B5F555	SeAg_B0770	sucB	B5EZG0	Salmonella enterica serovar Agona SL483	2438	2189	Ecoli	-
SeAg_B4922	arcA	B5F555	SeAg_B0771	sucC	B5EZG1	Salmonella enterica serovar Agona SL483	2438	1368	Ecoli	-
SeAg_B4922	arcA	B5F555	SeAg_B0772	SeAg_B0772	B5EZG2	Salmonella enterica serovar Agona SL483	2438	1582	Ecoli	-
SeAg_B4922	arcA	B5F555	SeAg_B0776	cydA	B5F023	Salmonella enterica serovar Agona SL483	2438	288	Ecoli	-
SeAg_B4922	arcA	B5F555	SeAg_B0777	cydB1	B5F024	Salmonella enterica serovar Agona SL483	2438	1849	Ecoli	-
SeAg_B4922	arcA	B5F555	SeAg_B0778	SeAg_B0778	B5F025	Salmonella enterica serovar Agona SL483	2438	3674	Ecoli	-
SeAg_B4922	arcA	B5F555	SeAg_B0779	SeAg_B0779	B5F026	Salmonella enterica serovar Agona SL483	2438	3254	Ecoli	-
SeAg_B4922	arcA	B5F555	SeAg_B0886	moeB	B5F0W9	Salmonella enterica serovar Agona SL483	2438	571	Ecoli	-
SeAg_B4922	arcA	B5F555	SeAg_B0887	moeA	B5F0X0	Salmonella enterica serovar Agona SL483	2438	306	Ecoli	-
SeAg_B4922	arcA	B5F555	SeAg_B0978	pflB2	B5F155	Salmonella enterica serovar Agona SL483	2438	2570	Ecoli	-
SeAg_B4922	arcA	B5F555	SeAg_B0979	SeAg_B0979	B5F156	Salmonella enterica serovar Agona SL483	2438	612	Ecoli	-
SeAg_B4922	arcA	B5F555	SeAg_B1437	acnA	B5F560	Salmonella enterica serovar Agona SL483	2438	2511	Ecoli	-
SeAg_B4922	arcA	B5F555	SeAg_B1468	tpx	B5F590	Salmonella enterica serovar Agona SL483	2438	1283	Ecoli	-
SeAg_B4922	arcA	B5F555	SeAg_B1946	icd	B5F8B5	Salmonella enterica serovar Agona SL483	2438	158	Ecoli	-
SeAg_B4922	arcA	B5F555	SeAg_B1974	ndh	B5F8E3	Salmonella enterica serovar Agona SL483	2438	2211	Ecoli	-
SeAg_B4922	arcA	B5F555	SeAg_B1982	ptsG	B5F903	Salmonella enterica serovar Agona SL483	2438	3800	Ecoli	-
SeAg_B4922	arcA	B5F555	SeAg_B2455	nuoN	B5EZJ7	Salmonella enterica serovar Agona SL483	2438	251	Ecoli	-
SeAg_B4922	arcA	B5F555	SeAg_B2456	nuoM	B5EZJ8	Salmonella enterica serovar Agona SL483	2438	295	Ecoli	-
SeAg_B4922	arcA	B5F555	SeAg_B2457	nuoL	B5EZJ9	Salmonella enterica serovar Agona SL483	2438	2469	Ecoli	-
SeAg_B4922	arcA	B5F555	SeAg_B2458	nuoK	B5EZK0	Salmonella enterica serovar Agona SL483	2438	572	Ecoli	-
SeAg_B4922	arcA	B5F555	SeAg_B2459	nuoJ	B5EZK1	Salmonella enterica serovar Agona SL483	2438	439	Ecoli	-
SeAg_B4922	arcA	B5F555	SeAg_B2460	nuoI	B5EZK2	Salmonella enterica serovar Agona SL483	2438	731	Ecoli	-
SeAg_B4922	arcA	B5F555	SeAg_B2461	nuoH	B5EZK3	Salmonella enterica serovar Agona SL483	2438	1041	Ecoli	-
SeAg_B4922	arcA	B5F555	SeAg_B2462	nuoG	B5EZK4	Salmonella enterica serovar Agona SL483	2438	3846	Ecoli	-
SeAg_B4922	arcA	B5F555	SeAg_B2463	nuoF	B5EZK5	Salmonella enterica serovar Agona SL483	2438	3490	Ecoli	-
SeAg_B4922	arcA	B5F555	SeAg_B2464	nuoE	B5EZK6	Salmonella enterica serovar Agona SL483	2438	2034	Ecoli	-
SeAg_B4922	arcA	B5F555	SeAg_B2465	nuoC	B5EZK7	Salmonella enterica serovar Agona SL483	2438	2936	Ecoli	-
SeAg_B4922	arcA	B5F555	SeAg_B2466	SeAg_B2466	B5EZK8	Salmonella enterica serovar Agona SL483	2438	1329	Ecoli	-
SeAg_B4922	arcA	B5F555	SeAg_B2467	nuoA	B5EZK9	Salmonella enterica serovar Agona SL483	2438	120	Ecoli	-
SeAg_B4922	arcA	B5F555	SeAg_B2528	fadJ	B5EZR9	Salmonella enterica serovar Agona SL483	2438	499	Ecoli	-
SeAg_B4922	arcA	B5F555	SeAg_B2529	fadI	B5EZS0	Salmonella enterica serovar Agona SL483	2438	2474	Ecoli	-
SeAg_B4922	arcA	B5F555	SeAg_B2531	SeAg_B2531	B5EZS2	Salmonella enterica serovar Agona SL483	2438	1790	Ecoli	-
SeAg_B4922	arcA	B5F555	SeAg_B2717	cadB	B5F1D8	Salmonella enterica serovar Agona SL483	2438	1744	Ecoli	-
SeAg_B4922	arcA	B5F555	SeAg_B2756	grcA	B5F227	Salmonella enterica serovar Agona SL483	2438	3300	Ecoli	-
SeAg_B4922	arcA	B5F555	SeAg_B3406	SeAg_B3406	B5F6B5	Salmonella enterica serovar Agona SL483	2438	2940	Ecoli	-
SeAg_B4922	arcA	B5F555	SeAg_B3550	mdh	B5F7L9	Salmonella enterica serovar Agona SL483	2438	109	Ecoli	-
SeAg_B4922	arcA	B5F555	SeAg_B3909	lldP	B5EXA6	Salmonella enterica serovar Agona SL483	2438	841	Ecoli	-
SeAg_B4922	arcA	B5F555	SeAg_B3910	SeAg_B3910	B5EXA7	Salmonella enterica serovar Agona SL483	2438	1626	Ecoli	-
SeAg_B4922	arcA	B5F555	SeAg_B3911	lldD	B5EXA8	Salmonella enterica serovar Agona SL483	2438	2890	Ecoli	-
SeAg_B4922	arcA	B5F555	SeAg_B3912	SeAg_B3912	B5EXA9	Salmonella enterica serovar Agona SL483	2438	6227	Ecoli	-
SeAg_B4922	arcA	B5F555	SeAg_B4212	fadA	B5EZV9	Salmonella enterica serovar Agona SL483	2438	2432	Ecoli	-
SeAg_B4922	arcA	B5F555	SeAg_B4213	fadB	B5EZW0	Salmonella enterica serovar Agona SL483	2438	1160	Ecoli	-
SeAg_B4922	arcA	B5F555	SeAg_B4301	sodA	B5F0N9	Salmonella enterica serovar Agona SL483	2438	3238	Ecoli	-
SeAg_B4922	arcA	B5F555	SeAg_B4511	uvrA	B5F2C8	Salmonella enterica serovar Agona SL483	2438	3175	Ecoli	-
SeAg_B4922	arcA	B5F555	SeAg_B4512	ssb	B5F2C9	Salmonella enterica serovar Agona SL483	2438	1835	Ecoli	-
SeAg_B4922	arcA	B5F555	SeAg_B4736	treC	B5F439	Salmonella enterica serovar Agona SL483	2438	1791	Ecoli	-
SeAg_B4922	arcA	B5F555	SeAg_B4737	treB	B5F440	Salmonella enterica serovar Agona SL483	2438	1766	Ecoli	-
SeAg_B4340	cytR	B5F0S5	SeAg_B0451	SeAg_B0451	B5EXF3	Salmonella enterica serovar Agona SL483	2465	1837	Ecoli	-
SeAg_B4340	cytR	B5F0S5	SeAg_B2052	SeAg_B2052	B5F971	Salmonella enterica serovar Agona SL483	2465	2657	Ecoli	-
SeAg_B4340	cytR	B5F0S5	SeAg_B2329	cdd	B5EYN3	Salmonella enterica serovar Agona SL483	2465	2753	Ecoli	-
SeAg_B4340	cytR	B5F0S5	SeAg_B3770	rpoH	B5F9D0	Salmonella enterica serovar Agona SL483	2465	2741	Ecoli	-
SeAg_B4340	cytR	B5F0S5	SeAg_B4199	udp	B5EZU6	Salmonella enterica serovar Agona SL483	2465	2760	Ecoli	-
SeAg_B4340	cytR	B5F0S5	SeAg_B4340	cytR	B5F0S5	Salmonella enterica serovar Agona SL483	2465	2465	Ecoli	-
SeAg_B4340	cytR	B5F0S5	SeAg_B4889	deoC	B5F524	Salmonella enterica serovar Agona SL483	2465	1845	Ecoli	-
SeAg_B4340	cytR	B5F0S5	SeAg_B4892	deoD	B5F527	Salmonella enterica serovar Agona SL483	2465	234	Ecoli	-
SeAg_B4907	trpR	B5F541	SeAg_B0425	aroL	B5EWS0	Salmonella enterica serovar Agona SL483	2479	2984	Ecoli	-
SeAg_B4907	trpR	B5F541	SeAg_B0426	SeAg_B0426	B5EWS1	Salmonella enterica serovar Agona SL483	2479	230	Ecoli	-
SeAg_B4907	trpR	B5F541	SeAg_B1419	trpA	B5F4M3	Salmonella enterica serovar Agona SL483	2479	2089	Ecoli	-
SeAg_B4907	trpR	B5F541	SeAg_B1420	trpB	B5F4M4	Salmonella enterica serovar Agona SL483	2479	955	Ecoli	-
SeAg_B4907	trpR	B5F541	SeAg_B1421	SeAg_B1421	B5F4M5	Salmonella enterica serovar Agona SL483	2479	1560	Ecoli	-
SeAg_B4907	trpR	B5F541	SeAg_B1422	trpD	B5F4M6	Salmonella enterica serovar Agona SL483	2479	1176	Ecoli	-
SeAg_B4907	trpR	B5F541	SeAg_B1423	trpE	B5F4M7	Salmonella enterica serovar Agona SL483	2479	1668	Ecoli	-
SeAg_B4907	trpR	B5F541	SeAg_B3466	mtr	B5F6T2	Salmonella enterica serovar Agona SL483	2479	1800	Ecoli	-
SeAg_B3663	crp	B5F8H8	SeAg_B0112	araD	B5F782	Salmonella enterica serovar Agona SL483	2484	709	Ecoli	-
SeAg_B3663	crp	B5F8H8	SeAg_B0113	araA	B5F783	Salmonella enterica serovar Agona SL483	2484	180	Ecoli	-
SeAg_B3663	crp	B5F8H8	SeAg_B0114	araB	B5F784	Salmonella enterica serovar Agona SL483	2484	1029	Ecoli	-
SeAg_B3663	crp	B5F8H8	SeAg_B0115	SeAg_B0115	B5F785	Salmonella enterica serovar Agona SL483	2484	2319	Ecoli	-
SeAg_B3663	crp	B5F8H8	SeAg_B0162	SeAg_B0162	B5F7X9	Salmonella enterica serovar Agona SL483	2484	926	Ecoli	-
SeAg_B3663	crp	B5F8H8	SeAg_B0163	SeAg_B0163	B5F7Y0	Salmonella enterica serovar Agona SL483	2484	960	Ecoli	-
SeAg_B3663	crp	B5F8H8	SeAg_B0164	SeAg_B0164	B5F7Y1	Salmonella enterica serovar Agona SL483	2484	188	Ecoli	-
SeAg_B3663	crp	B5F8H8	SeAg_B0165	nadC	B5F7Y2	Salmonella enterica serovar Agona SL483	2484	861	Ecoli	-
SeAg_B3663	crp	B5F8H8	SeAg_B0166	SeAg_B0166	B5F7Y3	Salmonella enterica serovar Agona SL483	2484	1439	Ecoli	-
SeAg_B3663	crp	B5F8H8	SeAg_B0167	SeAg_B0167	B5F7Y4	Salmonella enterica serovar Agona SL483	2484	1757	Ecoli	-
SeAg_B3663	crp	B5F8H8	SeAg_B0173	pdhR	B5F7Z0	Salmonella enterica serovar Agona SL483	2484	848	Ecoli	-
SeAg_B3663	crp	B5F8H8	SeAg_B0174	aceE	B5F7Z1	Salmonella enterica serovar Agona SL483	2484	2895	Ecoli	-
SeAg_B3663	crp	B5F8H8	SeAg_B0175	aceF	B5F7Z2	Salmonella enterica serovar Agona SL483	2484	68	Ecoli	-
SeAg_B3663	crp	B5F8H8	SeAg_B0181	acnB	B5F7Z8	Salmonella enterica serovar Agona SL483	2484	4241	Ecoli	-
SeAg_B3663	crp	B5F8H8	SeAg_B0202	hpt	B5F819	Salmonella enterica serovar Agona SL483	2484	4146	Ecoli	-
SeAg_B3663	crp	B5F8H8	SeAg_B0278	rof	B5F8V1	Salmonella enterica serovar Agona SL483	2484	701	Ecoli	-
SeAg_B3663	crp	B5F8H8	SeAg_B0279	SeAg_B0279	B5F8V2	Salmonella enterica serovar Agona SL483	2484	2139	Ecoli	-
SeAg_B3663	crp	B5F8H8	SeAg_B0280	SeAg_B0280	B5F8V3	Salmonella enterica serovar Agona SL483	2484	2112	Ecoli	-
SeAg_B3663	crp	B5F8H8	SeAg_B0281	SeAg_B0281	B5F8V4	Salmonella enterica serovar Agona SL483	2484	1981	Ecoli	-
SeAg_B3663	crp	B5F8H8	SeAg_B0282	SeAg_B0282	B5F8V5	Salmonella enterica serovar Agona SL483	2484	1812	Ecoli	-
SeAg_B3663	crp	B5F8H8	SeAg_B0401	prpR	B5EWP7	Salmonella enterica serovar Agona SL483	2484	505	Ecoli	-
SeAg_B3663	crp	B5F8H8	SeAg_B0402	prpB	B5EWP8	Salmonella enterica serovar Agona SL483	2484	919	Ecoli	-
SeAg_B3663	crp	B5F8H8	SeAg_B0403	prpC	B5EWP9	Salmonella enterica serovar Agona SL483	2484	3408	Ecoli	-
SeAg_B3663	crp	B5F8H8	SeAg_B0404	prpD	B5EWQ0	Salmonella enterica serovar Agona SL483	2484	1198	Ecoli	-
SeAg_B3663	crp	B5F8H8	SeAg_B0405	prpE	B5EWQ1	Salmonella enterica serovar Agona SL483	2484	2751	Ecoli	-
SeAg_B3663	crp	B5F8H8	SeAg_B0431	SeAg_B0431	B5EWS6	Salmonella enterica serovar Agona SL483	2484	3508	Ecoli	-
SeAg_B3663	crp	B5F8H8	SeAg_B0451	SeAg_B0451	B5EXF3	Salmonella enterica serovar Agona SL483	2484	1837	Ecoli	-
SeAg_B3663	crp	B5F8H8	SeAg_B0478	cyoE	B5EXH9	Salmonella enterica serovar Agona SL483	2484	185	Ecoli	-
SeAg_B3663	crp	B5F8H8	SeAg_B0479	cyoD	B5EXI0	Salmonella enterica serovar Agona SL483	2484	1172	Ecoli	-
SeAg_B3663	crp	B5F8H8	SeAg_B0480	cyoC	B5EXI1	Salmonella enterica serovar Agona SL483	2484	899	Ecoli	-
SeAg_B3663	crp	B5F8H8	SeAg_B0481	cyoB	B5EXI2	Salmonella enterica serovar Agona SL483	2484	886	Ecoli	-
SeAg_B3663	crp	B5F8H8	SeAg_B0482	cyoA	B5EXI3	Salmonella enterica serovar Agona SL483	2484	43	Ecoli	-
SeAg_B3663	crp	B5F8H8	SeAg_B0491	hupB	B5EXJ1	Salmonella enterica serovar Agona SL483	2484	2776	Ecoli	-
SeAg_B3663	crp	B5F8H8	SeAg_B0634	SeAg_B0634	B5EYI6	Salmonella enterica serovar Agona SL483	2484	1506	Ecoli	-
SeAg_B3663	crp	B5F8H8	SeAg_B0635	entE	B5EYI7	Salmonella enterica serovar Agona SL483	2484	614	Ecoli	-
SeAg_B3663	crp	B5F8H8	SeAg_B0636	entB	B5EYI8	Salmonella enterica serovar Agona SL483	2484	3159	Ecoli	-
SeAg_B3663	crp	B5F8H8	SeAg_B0637	entA	B5EYI9	Salmonella enterica serovar Agona SL483	2484	3447	Ecoli	-
SeAg_B3663	crp	B5F8H8	SeAg_B0638	SeAg_B0638	B5EYJ0	Salmonella enterica serovar Agona SL483	2484	1007	Ecoli	-
SeAg_B3663	crp	B5F8H8	SeAg_B0639	cstA	B5EYJ1	Salmonella enterica serovar Agona SL483	2484	1764	Ecoli	-
SeAg_B3663	crp	B5F8H8	SeAg_B0658	SeAg_B0658	B5EYK8	Salmonella enterica serovar Agona SL483	2484	2185	Ecoli	-
SeAg_B3663	crp	B5F8H8	SeAg_B0659	citG	B5EYK9	Salmonella enterica serovar Agona SL483	2484	6228	Ecoli	-
SeAg_B3663	crp	B5F8H8	SeAg_B0660	citX	B5EYL0	Salmonella enterica serovar Agona SL483	2484	4037	Ecoli	-
SeAg_B3663	crp	B5F8H8	SeAg_B0661	citF	B5EYL1	Salmonella enterica serovar Agona SL483	2484	1842	Ecoli	-
SeAg_B3663	crp	B5F8H8	SeAg_B0662	citE	B5EYL2	Salmonella enterica serovar Agona SL483	2484	220	Ecoli	-
SeAg_B3663	crp	B5F8H8	SeAg_B0663	citD	B5EYL3	Salmonella enterica serovar Agona SL483	2484	705	Ecoli	-
SeAg_B3663	crp	B5F8H8	SeAg_B0664	citC	B5EYL4	Salmonella enterica serovar Agona SL483	2484	2843	Ecoli	-
SeAg_B3663	crp	B5F8H8	SeAg_B0670	cspE	B5EZ68	Salmonella enterica serovar Agona SL483	2484	2110	Ecoli	-
SeAg_B3663	crp	B5F8H8	SeAg_B0728	SeAg_B0728	B5EZB8	Salmonella enterica serovar Agona SL483	2484	717	Ecoli	-
SeAg_B3663	crp	B5F8H8	SeAg_B0729	nagC	B5EZB9	Salmonella enterica serovar Agona SL483	2484	773	Ecoli	-
SeAg_B3663	crp	B5F8H8	SeAg_B0730	nagA	B5EZC0	Salmonella enterica serovar Agona SL483	2484	313	Ecoli	-
SeAg_B3663	crp	B5F8H8	SeAg_B0731	nagB	B5EZC1	Salmonella enterica serovar Agona SL483	2484	231	Ecoli	-
SeAg_B3663	crp	B5F8H8	SeAg_B0732	nagE	B5EZC2	Salmonella enterica serovar Agona SL483	2484	2489	Ecoli	-
SeAg_B3663	crp	B5F8H8	SeAg_B0764	gltA	B5EZF4	Salmonella enterica serovar Agona SL483	2484	3102	Ecoli	-
SeAg_B3663	crp	B5F8H8	SeAg_B0765	sdhC	B5EZF5	Salmonella enterica serovar Agona SL483	2484	800	Ecoli	-
SeAg_B3663	crp	B5F8H8	SeAg_B0766	sdhD	B5EZF6	Salmonella enterica serovar Agona SL483	2484	784	Ecoli	-
SeAg_B3663	crp	B5F8H8	SeAg_B0767	sdhA	B5EZF7	Salmonella enterica serovar Agona SL483	2484	3736	Ecoli	-
SeAg_B3663	crp	B5F8H8	SeAg_B0768	sdhB	B5EZF8	Salmonella enterica serovar Agona SL483	2484	1219	Ecoli	-
SeAg_B3663	crp	B5F8H8	SeAg_B0809	galM	B5F051	Salmonella enterica serovar Agona SL483	2484	2629	Ecoli	-
SeAg_B3663	crp	B5F8H8	SeAg_B0810	galK	B5F052	Salmonella enterica serovar Agona SL483	2484	3217	Ecoli	-
SeAg_B3663	crp	B5F8H8	SeAg_B0811	galT	B5F053	Salmonella enterica serovar Agona SL483	2484	2019	Ecoli	-
SeAg_B3663	crp	B5F8H8	SeAg_B0812	galE	B5F054	Salmonella enterica serovar Agona SL483	2484	3536	Ecoli	-
SeAg_B3663	crp	B5F8H8	SeAg_B0877	SeAg_B0877	B5F0B8	Salmonella enterica serovar Agona SL483	2484	3111	Ecoli	-
SeAg_B3663	crp	B5F8H8	SeAg_B0878	SeAg_B0878	B5F0B9	Salmonella enterica serovar Agona SL483	2484	2126	Ecoli	-
SeAg_B3663	crp	B5F8H8	SeAg_B0978	pflB2	B5F155	Salmonella enterica serovar Agona SL483	2484	2570	Ecoli	-
SeAg_B3663	crp	B5F8H8	SeAg_B0979	SeAg_B0979	B5F156	Salmonella enterica serovar Agona SL483	2484	612	Ecoli	-
SeAg_B3663	crp	B5F8H8	SeAg_B0982	serC	B5F159	Salmonella enterica serovar Agona SL483	2484	427	Ecoli	-
SeAg_B3663	crp	B5F8H8	SeAg_B1005	SeAg_B1005	B5F1T1	Salmonella enterica serovar Agona SL483	2484	4764	Ecoli	-
SeAg_B3663	crp	B5F8H8	SeAg_B1006	SeAg_B1006	B5F1T2	Salmonella enterica serovar Agona SL483	2484	2449	Ecoli	-
SeAg_B3663	crp	B5F8H8	SeAg_B1014	pncB	B5F1U0	Salmonella enterica serovar Agona SL483	2484	3279	Ecoli	-
SeAg_B3663	crp	B5F8H8	SeAg_B1028	ompA	B5F1V4	Salmonella enterica serovar Agona SL483	2484	859	Ecoli	-
SeAg_B3663	crp	B5F8H8	SeAg_B1076	SeAg_B1076	B5F200	Salmonella enterica serovar Agona SL483	2484	4307	Ecoli	-
SeAg_B3663	crp	B5F8H8	SeAg_B1085	putP	B5F208	Salmonella enterica serovar Agona SL483	2484	604	Ecoli	-
SeAg_B3663	crp	B5F8H8	SeAg_B1299	SeAg_B1299	B5F3Q9	Salmonella enterica serovar Agona SL483	2484	2778	Ecoli	-
SeAg_B3663	crp	B5F8H8	SeAg_B1300	manZ	B5F3R0	Salmonella enterica serovar Agona SL483	2484	3056	Ecoli	-
SeAg_B3663	crp	B5F8H8	SeAg_B1301	manY	B5F3R1	Salmonella enterica serovar Agona SL483	2484	2212	Ecoli	-
SeAg_B3663	crp	B5F8H8	SeAg_B1302	manX	B5F3R2	Salmonella enterica serovar Agona SL483	2484	111	Ecoli	-
SeAg_B3663	crp	B5F8H8	SeAg_B1330	SeAg_B1330	B5F4E4	Salmonella enterica serovar Agona SL483	2484	3479	Ecoli	-
SeAg_B3663	crp	B5F8H8	SeAg_B1331	dadX	B5F4E5	Salmonella enterica serovar Agona SL483	2484	3068	Ecoli	-
SeAg_B3663	crp	B5F8H8	SeAg_B1355	SeAg_B1355	B5F4G8	Salmonella enterica serovar Agona SL483	2484	2750	Ecoli	-
SeAg_B3663	crp	B5F8H8	SeAg_B1437	acnA	B5F560	Salmonella enterica serovar Agona SL483	2484	2511	Ecoli	-
SeAg_B3663	crp	B5F8H8	SeAg_B1531	SeAg_B1531	B5F5E9	Salmonella enterica serovar Agona SL483	2484	3614	Ecoli	-
SeAg_B3663	crp	B5F8H8	SeAg_B1650	marR	B5F615	Salmonella enterica serovar Agona SL483	2484	764	Ecoli	-
SeAg_B3663	crp	B5F8H8	SeAg_B1651	SeAg_B1651	B5F616	Salmonella enterica serovar Agona SL483	2484	2229	Ecoli	-
SeAg_B3663	crp	B5F8H8	SeAg_B1652	SeAg_B1652	B5F6C5	Salmonella enterica serovar Agona SL483	2484	2086	Ecoli	-
SeAg_B3663	crp	B5F8H8	SeAg_B1684	mic	B5F6F7	Salmonella enterica serovar Agona SL483	2484	1347	Ecoli	-
SeAg_B3663	crp	B5F8H8	SeAg_B1705	fumC	B5F6H8	Salmonella enterica serovar Agona SL483	2484	1235	Ecoli	-
SeAg_B3663	crp	B5F8H8	SeAg_B1706	SeAg_B1706	B5F6H9	Salmonella enterica serovar Agona SL483	2484	373	Ecoli	-
SeAg_B3663	crp	B5F8H8	SeAg_B1707	manA	B5F6I0	Salmonella enterica serovar Agona SL483	2484	3912	Ecoli	-
SeAg_B3663	crp	B5F8H8	SeAg_B1885	gapA	B5F861	Salmonella enterica serovar Agona SL483	2484	161	Ecoli	-
SeAg_B3663	crp	B5F8H8	SeAg_B1971	SeAg_B1971	B5F8E0	Salmonella enterica serovar Agona SL483	2484	2522	Ecoli	-
SeAg_B3663	crp	B5F8H8	SeAg_B1972	SeAg_B1972	B5F8E1	Salmonella enterica serovar Agona SL483	2484	576	Ecoli	-
SeAg_B3663	crp	B5F8H8	SeAg_B1982	ptsG	B5F903	Salmonella enterica serovar Agona SL483	2484	3800	Ecoli	-
SeAg_B3663	crp	B5F8H8	SeAg_B2048	csgD	B5F967	Salmonella enterica serovar Agona SL483	2484	2182	Ecoli	-
SeAg_B3663	crp	B5F8H8	SeAg_B2049	SeAg_B2049	B5F968	Salmonella enterica serovar Agona SL483	2484	183	Ecoli	-
SeAg_B3663	crp	B5F8H8	SeAg_B2050	SeAg_B2050	B5F969	Salmonella enterica serovar Agona SL483	2484	3566	Ecoli	-
SeAg_B3663	crp	B5F8H8	SeAg_B2051	SeAg_B2051	B5F970	Salmonella enterica serovar Agona SL483	2484	2268	Ecoli	-
SeAg_B3663	crp	B5F8H8	SeAg_B2052	SeAg_B2052	B5F971	Salmonella enterica serovar Agona SL483	2484	2657	Ecoli	-
SeAg_B3663	crp	B5F8H8	SeAg_B2184	SeAg_B2184	B5EX27	Salmonella enterica serovar Agona SL483	2484	2262	Ecoli	-
SeAg_B3663	crp	B5F8H8	SeAg_B2329	cdd	B5EYN3	Salmonella enterica serovar Agona SL483	2484	2753	Ecoli	-
SeAg_B3663	crp	B5F8H8	SeAg_B2332	SeAg_B2332	B5EYN6	Salmonella enterica serovar Agona SL483	2484	2526	Ecoli	-
SeAg_B3663	crp	B5F8H8	SeAg_B2333	SeAg_B2333	B5EYN7	Salmonella enterica serovar Agona SL483	2484	1878	Ecoli	-
SeAg_B3663	crp	B5F8H8	SeAg_B2336	SeAg_B2336	B5EYP0	Salmonella enterica serovar Agona SL483	2484	2314	Ecoli	-
SeAg_B3663	crp	B5F8H8	SeAg_B2359	SeAg_B2359	B5EYR3	Salmonella enterica serovar Agona SL483	2484	3672	Ecoli	-
SeAg_B3663	crp	B5F8H8	SeAg_B2418	glpQ	B5EYW7	Salmonella enterica serovar Agona SL483	2484	473	Ecoli	-
SeAg_B3663	crp	B5F8H8	SeAg_B2419	glpT	B5EYW8	Salmonella enterica serovar Agona SL483	2484	2152	Ecoli	-
SeAg_B3663	crp	B5F8H8	SeAg_B2420	glpA	B5EYW9	Salmonella enterica serovar Agona SL483	2484	954	Ecoli	-
SeAg_B3663	crp	B5F8H8	SeAg_B2421	glpB	B5EYX0	Salmonella enterica serovar Agona SL483	2484	1890	Ecoli	-
SeAg_B3663	crp	B5F8H8	SeAg_B2422	glpC	B5EYX1	Salmonella enterica serovar Agona SL483	2484	2998	Ecoli	-
SeAg_B3663	crp	B5F8H8	SeAg_B2531	SeAg_B2531	B5EZS2	Salmonella enterica serovar Agona SL483	2484	1790	Ecoli	-
SeAg_B3663	crp	B5F8H8	SeAg_B2552	nupC	B5F0E2	Salmonella enterica serovar Agona SL483	2484	1009	Ecoli	-
SeAg_B3663	crp	B5F8H8	SeAg_B2576	ptsH	B5F0G0	Salmonella enterica serovar Agona SL483	2484	561	Ecoli	-
SeAg_B3663	crp	B5F8H8	SeAg_B2577	ptsI	B5F0G1	Salmonella enterica serovar Agona SL483	2484	1686	Ecoli	-
SeAg_B3663	crp	B5F8H8	SeAg_B2578	crr	B5F0G2	Salmonella enterica serovar Agona SL483	2484	1728	Ecoli	-
SeAg_B3663	crp	B5F8H8	SeAg_B2624	SeAg_B2624	B5F0K7	Salmonella enterica serovar Agona SL483	2484	4131	Ecoli	-
SeAg_B3663	crp	B5F8H8	SeAg_B2661	xseA	B5F187	Salmonella enterica serovar Agona SL483	2484	300	Ecoli	-
SeAg_B3663	crp	B5F8H8	SeAg_B2756	grcA	B5F227	Salmonella enterica serovar Agona SL483	2484	3300	Ecoli	-
SeAg_B3663	crp	B5F8H8	SeAg_B2776	SeAg_B2776	B5F244	Salmonella enterica serovar Agona SL483	2484	1038	Ecoli	-
SeAg_B3663	crp	B5F8H8	SeAg_B2903	SeAg_B2903	B5F313	Salmonella enterica serovar Agona SL483	2484	3688	Ecoli	-
SeAg_B3663	crp	B5F8H8	SeAg_B2904	gabD	B5F314	Salmonella enterica serovar Agona SL483	2484	1142	Ecoli	-
SeAg_B3663	crp	B5F8H8	SeAg_B2905	gabT	B5F315	Salmonella enterica serovar Agona SL483	2484	3385	Ecoli	-
SeAg_B3663	crp	B5F8H8	SeAg_B2952	SeAg_B2952	B5F356	Salmonella enterica serovar Agona SL483	2484	2181	Ecoli	-
SeAg_B3663	crp	B5F8H8	SeAg_B2953	SeAg_B2953	B5F357	Salmonella enterica serovar Agona SL483	2484	679	Ecoli	-
SeAg_B3663	crp	B5F8H8	SeAg_B2954	SeAg_B2954	B5F358	Salmonella enterica serovar Agona SL483	2484	36	Ecoli	-
SeAg_B3663	crp	B5F8H8	SeAg_B2955	srlD	B5F359	Salmonella enterica serovar Agona SL483	2484	3705	Ecoli	-
SeAg_B3663	crp	B5F8H8	SeAg_B2956	SeAg_B2956	B5F360	Salmonella enterica serovar Agona SL483	2484	406	Ecoli	-
SeAg_B3663	crp	B5F8H8	SeAg_B2957	srlR	B5F361	Salmonella enterica serovar Agona SL483	2484	1785	Ecoli	-
SeAg_B3663	crp	B5F8H8	SeAg_B2958	gutQ	B5F362	Salmonella enterica serovar Agona SL483	2484	6229	Ecoli	-
SeAg_B3663	crp	B5F8H8	SeAg_B3210	gcvP	B5F5H7	Salmonella enterica serovar Agona SL483	2484	836	Ecoli	-
SeAg_B3663	crp	B5F8H8	SeAg_B3211	SeAg_B3211	B5F5H8	Salmonella enterica serovar Agona SL483	2484	6230	Ecoli	-
SeAg_B3663	crp	B5F8H8	SeAg_B3212	gcvH	B5F5H9	Salmonella enterica serovar Agona SL483	2484	704	Ecoli	-
SeAg_B3663	crp	B5F8H8	SeAg_B3213	gcvT	B5F5I0	Salmonella enterica serovar Agona SL483	2484	1583	Ecoli	-
SeAg_B3663	crp	B5F8H8	SeAg_B3231	pgk	B5F5J4	Salmonella enterica serovar Agona SL483	2484	3370	Ecoli	-
SeAg_B3663	crp	B5F8H8	SeAg_B3232	epd	B5F5J5	Salmonella enterica serovar Agona SL483	2484	1549	Ecoli	-
SeAg_B3663	crp	B5F8H8	SeAg_B3254	galP	B5F5L6	Salmonella enterica serovar Agona SL483	2484	4110	Ecoli	-
SeAg_B3663	crp	B5F8H8	SeAg_B3306	exuT	B5F620	Salmonella enterica serovar Agona SL483	2484	2428	Ecoli	-
SeAg_B3663	crp	B5F8H8	SeAg_B3307	uxuA	B5F621	Salmonella enterica serovar Agona SL483	2484	100	Ecoli	-
SeAg_B3663	crp	B5F8H8	SeAg_B3406	SeAg_B3406	B5F6B5	Salmonella enterica serovar Agona SL483	2484	2940	Ecoli	-
SeAg_B3663	crp	B5F8H8	SeAg_B3433	SeAg_B3433	B5F6Q2	Salmonella enterica serovar Agona SL483	2484	846	Ecoli	-
SeAg_B3663	crp	B5F8H8	SeAg_B3522	gltD	B5F7J1	Salmonella enterica serovar Agona SL483	2484	2079	Ecoli	-
SeAg_B3663	crp	B5F8H8	SeAg_B3530	nanA	B5F7J9	Salmonella enterica serovar Agona SL483	2484	673	Ecoli	-
SeAg_B3663	crp	B5F8H8	SeAg_B3535	rpsI	B5F7K4	Salmonella enterica serovar Agona SL483	2484	713	Ecoli	-
SeAg_B3663	crp	B5F8H8	SeAg_B3536	rplM	B5F7K5	Salmonella enterica serovar Agona SL483	2484	1103	Ecoli	-
SeAg_B3663	crp	B5F8H8	SeAg_B3550	mdh	B5F7L9	Salmonella enterica serovar Agona SL483	2484	109	Ecoli	-
SeAg_B3663	crp	B5F8H8	SeAg_B3555	aaeB	B5F7M4	Salmonella enterica serovar Agona SL483	2484	829	Ecoli	-
SeAg_B3663	crp	B5F8H8	SeAg_B3556	aaeA	B5F7M5	Salmonella enterica serovar Agona SL483	2484	1570	Ecoli	-
SeAg_B3663	crp	B5F8H8	SeAg_B3557	aaeX	B5F7M6	Salmonella enterica serovar Agona SL483	2484	2599	Ecoli	-
SeAg_B3663	crp	B5F8H8	SeAg_B3558	aaeR	B5F7M7	Salmonella enterica serovar Agona SL483	2484	1670	Ecoli	-
SeAg_B3663	crp	B5F8H8	SeAg_B3575	dusB	B5F7P4	Salmonella enterica serovar Agona SL483	2484	334	Ecoli	-
SeAg_B3663	crp	B5F8H8	SeAg_B3576	fis	B5F7P5	Salmonella enterica serovar Agona SL483	2484	1300	Ecoli	-
SeAg_B3663	crp	B5F8H8	SeAg_B3662	SeAg_B3662	B5F8H7	Salmonella enterica serovar Agona SL483	2484	3069	Ecoli	-
SeAg_B3663	crp	B5F8H8	SeAg_B3663	crp	B5F8H8	Salmonella enterica serovar Agona SL483	2484	2484	Ecoli	-
SeAg_B3663	crp	B5F8H8	SeAg_B3664	SeAg_B3664	B5F8H9	Salmonella enterica serovar Agona SL483	2484	3172	Ecoli	-
SeAg_B3663	crp	B5F8H8	SeAg_B3669	ppiA	B5F8I4	Salmonella enterica serovar Agona SL483	2484	2912	Ecoli	-
SeAg_B3663	crp	B5F8H8	SeAg_B3702	envZ	B5F8L7	Salmonella enterica serovar Agona SL483	2484	3999	Ecoli	-
SeAg_B3663	crp	B5F8H8	SeAg_B3703	ompR	B5F8L8	Salmonella enterica serovar Agona SL483	2484	3552	Ecoli	-
SeAg_B3663	crp	B5F8H8	SeAg_B3714	gntT	B5F8M9	Salmonella enterica serovar Agona SL483	2484	674	Ecoli	-
SeAg_B3663	crp	B5F8H8	SeAg_B3717	malT	B5F8N2	Salmonella enterica serovar Agona SL483	2484	1035	Ecoli	-
SeAg_B3663	crp	B5F8H8	SeAg_B3726	glpE	B5F8P1	Salmonella enterica serovar Agona SL483	2484	2401	Ecoli	-
SeAg_B3663	crp	B5F8H8	SeAg_B3727	glpD	B5F8P2	Salmonella enterica serovar Agona SL483	2484	3182	Ecoli	-
SeAg_B3663	crp	B5F8H8	SeAg_B3741	gntU	B5F9A2	Salmonella enterica serovar Agona SL483	2484	1262	Ecoli	-
SeAg_B3663	crp	B5F8H8	SeAg_B3742	gntK	B5F9A3	Salmonella enterica serovar Agona SL483	2484	403	Ecoli	-
SeAg_B3663	crp	B5F8H8	SeAg_B3755	ugpQ	B5F9B5	Salmonella enterica serovar Agona SL483	2484	216	Ecoli	-
SeAg_B3663	crp	B5F8H8	SeAg_B3756	ugpC	B5F9B6	Salmonella enterica serovar Agona SL483	2484	1652	Ecoli	-
SeAg_B3663	crp	B5F8H8	SeAg_B3757	SeAg_B3757	B5F9B7	Salmonella enterica serovar Agona SL483	2484	3418	Ecoli	-
SeAg_B3663	crp	B5F8H8	SeAg_B3758	ugpA	B5F9B8	Salmonella enterica serovar Agona SL483	2484	3015	Ecoli	-
SeAg_B3663	crp	B5F8H8	SeAg_B3759	ugpB	B5F9B9	Salmonella enterica serovar Agona SL483	2484	163	Ecoli	-
SeAg_B3663	crp	B5F8H8	SeAg_B3770	rpoH	B5F9D0	Salmonella enterica serovar Agona SL483	2484	2741	Ecoli	-
SeAg_B3663	crp	B5F8H8	SeAg_B3822	dctA	B5F9I1	Salmonella enterica serovar Agona SL483	2484	2239	Ecoli	-
SeAg_B3663	crp	B5F8H8	SeAg_B3874	xylB	B5EX71	Salmonella enterica serovar Agona SL483	2484	3384	Ecoli	-
SeAg_B3663	crp	B5F8H8	SeAg_B3875	xylA	B5EX72	Salmonella enterica serovar Agona SL483	2484	1214	Ecoli	-
SeAg_B3663	crp	B5F8H8	SeAg_B3876	SeAg_B3876	B5EX73	Salmonella enterica serovar Agona SL483	2484	3378	Ecoli	-
SeAg_B3663	crp	B5F8H8	SeAg_B3881	SeAg_B3881	B5EX78	Salmonella enterica serovar Agona SL483	2484	3683	Ecoli	-
SeAg_B3663	crp	B5F8H8	SeAg_B3894	aldB	B5EX91	Salmonella enterica serovar Agona SL483	2484	3777	Ecoli	-
SeAg_B3663	crp	B5F8H8	SeAg_B3901	SeAg_B3901	B5EX98	Salmonella enterica serovar Agona SL483	2484	1068	Ecoli	-
SeAg_B3663	crp	B5F8H8	SeAg_B4013	uhpT	B5EY61	Salmonella enterica serovar Agona SL483	2484	2705	Ecoli	-
SeAg_B3663	crp	B5F8H8	SeAg_B4021	ilvN	B5EY69	Salmonella enterica serovar Agona SL483	2484	1245	Ecoli	-
SeAg_B3663	crp	B5F8H8	SeAg_B4022	ilvB	B5EY70	Salmonella enterica serovar Agona SL483	2484	2187	Ecoli	-
SeAg_B3663	crp	B5F8H8	SeAg_B4026	SeAg_B4026	B5EY74	Salmonella enterica serovar Agona SL483	2484	1356	Ecoli	-
SeAg_B3663	crp	B5F8H8	SeAg_B4027	dsdA	B5EY75	Salmonella enterica serovar Agona SL483	2484	31	Ecoli	-
SeAg_B3663	crp	B5F8H8	SeAg_B4028	SeAg_B4028	B5EY76	Salmonella enterica serovar Agona SL483	2484	5554	Ecoli	-
SeAg_B3663	crp	B5F8H8	SeAg_B4108	rbsD	B5EZ14	Salmonella enterica serovar Agona SL483	2484	2355	Ecoli	-
SeAg_B3663	crp	B5F8H8	SeAg_B4109	rbsA	B5EZ15	Salmonella enterica serovar Agona SL483	2484	969	Ecoli	-
SeAg_B3663	crp	B5F8H8	SeAg_B4110	rbsC	B5EZ16	Salmonella enterica serovar Agona SL483	2484	3876	Ecoli	-
SeAg_B3663	crp	B5F8H8	SeAg_B4111	rbsB	B5EZ17	Salmonella enterica serovar Agona SL483	2484	1348	Ecoli	-
SeAg_B3663	crp	B5F8H8	SeAg_B4167	cyaA	B5EZ61	Salmonella enterica serovar Agona SL483	2484	331	Ecoli	-
SeAg_B3663	crp	B5F8H8	SeAg_B4199	udp	B5EZU6	Salmonella enterica serovar Agona SL483	2484	2760	Ecoli	-
SeAg_B3663	crp	B5F8H8	SeAg_B4239	glnA	B5EZX8	Salmonella enterica serovar Agona SL483	2484	1022	Ecoli	-
SeAg_B3663	crp	B5F8H8	SeAg_B4289	rhaA	B5F0M7	Salmonella enterica serovar Agona SL483	2484	1164	Ecoli	-
SeAg_B3663	crp	B5F8H8	SeAg_B4290	rhaB	B5F0M8	Salmonella enterica serovar Agona SL483	2484	2406	Ecoli	-
SeAg_B3663	crp	B5F8H8	SeAg_B4291	SeAg_B4291	B5F0M9	Salmonella enterica serovar Agona SL483	2484	3396	Ecoli	-
SeAg_B3663	crp	B5F8H8	SeAg_B4301	sodA	B5F0N9	Salmonella enterica serovar Agona SL483	2484	3238	Ecoli	-
SeAg_B3663	crp	B5F8H8	SeAg_B4320	SeAg_B4320	B5F0Q5	Salmonella enterica serovar Agona SL483	2484	969	Ecoli	-
SeAg_B3663	crp	B5F8H8	SeAg_B4321	SeAg_B4321	B5F0Q6	Salmonella enterica serovar Agona SL483	2484	956	Ecoli	-
SeAg_B3663	crp	B5F8H8	SeAg_B4322	SeAg_B4322	B5F0Q7	Salmonella enterica serovar Agona SL483	2484	3472	Ecoli	-
SeAg_B3663	crp	B5F8H8	SeAg_B4323	SeAg_B4323	B5F0Q8	Salmonella enterica serovar Agona SL483	2484	528	Ecoli	-
SeAg_B3663	crp	B5F8H8	SeAg_B4324	SeAg_B4324	B5F0Q9	Salmonella enterica serovar Agona SL483	2484	1405	Ecoli	-
SeAg_B3663	crp	B5F8H8	SeAg_B4330	SeAg_B4330	B5F0R5	Salmonella enterica serovar Agona SL483	2484	916	Ecoli	-
SeAg_B3663	crp	B5F8H8	SeAg_B4331	glpX	B5F0R6	Salmonella enterica serovar Agona SL483	2484	462	Ecoli	-
SeAg_B3663	crp	B5F8H8	SeAg_B4332	glpK	B5F0R7	Salmonella enterica serovar Agona SL483	2484	1877	Ecoli	-
SeAg_B3663	crp	B5F8H8	SeAg_B4333	glpF	B5F0R8	Salmonella enterica serovar Agona SL483	2484	890	Ecoli	-
SeAg_B3663	crp	B5F8H8	SeAg_B4340	cytR	B5F0S5	Salmonella enterica serovar Agona SL483	2484	2465	Ecoli	-
SeAg_B3663	crp	B5F8H8	SeAg_B4414	hupA	B5F1I3	Salmonella enterica serovar Agona SL483	2484	2117	Ecoli	-
SeAg_B3663	crp	B5F8H8	SeAg_B4415	SeAg_B4415	B5F1I4	Salmonella enterica serovar Agona SL483	2484	1457	Ecoli	-
SeAg_B3663	crp	B5F8H8	SeAg_B4417	SeAg_B4417	B5F1I6	Salmonella enterica serovar Agona SL483	2484	4194	Ecoli	-
SeAg_B3663	crp	B5F8H8	SeAg_B4418	SeAg_B4418	B5F1I7	Salmonella enterica serovar Agona SL483	2484	244	Ecoli	-
SeAg_B3663	crp	B5F8H8	SeAg_B4429	aceB	B5F1J2	Salmonella enterica serovar Agona SL483	2484	1939	Ecoli	-
SeAg_B3663	crp	B5F8H8	SeAg_B4430	aceA	B5F1J3	Salmonella enterica serovar Agona SL483	2484	1123	Ecoli	-
SeAg_B3663	crp	B5F8H8	SeAg_B4432	aceK	B5F1J4	Salmonella enterica serovar Agona SL483	2484	3882	Ecoli	-
SeAg_B3663	crp	B5F8H8	SeAg_B4483	SeAg_B4483	B5F1P5	Salmonella enterica serovar Agona SL483	2484	946	Ecoli	-
SeAg_B3663	crp	B5F8H8	SeAg_B4484	malG	B5F1P6	Salmonella enterica serovar Agona SL483	2484	876	Ecoli	-
SeAg_B3663	crp	B5F8H8	SeAg_B4485	malF	B5F1P7	Salmonella enterica serovar Agona SL483	2484	389	Ecoli	-
SeAg_B3663	crp	B5F8H8	SeAg_B4486	malE	B5F1P8	Salmonella enterica serovar Agona SL483	2484	189	Ecoli	-
SeAg_B3663	crp	B5F8H8	SeAg_B4487	malK	B5F1P9	Salmonella enterica serovar Agona SL483	2484	3821	Ecoli	-
SeAg_B3663	crp	B5F8H8	SeAg_B4535	acsA	B5F2F1	Salmonella enterica serovar Agona SL483	2484	3305	Ecoli	-
SeAg_B3663	crp	B5F8H8	SeAg_B4552	SeAg_B4552	B5F2G6	Salmonella enterica serovar Agona SL483	2484	384	Ecoli	-
SeAg_B3663	crp	B5F8H8	SeAg_B4561	SeAg_B4561	B5F2H4	Salmonella enterica serovar Agona SL483	2484	1492	Ecoli	-
SeAg_B3663	crp	B5F8H8	SeAg_B4562	SeAg_B4562	B5F2H5	Salmonella enterica serovar Agona SL483	2484	101	Ecoli	-
SeAg_B3663	crp	B5F8H8	SeAg_B4563	SeAg_B4563	B5F2H6	Salmonella enterica serovar Agona SL483	2484	1266	Ecoli	-
SeAg_B3663	crp	B5F8H8	SeAg_B4564	fumB	B5F2H7	Salmonella enterica serovar Agona SL483	2484	4154	Ecoli	-
SeAg_B3663	crp	B5F8H8	SeAg_B4565	dcuB	B5F2H8	Salmonella enterica serovar Agona SL483	2484	1810	Ecoli	-
SeAg_B3663	crp	B5F8H8	SeAg_B4604	aspA	B5F2K6	Salmonella enterica serovar Agona SL483	2484	1705	Ecoli	-
SeAg_B3663	crp	B5F8H8	SeAg_B4661	ulaA	B5F3A9	Salmonella enterica serovar Agona SL483	2484	255	Ecoli	-
SeAg_B3663	crp	B5F8H8	SeAg_B4662	ulaB	B5F3B0	Salmonella enterica serovar Agona SL483	2484	1894	Ecoli	-
SeAg_B3663	crp	B5F8H8	SeAg_B4663	ulaC	B5F3B1	Salmonella enterica serovar Agona SL483	2484	2898	Ecoli	-
SeAg_B3663	crp	B5F8H8	SeAg_B4664	ulaD	B5F3B2	Salmonella enterica serovar Agona SL483	2484	2584	Ecoli	-
SeAg_B3663	crp	B5F8H8	SeAg_B4665	ulaE	B5F3B3	Salmonella enterica serovar Agona SL483	2484	1663	Ecoli	-
SeAg_B3663	crp	B5F8H8	SeAg_B4666	sgaE	B5F3B4	Salmonella enterica serovar Agona SL483	2484	3474	Ecoli	-
SeAg_B3663	crp	B5F8H8	SeAg_B4669	rpsF	B5F3B7	Salmonella enterica serovar Agona SL483	2484	3422	Ecoli	-
SeAg_B3663	crp	B5F8H8	SeAg_B4670	priB	B5F3B8	Salmonella enterica serovar Agona SL483	2484	28	Ecoli	-
SeAg_B3663	crp	B5F8H8	SeAg_B4671	rpsR	B5F3B9	Salmonella enterica serovar Agona SL483	2484	2540	Ecoli	-
SeAg_B3663	crp	B5F8H8	SeAg_B4672	rplI	B5F3C0	Salmonella enterica serovar Agona SL483	2484	2583	Ecoli	-
SeAg_B3663	crp	B5F8H8	SeAg_B4696	mpl	B5F3E3	Salmonella enterica serovar Agona SL483	2484	839	Ecoli	-
SeAg_B3663	crp	B5F8H8	SeAg_B4736	treC	B5F439	Salmonella enterica serovar Agona SL483	2484	1791	Ecoli	-
SeAg_B3663	crp	B5F8H8	SeAg_B4737	treB	B5F440	Salmonella enterica serovar Agona SL483	2484	1766	Ecoli	-
SeAg_B3663	crp	B5F8H8	SeAg_B4766	SeAg_B4766	B5F468	Salmonella enterica serovar Agona SL483	2484	2081	Ecoli	-
SeAg_B3663	crp	B5F8H8	SeAg_B4767	SeAg_B4767	B5F469	Salmonella enterica serovar Agona SL483	2484	457	Ecoli	-
SeAg_B3663	crp	B5F8H8	SeAg_B4768	SeAg_B4768	B5F470	Salmonella enterica serovar Agona SL483	2484	82	Ecoli	-
SeAg_B3663	crp	B5F8H8	SeAg_B4769	SeAg_B4769	B5F471	Salmonella enterica serovar Agona SL483	2484	3590	Ecoli	-
SeAg_B3663	crp	B5F8H8	SeAg_B4770	idnK	B5F472	Salmonella enterica serovar Agona SL483	2484	33	Ecoli	-
SeAg_B3663	crp	B5F8H8	SeAg_B4856	SeAg_B4856	B5F4Z6	Salmonella enterica serovar Agona SL483	2484	4921	Ecoli	-
SeAg_B3663	crp	B5F8H8	SeAg_B4857	SeAg_B4857	B5F4Z7	Salmonella enterica serovar Agona SL483	2484	567	Ecoli	-
SeAg_B3663	crp	B5F8H8	SeAg_B4858	SeAg_B4858	B5F4Z8	Salmonella enterica serovar Agona SL483	2484	83	Ecoli	-
SeAg_B3663	crp	B5F8H8	SeAg_B4859	SeAg_B4859	B5F4Z9	Salmonella enterica serovar Agona SL483	2484	2085	Ecoli	-
SeAg_B3663	crp	B5F8H8	SeAg_B4882	osmY	B5F517	Salmonella enterica serovar Agona SL483	2484	127	Ecoli	-
SeAg_B3663	crp	B5F8H8	SeAg_B4883	SeAg_B4883	B5F518	Salmonella enterica serovar Agona SL483	2484	3504	Ecoli	-
SeAg_B3663	crp	B5F8H8	SeAg_B4884	SeAg_B4884	B5F519	Salmonella enterica serovar Agona SL483	2484	1648	Ecoli	-
SeAg_B3663	crp	B5F8H8	SeAg_B4885	SeAg_B4885	B5F520	Salmonella enterica serovar Agona SL483	2484	1021	Ecoli	-
SeAg_B3663	crp	B5F8H8	SeAg_B4889	deoC	B5F524	Salmonella enterica serovar Agona SL483	2484	1845	Ecoli	-
SeAg_B1572	SeAg_B1572	B5F5U1	SeAg_B1417	SeAg_B1417	B5F4M1	Salmonella enterica serovar Agona SL483	2543	733	Ecoli	-
SeAg_B4016	uhpA	B5EY64	SeAg_B4013	uhpT	B5EY61	Salmonella enterica serovar Agona SL483	2700	2705	Ecoli	-
SeAg_B1459	pspF	B5F581	SeAg_B1459	pspF	B5F581	Salmonella enterica serovar Agona SL483	2720	2720	Ecoli	-
SeAg_B1459	pspF	B5F581	SeAg_B1460	pspA	B5F582	Salmonella enterica serovar Agona SL483	2720	556	Ecoli	-
SeAg_B1459	pspF	B5F581	SeAg_B1461	pspB	B5F583	Salmonella enterica serovar Agona SL483	2720	3268	Ecoli	-
SeAg_B1459	pspF	B5F581	SeAg_B1462	pspC	B5F584	Salmonella enterica serovar Agona SL483	2720	159	Ecoli	-
SeAg_B1459	pspF	B5F581	SeAg_B1463	pspD	B5F585	Salmonella enterica serovar Agona SL483	2720	3032	Ecoli	-
SeAg_B1459	pspF	B5F581	SeAg_B1464	SeAg_B1464	B5F586	Salmonella enterica serovar Agona SL483	2720	3207	Ecoli	-
SeAg_B4494	lexA	B5F1Q6	SeAg_B0146	murC	B5F7W5	Salmonella enterica serovar Agona SL483	2732	1143	Ecoli	-
SeAg_B4494	lexA	B5F1Q6	SeAg_B0147	ddl	B5F7W6	Salmonella enterica serovar Agona SL483	2732	1913	Ecoli	-
SeAg_B4494	lexA	B5F1Q6	SeAg_B0148	ftsQ	B5F7W7	Salmonella enterica serovar Agona SL483	2732	398	Ecoli	-
SeAg_B4494	lexA	B5F1Q6	SeAg_B0149	ftsA	B5F7W8	Salmonella enterica serovar Agona SL483	2732	363	Ecoli	-
SeAg_B4494	lexA	B5F1Q6	SeAg_B0150	ftsZ	B5F7W9	Salmonella enterica serovar Agona SL483	2732	1789	Ecoli	-
SeAg_B4494	lexA	B5F1Q6	SeAg_B0151	lpxC	B5F7X0	Salmonella enterica serovar Agona SL483	2732	1501	Ecoli	-
SeAg_B4494	lexA	B5F1Q6	SeAg_B0347	SeAg_B0347	B5EWJ6	Salmonella enterica serovar Agona SL483	2732	1616	Ecoli	-
SeAg_B4494	lexA	B5F1Q6	SeAg_B0741	fldA	B5EZD1	Salmonella enterica serovar Agona SL483	2732	564	Ecoli	-
SeAg_B4494	lexA	B5F1Q6	SeAg_B0742	SeAg_B0742	B5EZD2	Salmonella enterica serovar Agona SL483	2732	1586	Ecoli	-
SeAg_B4494	lexA	B5F1Q6	SeAg_B0834	uvrB	B5F076	Salmonella enterica serovar Agona SL483	2732	1831	Ecoli	-
SeAg_B4494	lexA	B5F1Q6	SeAg_B0857	dinG	B5F099	Salmonella enterica serovar Agona SL483	2732	1948	Ecoli	-
SeAg_B4494	lexA	B5F1Q6	SeAg_B0858	SeAg_B0858	B5F0A0	Salmonella enterica serovar Agona SL483	2732	2823	Ecoli	-
SeAg_B4494	lexA	B5F1Q6	SeAg_B0965	SeAg_B0965	B5F143	Salmonella enterica serovar Agona SL483	2732	1619	Ecoli	-
SeAg_B4494	lexA	B5F1Q6	SeAg_B1029	SeAg_B1029	B5F1V5	Salmonella enterica serovar Agona SL483	2732	2113	Ecoli	-
SeAg_B4494	lexA	B5F1Q6	SeAg_B1229	ruvA	B5F3J6	Salmonella enterica serovar Agona SL483	2732	3165	Ecoli	-
SeAg_B4494	lexA	B5F1Q6	SeAg_B1230	ruvB	B5F3J7	Salmonella enterica serovar Agona SL483	2732	3450	Ecoli	-
SeAg_B4494	lexA	B5F1Q6	SeAg_B1242	SeAg_B1242	B5F3K9	Salmonella enterica serovar Agona SL483	2732	595	Ecoli	-
SeAg_B4494	lexA	B5F1Q6	SeAg_B1243	SeAg_B1243	B5F3L0	Salmonella enterica serovar Agona SL483	2732	1367	Ecoli	-
SeAg_B4494	lexA	B5F1Q6	SeAg_B1244	SeAg_B1244	B5F3L1	Salmonella enterica serovar Agona SL483	2732	1467	Ecoli	-
SeAg_B4494	lexA	B5F1Q6	SeAg_B1850	SeAg_B1850	B5F7H2	Salmonella enterica serovar Agona SL483	2732	2466	Ecoli	-
SeAg_B4494	lexA	B5F1Q6	SeAg_B1863	SeAg_B1863	B5F7I5	Salmonella enterica serovar Agona SL483	2732	953	Ecoli	-
SeAg_B4494	lexA	B5F1Q6	SeAg_B2026	SeAg_B2026	B5F945	Salmonella enterica serovar Agona SL483	2732	1635	Ecoli	-
SeAg_B4494	lexA	B5F1Q6	SeAg_B2184	SeAg_B2184	B5EX27	Salmonella enterica serovar Agona SL483	2732	2262	Ecoli	-
SeAg_B4494	lexA	B5F1Q6	SeAg_B2829	recN	B5F296	Salmonella enterica serovar Agona SL483	2732	1263	Ecoli	-
SeAg_B4494	lexA	B5F1Q6	SeAg_B2948	recA	B5F352	Salmonella enterica serovar Agona SL483	2732	3140	Ecoli	-
SeAg_B4494	lexA	B5F1Q6	SeAg_B2949	SeAg_B2949	B5F353	Salmonella enterica serovar Agona SL483	2732	1866	Ecoli	-
SeAg_B4494	lexA	B5F1Q6	SeAg_B3395	rpsU	B5F6A5	Salmonella enterica serovar Agona SL483	2732	2521	Ecoli	-
SeAg_B4494	lexA	B5F1Q6	SeAg_B3397	rpoD	B5F6A7	Salmonella enterica serovar Agona SL483	2732	3123	Ecoli	-
SeAg_B4494	lexA	B5F1Q6	SeAg_B4494	lexA	B5F1Q6	Salmonella enterica serovar Agona SL483	2732	2732	Ecoli	-
SeAg_B4494	lexA	B5F1Q6	SeAg_B4511	uvrA	B5F2C8	Salmonella enterica serovar Agona SL483	2732	3175	Ecoli	-
SeAg_B4494	lexA	B5F1Q6	SeAg_B4512	ssb	B5F2C9	Salmonella enterica serovar Agona SL483	2732	1835	Ecoli	-
SeAg_B4739	treR	B5F441	SeAg_B4736	treC	B5F439	Salmonella enterica serovar Agona SL483	2777	1791	Ecoli	-
SeAg_B4739	treR	B5F441	SeAg_B4737	treB	B5F440	Salmonella enterica serovar Agona SL483	2777	1766	Ecoli	-
SeAg_B4763	pepA	B5F465	SeAg_B4763	pepA	B5F465	Salmonella enterica serovar Agona SL483	2835	2835	Ecoli	-
SeAg_B3358	SeAg_B3358	B5F670	SeAg_B3358	SeAg_B3358	B5F670	Salmonella enterica serovar Agona SL483	2840	2840	Ecoli	-
SeAg_B3358	SeAg_B3358	B5F670	SeAg_B3359	SeAg_B3359	B5F671	Salmonella enterica serovar Agona SL483	2840	2209	Ecoli	-
SeAg_B3551	argR	B5F7M0	SeAg_B0073	carA	B5F746	Salmonella enterica serovar Agona SL483	2842	1858	Ecoli	-
SeAg_B3551	argR	B5F7M0	SeAg_B0074	carB	B5F747	Salmonella enterica serovar Agona SL483	2842	1521	Ecoli	-
SeAg_B3551	argR	B5F7M0	SeAg_B0924	artJ	B5F105	Salmonella enterica serovar Agona SL483	2842	1074	Ecoli	-
SeAg_B3551	argR	B5F7M0	SeAg_B0925	artM	B5F106	Salmonella enterica serovar Agona SL483	2842	2555	Ecoli	-
SeAg_B3551	argR	B5F7M0	SeAg_B0926	artQ	B5F107	Salmonella enterica serovar Agona SL483	2842	1127	Ecoli	-
SeAg_B3551	argR	B5F7M0	SeAg_B0927	artI	B5F108	Salmonella enterica serovar Agona SL483	2842	3579	Ecoli	-
SeAg_B3551	argR	B5F7M0	SeAg_B0928	artP	B5F109	Salmonella enterica serovar Agona SL483	2842	609	Ecoli	-
SeAg_B3551	argR	B5F7M0	SeAg_B2492	hisP	B5EZN4	Salmonella enterica serovar Agona SL483	2842	3272	Ecoli	-
SeAg_B3551	argR	B5F7M0	SeAg_B2493	hisM	B5EZN5	Salmonella enterica serovar Agona SL483	2842	986	Ecoli	-
SeAg_B3551	argR	B5F7M0	SeAg_B2494	hisQ	B5EZN6	Salmonella enterica serovar Agona SL483	2842	1194	Ecoli	-
SeAg_B3551	argR	B5F7M0	SeAg_B2495	SeAg_B2495	B5EZN7	Salmonella enterica serovar Agona SL483	2842	963	Ecoli	-
SeAg_B3551	argR	B5F7M0	SeAg_B3138	argA	B5F4T5	Salmonella enterica serovar Agona SL483	2842	1195	Ecoli	-
SeAg_B3551	argR	B5F7M0	SeAg_B3471	rpsO	B5F6T5	Salmonella enterica serovar Agona SL483	2842	3587	Ecoli	-
SeAg_B3551	argR	B5F7M0	SeAg_B3475	infB	B5F6T8	Salmonella enterica serovar Agona SL483	2842	4003	Ecoli	-
SeAg_B3551	argR	B5F7M0	SeAg_B3476	nusA	B5F6T9	Salmonella enterica serovar Agona SL483	2842	2754	Ecoli	-
SeAg_B3551	argR	B5F7M0	SeAg_B3477	SeAg_B3477	B5F6U0	Salmonella enterica serovar Agona SL483	2842	1397	Ecoli	-
SeAg_B3551	argR	B5F7M0	SeAg_B3479	argG	B5F6U1	Salmonella enterica serovar Agona SL483	2842	3845	Ecoli	-
SeAg_B3551	argR	B5F7M0	SeAg_B3522	gltD	B5F7J1	Salmonella enterica serovar Agona SL483	2842	2079	Ecoli	-
SeAg_B3551	argR	B5F7M0	SeAg_B3551	argR	B5F7M0	Salmonella enterica serovar Agona SL483	2842	2842	Ecoli	-
SeAg_B3551	argR	B5F7M0	SeAg_B3665	argD	B5F8I0	Salmonella enterica serovar Agona SL483	2842	1628	Ecoli	-
SeAg_B3551	argR	B5F7M0	SeAg_B3666	pabA	B5F8I1	Salmonella enterica serovar Agona SL483	2842	568	Ecoli	-
SeAg_B3551	argR	B5F7M0	SeAg_B3667	fic	B5F8I2	Salmonella enterica serovar Agona SL483	2842	3426	Ecoli	-
SeAg_B3551	argR	B5F7M0	SeAg_B3668	SeAg_B3668	B5F8I3	Salmonella enterica serovar Agona SL483	2842	1351	Ecoli	-
SeAg_B3551	argR	B5F7M0	SeAg_B4361	argE	B5F0U6	Salmonella enterica serovar Agona SL483	2842	1685	Ecoli	-
SeAg_B3551	argR	B5F7M0	SeAg_B4362	argC	B5F0U7	Salmonella enterica serovar Agona SL483	2842	1251	Ecoli	-
SeAg_B3551	argR	B5F7M0	SeAg_B4363	argB	B5F0U8	Salmonella enterica serovar Agona SL483	2842	1874	Ecoli	-
SeAg_B3551	argR	B5F7M0	SeAg_B4364	argH	B5F0U9	Salmonella enterica serovar Agona SL483	2842	938	Ecoli	-
SeAg_B3551	argR	B5F7M0	SeAg_B4754	argF	B5F456	Salmonella enterica serovar Agona SL483	2842	1395	Ecoli	-
SeAg_B2401	SeAg_B2401	B5EYV1	SeAg_B2252	SeAg_B2252	B5EXV3	Salmonella enterica serovar Agona SL483	2884	1556	Ecoli	-
SeAg_B2401	SeAg_B2401	B5EYV1	SeAg_B2399	SeAg_B2399	B5EYU9	Salmonella enterica serovar Agona SL483	2884	129	Ecoli	-
SeAg_B2401	SeAg_B2401	B5EYV1	SeAg_B2400	SeAg_B2400	B5EYV0	Salmonella enterica serovar Agona SL483	2884	3290	Ecoli	-
SeAg_B2401	SeAg_B2401	B5EYV1	SeAg_B2401	SeAg_B2401	B5EYV1	Salmonella enterica serovar Agona SL483	2884	2884	Ecoli	-
SeAg_B0563	allR	B5EYB7	SeAg_B0560	ybbB	B5EYB4	Salmonella enterica serovar Agona SL483	2988	3176	Ecoli	-
SeAg_B0563	allR	B5EYB7	SeAg_B0561	SeAg_B0561	B5EYB5	Salmonella enterica serovar Agona SL483	2988	4024	Ecoli	-
SeAg_B0563	allR	B5EYB7	SeAg_B0562	allA	B5EYB6	Salmonella enterica serovar Agona SL483	2988	1897	Ecoli	-
SeAg_B0563	allR	B5EYB7	SeAg_B0563	allR	B5EYB7	Salmonella enterica serovar Agona SL483	2988	2988	Ecoli	-
SeAg_B0563	allR	B5EYB7	SeAg_B0564	gcl	B5EYB8	Salmonella enterica serovar Agona SL483	2988	303	Ecoli	-
SeAg_B0563	allR	B5EYB7	SeAg_B0565	hyi	B5EYB9	Salmonella enterica serovar Agona SL483	2988	1567	Ecoli	-
SeAg_B4434	SeAg_B4434	B5F1J6	SeAg_B4429	aceB	B5F1J2	Salmonella enterica serovar Agona SL483	3011	1939	Ecoli	-
SeAg_B4434	SeAg_B4434	B5F1J6	SeAg_B4430	aceA	B5F1J3	Salmonella enterica serovar Agona SL483	3011	1123	Ecoli	-
SeAg_B4434	SeAg_B4434	B5F1J6	SeAg_B4432	aceK	B5F1J4	Salmonella enterica serovar Agona SL483	3011	3882	Ecoli	-
SeAg_B4434	SeAg_B4434	B5F1J6	SeAg_B4433	SeAg_B4433	B5F1J5	Salmonella enterica serovar Agona SL483	3011	659	Ecoli	-
SeAg_B4434	SeAg_B4434	B5F1J6	SeAg_B4434	SeAg_B4434	B5F1J6	Salmonella enterica serovar Agona SL483	3011	3011	Ecoli	-
SeAg_B1289	SeAg_B1289	B5F3Q0	SeAg_B1239	edd	B5F3K6	Salmonella enterica serovar Agona SL483	3153	671	Ecoli	-
SeAg_B1289	SeAg_B1289	B5F3Q0	SeAg_B1240	eda	B5F3K7	Salmonella enterica serovar Agona SL483	3153	329	Ecoli	-
SeAg_B0905	SeAg_B0905	B5F0Y8	SeAg_B1029	SeAg_B1029	B5F1V5	Salmonella enterica serovar Agona SL483	3200	2113	Ecoli	-
SeAg_B0905	SeAg_B0905	B5F0Y8	SeAg_B2048	csgD	B5F967	Salmonella enterica serovar Agona SL483	3200	2182	Ecoli	-
SeAg_B0905	SeAg_B0905	B5F0Y8	SeAg_B2049	SeAg_B2049	B5F968	Salmonella enterica serovar Agona SL483	3200	183	Ecoli	-
SeAg_B0905	SeAg_B0905	B5F0Y8	SeAg_B2050	SeAg_B2050	B5F969	Salmonella enterica serovar Agona SL483	3200	3566	Ecoli	-
SeAg_B0905	SeAg_B0905	B5F0Y8	SeAg_B2051	SeAg_B2051	B5F970	Salmonella enterica serovar Agona SL483	3200	2268	Ecoli	-
SeAg_B3876	SeAg_B3876	B5EX73	SeAg_B3874	xylB	B5EX71	Salmonella enterica serovar Agona SL483	3378	3384	Ecoli	-
SeAg_B3876	SeAg_B3876	B5EX73	SeAg_B3875	xylA	B5EX72	Salmonella enterica serovar Agona SL483	3378	1214	Ecoli	-
SeAg_B3876	SeAg_B3876	B5EX73	SeAg_B3876	SeAg_B3876	B5EX73	Salmonella enterica serovar Agona SL483	3378	3378	Ecoli	-
SeAg_B4291	SeAg_B4291	B5F0M9	SeAg_B4288	rhaD	B5F0M6	Salmonella enterica serovar Agona SL483	3396	826	Ecoli	-
SeAg_B4291	SeAg_B4291	B5F0M9	SeAg_B4289	rhaA	B5F0M7	Salmonella enterica serovar Agona SL483	3396	1164	Ecoli	-
SeAg_B4291	SeAg_B4291	B5F0M9	SeAg_B4290	rhaB	B5F0M8	Salmonella enterica serovar Agona SL483	3396	2406	Ecoli	-
SeAg_B4291	SeAg_B4291	B5F0M9	SeAg_B4291	SeAg_B4291	B5F0M9	Salmonella enterica serovar Agona SL483	3396	3396	Ecoli	-
SeAg_B4291	SeAg_B4291	B5F0M9	SeAg_B4292	SeAg_B4292	B5F0N0	Salmonella enterica serovar Agona SL483	3396	1476	Ecoli	-
SeAg_B4366	oxyR	B5F0V0	SeAg_B0646	dsbG	B5EYJ8	Salmonella enterica serovar Agona SL483	3398	3048	Ecoli	-
SeAg_B4366	oxyR	B5F0V0	SeAg_B0647	ahpC	B5EYJ9	Salmonella enterica serovar Agona SL483	3398	1258	Ecoli	-
SeAg_B4366	oxyR	B5F0V0	SeAg_B0740	fur	B5EZD0	Salmonella enterica serovar Agona SL483	3398	552	Ecoli	-
SeAg_B4366	oxyR	B5F0V0	SeAg_B0868	SeAg_B0868	B5F0B0	Salmonella enterica serovar Agona SL483	3398	2497	Ecoli	-
SeAg_B4366	oxyR	B5F0V0	SeAg_B0909	grxA	B5F0Z1	Salmonella enterica serovar Agona SL483	3398	3866	Ecoli	-
SeAg_B4366	oxyR	B5F0V0	SeAg_B0910	SeAg_B0910	B5F0Z2	Salmonella enterica serovar Agona SL483	3398	2613	Ecoli	-
SeAg_B4366	oxyR	B5F0V0	SeAg_B0911	nfsA	B5F0Z3	Salmonella enterica serovar Agona SL483	3398	1411	Ecoli	-
SeAg_B4366	oxyR	B5F0V0	SeAg_B0912	rimK	B5F0Z4	Salmonella enterica serovar Agona SL483	3398	1296	Ecoli	-
SeAg_B4366	oxyR	B5F0V0	SeAg_B0913	SeAg_B0913	B5F0Z5	Salmonella enterica serovar Agona SL483	3398	1587	Ecoli	-
SeAg_B4366	oxyR	B5F0V0	SeAg_B1353	engD	B5F4G6	Salmonella enterica serovar Agona SL483	3398	711	Ecoli	-
SeAg_B4366	oxyR	B5F0V0	SeAg_B1797	SeAg_B1797	B5F7C3	Salmonella enterica serovar Agona SL483	3398	1450	Ecoli	-
SeAg_B4366	oxyR	B5F0V0	SeAg_B1798	SeAg_B1798	B5F7C4	Salmonella enterica serovar Agona SL483	3398	1741	Ecoli	-
SeAg_B4366	oxyR	B5F0V0	SeAg_B1799	sufD	B5F7C5	Salmonella enterica serovar Agona SL483	3398	880	Ecoli	-
SeAg_B4366	oxyR	B5F0V0	SeAg_B1800	sufC	B5F7C6	Salmonella enterica serovar Agona SL483	3398	2620	Ecoli	-
SeAg_B4366	oxyR	B5F0V0	SeAg_B1801	sufB	B5F7C7	Salmonella enterica serovar Agona SL483	3398	2832	Ecoli	-
SeAg_B4366	oxyR	B5F0V0	SeAg_B1802	sufA	B5F7C8	Salmonella enterica serovar Agona SL483	3398	3904	Ecoli	-
SeAg_B4366	oxyR	B5F0V0	SeAg_B2759	SeAg_B2759	B5F230	Salmonella enterica serovar Agona SL483	3398	2524	Ecoli	-
SeAg_B4366	oxyR	B5F0V0	SeAg_B3307	uxuA	B5F621	Salmonella enterica serovar Agona SL483	3398	100	Ecoli	-
SeAg_B4366	oxyR	B5F0V0	SeAg_B4045	SeAg_B4045	B5EY93	Salmonella enterica serovar Agona SL483	3398	6234	Ecoli	-
SeAg_B4366	oxyR	B5F0V0	SeAg_B4046	ccmB	B5EY94	Salmonella enterica serovar Agona SL483	3398	835	Ecoli	-
SeAg_B4366	oxyR	B5F0V0	SeAg_B4047	ccmA	B5EY95	Salmonella enterica serovar Agona SL483	3398	1568	Ecoli	-
SeAg_B4366	oxyR	B5F0V0	SeAg_B4048	SeAg_B4048	B5EY96	Salmonella enterica serovar Agona SL483	3398	2166	Ecoli	-
SeAg_B4366	oxyR	B5F0V0	SeAg_B4354	katG	B5F0T9	Salmonella enterica serovar Agona SL483	3398	1336	Ecoli	-
SeAg_B4366	oxyR	B5F0V0	SeAg_B4366	oxyR	B5F0V0	Salmonella enterica serovar Agona SL483	3398	3398	Ecoli	-
SeAg_B4366	oxyR	B5F0V0	SeAg_B4871	SeAg_B4871	B5F509	Salmonella enterica serovar Agona SL483	3398	1758	Ecoli	-
SeAg_B4193	metR	B5EZT9	SeAg_B4194	metE	B5EZU1	Salmonella enterica serovar Agona SL483	3412	2156	Ecoli	-
SeAg_B4193	metR	B5EZT9	SeAg_B4195	SeAg_B4195	B5EZU2	Salmonella enterica serovar Agona SL483	3412	4977	Ecoli	-
SeAg_B4193	metR	B5EZT9	SeAg_B4196	SeAg_B4196	B5EZU3	Salmonella enterica serovar Agona SL483	3412	4519	Ecoli	-
SeAg_B4193	metR	B5EZT9	SeAg_B4435	metH	B5F1J7	Salmonella enterica serovar Agona SL483	3412	2196	Ecoli	-
SeAg_B1083	putA	B5F207	SeAg_B1085	putP	B5F208	Salmonella enterica serovar Agona SL483	3469	604	Ecoli	-
SeAg_B1081	SeAg_B1081	B5F205	SeAg_B0073	carA	B5F746	Salmonella enterica serovar Agona SL483	3498	1858	Ecoli	-
SeAg_B1081	SeAg_B1081	B5F205	SeAg_B0074	carB	B5F747	Salmonella enterica serovar Agona SL483	3498	1521	Ecoli	-
SeAg_B1081	SeAg_B1081	B5F205	SeAg_B1081	SeAg_B1081	B5F205	Salmonella enterica serovar Agona SL483	3498	3498	Ecoli	-
SeAg_B1081	SeAg_B1081	B5F205	SeAg_B1737	SeAg_B1737	B5F6L0	Salmonella enterica serovar Agona SL483	3498	2106	Ecoli	-
SeAg_B1081	SeAg_B1081	B5F205	SeAg_B1738	SeAg_B1738	B5F6L1	Salmonella enterica serovar Agona SL483	3498	4111	Ecoli	-
SeAg_B1081	SeAg_B1081	B5F205	SeAg_B1739	gloA	B5F6L2	Salmonella enterica serovar Agona SL483	3498	3522	Ecoli	-
SeAg_B3703	ompR	B5F8L8	SeAg_B0486	SeAg_B0486	B5EXI6	Salmonella enterica serovar Agona SL483	3552	2567	Ecoli	-
SeAg_B3703	ompR	B5F8L8	SeAg_B1005	SeAg_B1005	B5F1T1	Salmonella enterica serovar Agona SL483	3552	4764	Ecoli	-
SeAg_B3703	ompR	B5F8L8	SeAg_B1006	SeAg_B1006	B5F1T2	Salmonella enterica serovar Agona SL483	3552	2449	Ecoli	-
SeAg_B3703	ompR	B5F8L8	SeAg_B1196	flhD	B5F2V9	Salmonella enterica serovar Agona SL483	3552	1977	Ecoli	-
SeAg_B3703	ompR	B5F8L8	SeAg_B1197	flhC	B5F2W0	Salmonella enterica serovar Agona SL483	3552	4015	Ecoli	-
SeAg_B3703	ompR	B5F8L8	SeAg_B2403	SeAg_B2403	B5EYV3	Salmonella enterica serovar Agona SL483	3552	881	Ecoli	-
SeAg_B3703	ompR	B5F8L8	SeAg_B2531	SeAg_B2531	B5EZS2	Salmonella enterica serovar Agona SL483	3552	1790	Ecoli	-
SeAg_B4554	SeAg_B4554	B5F2G8	SeAg_B0514	SeAg_B0514	B5EXL3	Salmonella enterica serovar Agona SL483	3574	2598	Ecoli	-
SeAg_B4554	SeAg_B4554	B5F2G8	SeAg_B0515	SeAg_B0515	B5EXL4	Salmonella enterica serovar Agona SL483	3574	1701	Ecoli	-
SeAg_B4554	SeAg_B4554	B5F2G8	SeAg_B1083	putA	B5F207	Salmonella enterica serovar Agona SL483	3574	3469	Ecoli	-
SeAg_B4554	SeAg_B4554	B5F2G8	SeAg_B2048	csgD	B5F967	Salmonella enterica serovar Agona SL483	3574	2182	Ecoli	-
SeAg_B4554	SeAg_B4554	B5F2G8	SeAg_B2049	SeAg_B2049	B5F968	Salmonella enterica serovar Agona SL483	3574	183	Ecoli	-
SeAg_B4554	SeAg_B4554	B5F2G8	SeAg_B2050	SeAg_B2050	B5F969	Salmonella enterica serovar Agona SL483	3574	3566	Ecoli	-
SeAg_B4554	SeAg_B4554	B5F2G8	SeAg_B2051	SeAg_B2051	B5F970	Salmonella enterica serovar Agona SL483	3574	2268	Ecoli	-
SeAg_B4554	SeAg_B4554	B5F2G8	SeAg_B3358	SeAg_B3358	B5F670	Salmonella enterica serovar Agona SL483	3574	2840	Ecoli	-
SeAg_B4554	SeAg_B4554	B5F2G8	SeAg_B3359	SeAg_B3359	B5F671	Salmonella enterica serovar Agona SL483	3574	2209	Ecoli	-
SeAg_B4554	SeAg_B4554	B5F2G8	SeAg_B3515	SeAg_B3515	B5F6X6	Salmonella enterica serovar Agona SL483	3574	2572	Ecoli	-
SeAg_B4525	soxR	B5F2E1	SeAg_B4524	SeAg_B4524	B5F2E0	Salmonella enterica serovar Agona SL483	3628	451	Ecoli	-
SeAg_B4525	soxR	B5F2E1	SeAg_B4525	soxR	B5F2E1	Salmonella enterica serovar Agona SL483	3628	3628	Ecoli	-
SeAg_B1699	SeAg_B1699	B5F6H2	SeAg_B1005	SeAg_B1005	B5F1T1	Salmonella enterica serovar Agona SL483	3650	4764	Ecoli	-
SeAg_B1699	SeAg_B1699	B5F6H2	SeAg_B1006	SeAg_B1006	B5F1T2	Salmonella enterica serovar Agona SL483	3650	2449	Ecoli	-
SeAg_B1699	SeAg_B1699	B5F6H2	SeAg_B1376	narG	B5F4I9	Salmonella enterica serovar Agona SL483	3650	65	Ecoli	-
SeAg_B1699	SeAg_B1699	B5F6H2	SeAg_B1377	narH	B5F4J0	Salmonella enterica serovar Agona SL483	3650	3872	Ecoli	-
SeAg_B1699	SeAg_B1699	B5F6H2	SeAg_B1378	narJ	B5F4J1	Salmonella enterica serovar Agona SL483	3650	3138	Ecoli	-
SeAg_B1699	SeAg_B1699	B5F6H2	SeAg_B1379	narI	B5F4J2	Salmonella enterica serovar Agona SL483	3650	1321	Ecoli	-
SeAg_B1699	SeAg_B1699	B5F6H2	SeAg_B2048	csgD	B5F967	Salmonella enterica serovar Agona SL483	3650	2182	Ecoli	-
SeAg_B1699	SeAg_B1699	B5F6H2	SeAg_B2049	SeAg_B2049	B5F968	Salmonella enterica serovar Agona SL483	3650	183	Ecoli	-
SeAg_B1699	SeAg_B1699	B5F6H2	SeAg_B2050	SeAg_B2050	B5F969	Salmonella enterica serovar Agona SL483	3650	3566	Ecoli	-
SeAg_B1699	SeAg_B1699	B5F6H2	SeAg_B2051	SeAg_B2051	B5F970	Salmonella enterica serovar Agona SL483	3650	2268	Ecoli	-
SeAg_B3881	SeAg_B3881	B5EX78	SeAg_B3881	SeAg_B3881	B5EX78	Salmonella enterica serovar Agona SL483	3683	3683	Ecoli	-
SeAg_B0964	lrp	B5F142	SeAg_B0132	ilvB	B5F7V1	Salmonella enterica serovar Agona SL483	3848	3747	Ecoli	-
SeAg_B0964	lrp	B5F142	SeAg_B0133	ilvH	B5F7V2	Salmonella enterica serovar Agona SL483	3848	1111	Ecoli	-
SeAg_B0964	lrp	B5F142	SeAg_B0590	SeAg_B0590	B5EYE4	Salmonella enterica serovar Agona SL483	3848	3103	Ecoli	-
SeAg_B0964	lrp	B5F142	SeAg_B0964	lrp	B5F142	Salmonella enterica serovar Agona SL483	3848	3848	Ecoli	-
SeAg_B0964	lrp	B5F142	SeAg_B0982	serC	B5F159	Salmonella enterica serovar Agona SL483	3848	427	Ecoli	-
SeAg_B0964	lrp	B5F142	SeAg_B1330	SeAg_B1330	B5F4E4	Salmonella enterica serovar Agona SL483	3848	3479	Ecoli	-
SeAg_B0964	lrp	B5F142	SeAg_B1331	dadX	B5F4E5	Salmonella enterica serovar Agona SL483	3848	3068	Ecoli	-
SeAg_B0964	lrp	B5F142	SeAg_B1396	adhE	B5F4K2	Salmonella enterica serovar Agona SL483	3848	205	Ecoli	-
SeAg_B0964	lrp	B5F142	SeAg_B1399	SeAg_B1399	B5F4K4	Salmonella enterica serovar Agona SL483	3848	922	Ecoli	-
SeAg_B0964	lrp	B5F142	SeAg_B1602	SeAg_B1602	B5F5W8	Salmonella enterica serovar Agona SL483	3848	378	Ecoli	-
SeAg_B0964	lrp	B5F142	SeAg_B1603	hdeB	B5F5W9	Salmonella enterica serovar Agona SL483	3848	3120	Ecoli	-
SeAg_B0964	lrp	B5F142	SeAg_B1911	SeAg_B1911	B5F884	Salmonella enterica serovar Agona SL483	3848	920	Ecoli	-
SeAg_B0964	lrp	B5F142	SeAg_B2399	SeAg_B2399	B5EYU9	Salmonella enterica serovar Agona SL483	3848	129	Ecoli	-
SeAg_B0964	lrp	B5F142	SeAg_B2400	SeAg_B2400	B5EYV0	Salmonella enterica serovar Agona SL483	3848	3290	Ecoli	-
SeAg_B0964	lrp	B5F142	SeAg_B2401	SeAg_B2401	B5EYV1	Salmonella enterica serovar Agona SL483	3848	2884	Ecoli	-
SeAg_B0964	lrp	B5F142	SeAg_B2403	SeAg_B2403	B5EYV3	Salmonella enterica serovar Agona SL483	3848	881	Ecoli	-
SeAg_B0964	lrp	B5F142	SeAg_B2913	SeAg_B2913	B5F323	Salmonella enterica serovar Agona SL483	3848	1703	Ecoli	-
SeAg_B0964	lrp	B5F142	SeAg_B3210	gcvP	B5F5H7	Salmonella enterica serovar Agona SL483	3848	836	Ecoli	-
SeAg_B0964	lrp	B5F142	SeAg_B3211	SeAg_B3211	B5F5H8	Salmonella enterica serovar Agona SL483	3848	6230	Ecoli	-
SeAg_B0964	lrp	B5F142	SeAg_B3212	gcvH	B5F5H9	Salmonella enterica serovar Agona SL483	3848	704	Ecoli	-
SeAg_B0964	lrp	B5F142	SeAg_B3213	gcvT	B5F5I0	Salmonella enterica serovar Agona SL483	3848	1583	Ecoli	-
SeAg_B0964	lrp	B5F142	SeAg_B3228	SeAg_B3228	B5F5J1	Salmonella enterica serovar Agona SL483	3848	3064	Ecoli	-
SeAg_B0964	lrp	B5F142	SeAg_B3522	gltD	B5F7J1	Salmonella enterica serovar Agona SL483	3848	2079	Ecoli	-
SeAg_B0964	lrp	B5F142	SeAg_B3926	tdh	B5EXC3	Salmonella enterica serovar Agona SL483	3848	869	Ecoli	-
SeAg_B0964	lrp	B5F142	SeAg_B3927	kbl	B5EXC4	Salmonella enterica serovar Agona SL483	3848	1908	Ecoli	-
SeAg_B0964	lrp	B5F142	SeAg_B3989	SeAg_B3989	B5EY38	Salmonella enterica serovar Agona SL483	3848	2780	Ecoli	-
SeAg_B0964	lrp	B5F142	SeAg_B4126	ilvG	B5EZ25	Salmonella enterica serovar Agona SL483	3848	1884	Ecoli	-
SeAg_B0964	lrp	B5F142	SeAg_B4127	ilvM	B5EZ26	Salmonella enterica serovar Agona SL483	3848	1471	Ecoli	-
SeAg_B0964	lrp	B5F142	SeAg_B4128	ilvE	B5EZ27	Salmonella enterica serovar Agona SL483	3848	1118	Ecoli	-
SeAg_B0964	lrp	B5F142	SeAg_B4129	ilvD	B5EZ28	Salmonella enterica serovar Agona SL483	3848	735	Ecoli	-
SeAg_B0964	lrp	B5F142	SeAg_B4130	ilvA	B5EZ29	Salmonella enterica serovar Agona SL483	3848	1994	Ecoli	-
SeAg_B0964	lrp	B5F142	SeAg_B4882	osmY	B5F517	Salmonella enterica serovar Agona SL483	3848	127	Ecoli	-
SeAg_B0964	lrp	B5F142	SeAg_B4883	SeAg_B4883	B5F518	Salmonella enterica serovar Agona SL483	3848	3504	Ecoli	-
SeAg_B0964	lrp	B5F142	SeAg_B4884	SeAg_B4884	B5F519	Salmonella enterica serovar Agona SL483	3848	1648	Ecoli	-
SeAg_B0964	lrp	B5F142	SeAg_B4885	SeAg_B4885	B5F520	Salmonella enterica serovar Agona SL483	3848	1021	Ecoli	-
SeAg_B2930	mprA	B5F340	SeAg_B0516	acrB	B5EXL5	Salmonella enterica serovar Agona SL483	3886	299	Ecoli	-
SeAg_B2930	mprA	B5F340	SeAg_B0517	acrA	B5EXL6	Salmonella enterica serovar Agona SL483	3886	2180	Ecoli	-
SeAg_B2930	mprA	B5F340	SeAg_B2930	mprA	B5F340	Salmonella enterica serovar Agona SL483	3886	3886	Ecoli	-
SeAg_B0561	SeAg_B0561	B5EYB5	SeAg_B0572	SeAg_B0572	B5EYC6	Salmonella enterica serovar Agona SL483	4024	563	Ecoli	-
SeAg_B0561	SeAg_B0561	B5EYB5	SeAg_B0573	allC	B5EYC7	Salmonella enterica serovar Agona SL483	4024	2471	Ecoli	-
SeAg_B0561	SeAg_B0561	B5EYB5	SeAg_B0574	allD	B5EYC8	Salmonella enterica serovar Agona SL483	4024	1222	Ecoli	-
SeAg_B3743	gntR	B5F9A4	SeAg_B1239	edd	B5F3K6	Salmonella enterica serovar Agona SL483	4036	671	Ecoli	-
SeAg_B3743	gntR	B5F9A4	SeAg_B1240	eda	B5F3K7	Salmonella enterica serovar Agona SL483	4036	329	Ecoli	-
SeAg_B3743	gntR	B5F9A4	SeAg_B3714	gntT	B5F8M9	Salmonella enterica serovar Agona SL483	4036	674	Ecoli	-
SeAg_B3743	gntR	B5F9A4	SeAg_B3741	gntU	B5F9A2	Salmonella enterica serovar Agona SL483	4036	1262	Ecoli	-
SeAg_B3743	gntR	B5F9A4	SeAg_B3742	gntK	B5F9A3	Salmonella enterica serovar Agona SL483	4036	403	Ecoli	-
SeAg_B3743	gntR	B5F9A4	SeAg_B4766	SeAg_B4766	B5F468	Salmonella enterica serovar Agona SL483	4036	2081	Ecoli	-
SeAg_B3743	gntR	B5F9A4	SeAg_B4767	SeAg_B4767	B5F469	Salmonella enterica serovar Agona SL483	4036	457	Ecoli	-
SeAg_B3743	gntR	B5F9A4	SeAg_B4768	SeAg_B4768	B5F470	Salmonella enterica serovar Agona SL483	4036	82	Ecoli	-
SeAg_B3743	gntR	B5F9A4	SeAg_B4769	SeAg_B4769	B5F471	Salmonella enterica serovar Agona SL483	4036	3590	Ecoli	-
SeAg_B3743	gntR	B5F9A4	SeAg_B4770	idnK	B5F472	Salmonella enterica serovar Agona SL483	4036	33	Ecoli	-
SeAg_B4566	SeAg_B4566	B5F2H9	SeAg_B3822	dctA	B5F9I1	Salmonella enterica serovar Agona SL483	4086	2239	Ecoli	-
SeAg_B4566	SeAg_B4566	B5F2H9	SeAg_B4564	fumB	B5F2H7	Salmonella enterica serovar Agona SL483	4086	4154	Ecoli	-
SeAg_B4566	SeAg_B4566	B5F2H9	SeAg_B4565	dcuB	B5F2H8	Salmonella enterica serovar Agona SL483	4086	1810	Ecoli	-
SeAg_B4566	SeAg_B4566	B5F2H9	SeAg_B4618	SeAg_B4618	B5F2L8	Salmonella enterica serovar Agona SL483	4086	291	Ecoli	-
SeAg_B4566	SeAg_B4566	B5F2H9	SeAg_B4619	frdC	B5F2L9	Salmonella enterica serovar Agona SL483	4086	2646	Ecoli	-
SeAg_B4566	SeAg_B4566	B5F2H9	SeAg_B4620	frdB	B5F2M0	Salmonella enterica serovar Agona SL483	4086	2693	Ecoli	-
SeAg_B4566	SeAg_B4566	B5F2H9	SeAg_B4621	frdA	B5F2M1	Salmonella enterica serovar Agona SL483	4086	1770	Ecoli	-
SeAg_B2337	galS	B5EYP1	SeAg_B0809	galM	B5F051	Salmonella enterica serovar Agona SL483	4170	2629	Ecoli	-
SeAg_B2337	galS	B5EYP1	SeAg_B0810	galK	B5F052	Salmonella enterica serovar Agona SL483	4170	3217	Ecoli	-
SeAg_B2337	galS	B5EYP1	SeAg_B0811	galT	B5F053	Salmonella enterica serovar Agona SL483	4170	2019	Ecoli	-
SeAg_B2337	galS	B5EYP1	SeAg_B0812	galE	B5F054	Salmonella enterica serovar Agona SL483	4170	3536	Ecoli	-
SeAg_B2337	galS	B5EYP1	SeAg_B2334	mglC	B5EYN8	Salmonella enterica serovar Agona SL483	4170	2698	Ecoli	-
SeAg_B2337	galS	B5EYP1	SeAg_B2335	SeAg_B2335	B5EYN9	Salmonella enterica serovar Agona SL483	4170	480	Ecoli	-
SeAg_B2337	galS	B5EYP1	SeAg_B2336	SeAg_B2336	B5EYP0	Salmonella enterica serovar Agona SL483	4170	2314	Ecoli	-
SeAg_B2337	galS	B5EYP1	SeAg_B2337	galS	B5EYP1	Salmonella enterica serovar Agona SL483	4170	4170	Ecoli	-
SeAg_B2337	galS	B5EYP1	SeAg_B3254	galP	B5F5L6	Salmonella enterica serovar Agona SL483	4170	4110	Ecoli	-
SeAg_B0135	fruR	B5F7V4	SeAg_B1793	pykF	B5F7B9	Salmonella enterica serovar Agona SL483	191	114	Salm, Ecoli	-
SeAg_B0135	fruR	B5F7V4	SeAg_B3231	pgk	B5F5J4	Salmonella enterica serovar Agona SL483	191	3370	Salm, Ecoli	-
SeAg_B0135	fruR	B5F7V4	SeAg_B3232	epd	B5F5J5	Salmonella enterica serovar Agona SL483	191	1549	Salm, Ecoli	-
SeAg_B0740	fur	B5EZD0	SeAg_B1399	SeAg_B1399	B5F4K4	Salmonella enterica serovar Agona SL483	552	922	Salm, Ecoli	-
SeAg_B0546	cueR	B5EXP2	SeAg_B0200	SeAg_B0200	B5F817	Salmonella enterica serovar Agona SL483	687	51	Salm, Ecoli	-
SeAg_B0546	cueR	B5EXP2	SeAg_B0545	copA	B5EXP1	Salmonella enterica serovar Agona SL483	687	3420	Salm, Ecoli	-
SeAg_B1953	SeAg_B1953	B5F8C2	SeAg_B0669	pagP	B5EZ67	Salmonella enterica serovar Agona SL483	1432	2564	Salm, Ecoli	-
SeAg_B1953	SeAg_B1953	B5F8C2	SeAg_B1699	SeAg_B1699	B5F6H2	Salmonella enterica serovar Agona SL483	1432	3650	Salm, Ecoli	-
SeAg_B1953	SeAg_B1953	B5F8C2	SeAg_B1729	SeAg_B1729	B5F6K2	Salmonella enterica serovar Agona SL483	1432	2228	Salm, Ecoli	-
SeAg_B1953	SeAg_B1953	B5F8C2	SeAg_B1953	SeAg_B1953	B5F8C2	Salmonella enterica serovar Agona SL483	1432	1432	Salm, Ecoli	-
SeAg_B1953	SeAg_B1953	B5F8C2	SeAg_B1954	SeAg_B1954	B5F8C3	Salmonella enterica serovar Agona SL483	1432	2252	Salm, Ecoli	-
SeAg_B1953	SeAg_B1953	B5F8C2	SeAg_B3515	SeAg_B3515	B5F6X6	Salmonella enterica serovar Agona SL483	1432	2572	Salm, Ecoli	-
SeAg_B1953	SeAg_B1953	B5F8C2	SeAg_B3989	SeAg_B3989	B5EY38	Salmonella enterica serovar Agona SL483	1432	2780	Salm, Ecoli	-
SeAg_B1953	SeAg_B1953	B5F8C2	SeAg_B4739	treR	B5F441	Salmonella enterica serovar Agona SL483	1432	2777	Salm, Ecoli	-
SeAg_B0115	SeAg_B0115	B5F785	SeAg_B0113	araA	B5F783	Salmonella enterica serovar Agona SL483	2319	180	Salm, Ecoli	-
SeAg_B0115	SeAg_B0115	B5F785	SeAg_B0114	araB	B5F784	Salmonella enterica serovar Agona SL483	2319	1029	Salm, Ecoli	-
SeAg_B0115	SeAg_B0115	B5F785	SeAg_B0115	SeAg_B0115	B5F785	Salmonella enterica serovar Agona SL483	2319	2319	Salm, Ecoli	-
SeAg_B0115	SeAg_B0115	B5F785	SeAg_B0431	SeAg_B0431	B5EWS6	Salmonella enterica serovar Agona SL483	2319	3508	Salm, Ecoli	-
SeAg_B0115	SeAg_B0115	B5F785	SeAg_B3166	SeAg_B3166	B5F4W1	Salmonella enterica serovar Agona SL483	2319	714	Salm, Ecoli	-
SeAg_B0875	SeAg_B0875	B5F0B6	SeAg_B1297	SeAg_B1297	B5F3Q8	Salmonella enterica serovar Agona SL483	2413	1429	Salm, Ecoli	-
SeAg_B4922	arcA	B5F555	SeAg_B0643	SeAg_B0643	B5EYJ5	Salmonella enterica serovar Agona SL483	2438	3654	Salm, Ecoli	-
SeAg_B4922	arcA	B5F555	SeAg_B0644	SeAg_B0644	B5EYJ6	Salmonella enterica serovar Agona SL483	2438	2488	Salm, Ecoli	-
SeAg_B3703	ompR	B5F8L8	SeAg_B2048	csgD	B5F967	Salmonella enterica serovar Agona SL483	3552	2182	Salm, Ecoli	-
SeAg_B3703	ompR	B5F8L8	SeAg_B2049	SeAg_B2049	B5F968	Salmonella enterica serovar Agona SL483	3552	183	Salm, Ecoli	-
SeAg_B3703	ompR	B5F8L8	SeAg_B2050	SeAg_B2050	B5F969	Salmonella enterica serovar Agona SL483	3552	3566	Salm, Ecoli	-
SeAg_B3703	ompR	B5F8L8	SeAg_B2051	SeAg_B2051	B5F970	Salmonella enterica serovar Agona SL483	3552	2268	Salm, Ecoli	-
SeAg_B0135	fruR	B5F7V4	SeAg_B0726	SeAg_B0726	B5EZB6	Salmonella enterica serovar Agona SL483	191	4240	Salm	-
SeAg_B0135	fruR	B5F7V4	SeAg_B1089	SeAg_B0726	B5EZB6	Salmonella enterica serovar Agona SL483	191	4240	Salm	-
SeAg_B0135	fruR	B5F7V4	SeAg_B1499	ttcA	B5F5C0	Salmonella enterica serovar Agona SL483	191	145	Salm	-
SeAg_B0135	fruR	B5F7V4	SeAg_B1500	SeAg_B1500	B5F5C1	Salmonella enterica serovar Agona SL483	191	4716	Salm	-
SeAg_B0135	fruR	B5F7V4	SeAg_B2058	SeAg_B0726	B5EZB6	Salmonella enterica serovar Agona SL483	191	4240	Salm	-
SeAg_B0135	fruR	B5F7V4	SeAg_B3231	pgk	B5F5J4	Salmonella enterica serovar Agona SL483	191	3370	Salm	-
SeAg_B0135	fruR	B5F7V4	SeAg_B3232	epd	B5F5J5	Salmonella enterica serovar Agona SL483	191	1549	Salm	-
SeAg_B0135	fruR	B5F7V4	SeAg_B3233	SeAg_B3233	B5F5J6	Salmonella enterica serovar Agona SL483	191	2240	Salm	-
SeAg_B0135	fruR	B5F7V4	SeAg_B3234	SeAg_B3234	B5F5J7	Salmonella enterica serovar Agona SL483	191	1078	Salm	-
SeAg_B0135	fruR	B5F7V4	SeAg_B3235	SeAg_B3235	B5F5J8	Salmonella enterica serovar Agona SL483	191	2692	Salm	-
SeAg_B0135	fruR	B5F7V4	SeAg_B3236	SeAg_B3236	B5F5J9	Salmonella enterica serovar Agona SL483	191	47	Salm	-
SeAg_B0135	fruR	B5F7V4	SeAg_B3237	SeAg_B3237	B5F5K0	Salmonella enterica serovar Agona SL483	191	3875	Salm	-
SeAg_B0135	fruR	B5F7V4	SeAg_B3285	SeAg_B3285	B5F5P5	Salmonella enterica serovar Agona SL483	191	4784	Salm	-
SeAg_B0135	fruR	B5F7V4	SeAg_B3377	SeAg_B0726	B5EZB6	Salmonella enterica serovar Agona SL483	191	4240	Salm	-
SeAg_B0135	fruR	B5F7V4	SeAg_B3677	SeAg_B0726	B5EZB6	Salmonella enterica serovar Agona SL483	191	4240	Salm	-
SeAg_B0135	fruR	B5F7V4	SeAg_B3678	SeAg_B3678	B5F8J3	Salmonella enterica serovar Agona SL483	191	3461	Salm	-
SeAg_B0135	fruR	B5F7V4	SeAg_B4795	SeAg_B0726	B5EZB6	Salmonella enterica serovar Agona SL483	191	4240	Salm	-
SeAg_B4524	SeAg_B4524	B5F2E0	SeAg_B1411	yciB	B5F4L5	Salmonella enterica serovar Agona SL483	451	2797	Salm	-
SeAg_B4524	SeAg_B4524	B5F2E0	SeAg_B1412	yciC	B5F4L6	Salmonella enterica serovar Agona SL483	451	1383	Salm	-
SeAg_B4524	SeAg_B4524	B5F2E0	SeAg_B1413	SeAg_B1413	B5F4L7	Salmonella enterica serovar Agona SL483	451	3375	Salm	-
SeAg_B4524	SeAg_B4524	B5F2E0	SeAg_B1414	SeAg_B1414	B5F4L8	Salmonella enterica serovar Agona SL483	451	2333	Salm	-
SeAg_B1780	SeAg_B1780	B5F7A7	SeAg_B0071	dapB	B5F744	Salmonella enterica serovar Agona SL483	549	1605	Salm	-
SeAg_B1780	SeAg_B1780	B5F7A7	SeAg_B0080	caiA	B5F752	Salmonella enterica serovar Agona SL483	549	2824	Salm	-
SeAg_B1780	SeAg_B1780	B5F7A7	SeAg_B0081	caiT	B5F753	Salmonella enterica serovar Agona SL483	549	450	Salm	-
SeAg_B1780	SeAg_B1780	B5F7A7	SeAg_B0082	SeAg_B0082	B5F754	Salmonella enterica serovar Agona SL483	549	5041	Salm	-
SeAg_B1780	SeAg_B1780	B5F7A7	SeAg_B0083	SeAg_B0083	B5F755	Salmonella enterica serovar Agona SL483	549	4063	Salm	-
SeAg_B1780	SeAg_B1780	B5F7A7	SeAg_B0092	SeAg_B0092	B5F764	Salmonella enterica serovar Agona SL483	549	49	Salm	-
SeAg_B1780	SeAg_B1780	B5F7A7	SeAg_B0093	SeAg_B0093	B5F765	Salmonella enterica serovar Agona SL483	549	3177	Salm	-
SeAg_B1780	SeAg_B1780	B5F7A7	SeAg_B0214	panD	B5F831	Salmonella enterica serovar Agona SL483	549	1243	Salm	-
SeAg_B1780	SeAg_B1780	B5F7A7	SeAg_B0215	panC	B5F832	Salmonella enterica serovar Agona SL483	549	1611	Salm	-
SeAg_B1780	SeAg_B1780	B5F7A7	SeAg_B0216	panB	B5F833	Salmonella enterica serovar Agona SL483	549	418	Salm	-
SeAg_B1780	SeAg_B1780	B5F7A7	SeAg_B0275	SeAg_B0275	B5F8U8	Salmonella enterica serovar Agona SL483	549	1234	Salm	-
SeAg_B1780	SeAg_B1780	B5F7A7	SeAg_B0276	SeAg_B0276	B5F8U9	Salmonella enterica serovar Agona SL483	549	1030	Salm	-
SeAg_B1780	SeAg_B1780	B5F7A7	SeAg_B0277	tilS	B5F8V0	Salmonella enterica serovar Agona SL483	549	1379	Salm	-
SeAg_B1780	SeAg_B1780	B5F7A7	SeAg_B0312	SeAg_B0312	B5F8X6	Salmonella enterica serovar Agona SL483	549	5846	Salm	-
SeAg_B1780	SeAg_B1780	B5F7A7	SeAg_B0313	SeAg_B0313	B5F8X7	Salmonella enterica serovar Agona SL483	549	5845	Salm	-
SeAg_B1780	SeAg_B1780	B5F7A7	SeAg_B0317	SeAg_B0317	B5F8Y0	Salmonella enterica serovar Agona SL483	549	5841	Salm	-
SeAg_B1780	SeAg_B1780	B5F7A7	SeAg_B0321	SeAg_B0321	B5F8Y3	Salmonella enterica serovar Agona SL483	549	5855	Salm	-
SeAg_B1780	SeAg_B1780	B5F7A7	SeAg_B0544	SeAg_B0544	B5EXP0	Salmonella enterica serovar Agona SL483	549	173	Salm	-
SeAg_B1780	SeAg_B1780	B5F7A7	SeAg_B0547	SeAg_B0547	B5EXP3	Salmonella enterica serovar Agona SL483	549	2862	Salm	-
SeAg_B1780	SeAg_B1780	B5F7A7	SeAg_B0548	SeAg_B0548	B5EXP4	Salmonella enterica serovar Agona SL483	549	569	Salm	-
SeAg_B1780	SeAg_B1780	B5F7A7	SeAg_B0549	SeAg_B0549	B5EXP5	Salmonella enterica serovar Agona SL483	549	4023	Salm	-
SeAg_B1780	SeAg_B1780	B5F7A7	SeAg_B0550	SeAg_B0550	B5EXP6	Salmonella enterica serovar Agona SL483	549	460	Salm	-
SeAg_B1780	SeAg_B1780	B5F7A7	SeAg_B0639	cstA	B5EYJ1	Salmonella enterica serovar Agona SL483	549	1764	Salm	-
SeAg_B1780	SeAg_B1780	B5F7A7	SeAg_B0668	SeAg_B0668	B5EYL8	Salmonella enterica serovar Agona SL483	549	862	Salm	-
SeAg_B1780	SeAg_B1780	B5F7A7	SeAg_B0669	pagP	B5EZ67	Salmonella enterica serovar Agona SL483	549	2564	Salm	-
SeAg_B1780	SeAg_B1780	B5F7A7	SeAg_B0764	gltA	B5EZF4	Salmonella enterica serovar Agona SL483	549	3102	Salm	-
SeAg_B1780	SeAg_B1780	B5F7A7	SeAg_B0765	sdhC	B5EZF5	Salmonella enterica serovar Agona SL483	549	800	Salm	-
SeAg_B1780	SeAg_B1780	B5F7A7	SeAg_B0766	sdhD	B5EZF6	Salmonella enterica serovar Agona SL483	549	784	Salm	-
SeAg_B1780	SeAg_B1780	B5F7A7	SeAg_B0767	sdhA	B5EZF7	Salmonella enterica serovar Agona SL483	549	3736	Salm	-
SeAg_B1780	SeAg_B1780	B5F7A7	SeAg_B0768	SeAg_B0768	B5EZF8	Salmonella enterica serovar Agona SL483	549	1219	Salm	-
SeAg_B1780	SeAg_B1780	B5F7A7	SeAg_B0969	SeAg_B0969	B5F147	Salmonella enterica serovar Agona SL483	549	3216	Salm	-
SeAg_B1780	SeAg_B1780	B5F7A7	SeAg_B0970	dmsB_2	B5F148	Salmonella enterica serovar Agona SL483	549	3610	Salm	-
SeAg_B1780	SeAg_B1780	B5F7A7	SeAg_B0971	dmsC1	B5F149	Salmonella enterica serovar Agona SL483	549	1060	Salm	-
SeAg_B1780	SeAg_B1780	B5F7A7	SeAg_B0977	SeAg_B0977	B5F154	Salmonella enterica serovar Agona SL483	549	1309	Salm	-
SeAg_B1780	SeAg_B1780	B5F7A7	SeAg_B1069	SeAg_B1069	B5F1Z3	Salmonella enterica serovar Agona SL483	549	258	Salm	-
SeAg_B1780	SeAg_B1780	B5F7A7	SeAg_B1087	SeAg_B1087	B5F209	Salmonella enterica serovar Agona SL483	549	5843	Salm	-
SeAg_B1780	SeAg_B1780	B5F7A7	SeAg_B1153	SeAg_B1153	B5F2S1	Salmonella enterica serovar Agona SL483	549	3164	Salm	-
SeAg_B1780	SeAg_B1780	B5F7A7	SeAg_B1237	SeAg_B1237	B5F3K4	Salmonella enterica serovar Agona SL483	549	2970	Salm	-
SeAg_B1780	SeAg_B1780	B5F7A7	SeAg_B1238	zwf	B5F3K5	Salmonella enterica serovar Agona SL483	549	452	Salm	-
SeAg_B1780	SeAg_B1780	B5F7A7	SeAg_B1257	SeAg_B1257	B5F3M1	Salmonella enterica serovar Agona SL483	549	2091	Salm	-
SeAg_B1780	SeAg_B1780	B5F7A7	SeAg_B1258	SeAg_B1258	B5F3M2	Salmonella enterica serovar Agona SL483	549	4717	Salm	-
SeAg_B1780	SeAg_B1780	B5F7A7	SeAg_B1270	SeAg_B1270	B5F3N2	Salmonella enterica serovar Agona SL483	549	3421	Salm	-
SeAg_B1780	SeAg_B1780	B5F7A7	SeAg_B1326	dsbB	B5F4E0	Salmonella enterica serovar Agona SL483	549	414	Salm	-
SeAg_B1780	SeAg_B1780	B5F7A7	SeAg_B1351	SeAg_B1351	B5F4G4	Salmonella enterica serovar Agona SL483	549	5141	Salm	-
SeAg_B1780	SeAg_B1780	B5F7A7	SeAg_B1352	SeAg_B1352	B5F4G5	Salmonella enterica serovar Agona SL483	549	5014	Salm	-
SeAg_B1780	SeAg_B1780	B5F7A7	SeAg_B1428	cobO	B5F4N1	Salmonella enterica serovar Agona SL483	549	1229	Salm	-
SeAg_B1780	SeAg_B1780	B5F7A7	SeAg_B1429	SeAg_B1429	B5F4N2	Salmonella enterica serovar Agona SL483	549	3761	Salm	-
SeAg_B1780	SeAg_B1780	B5F7A7	SeAg_B1430	SeAg_B1430	B5F4N3	Salmonella enterica serovar Agona SL483	549	58	Salm	-
SeAg_B1780	SeAg_B1780	B5F7A7	SeAg_B1521	SeAg_B1521	B5F5D9	Salmonella enterica serovar Agona SL483	549	3856	Salm	-
SeAg_B1780	SeAg_B1780	B5F7A7	SeAg_B1522	SeAg_B1522	B5F5E0	Salmonella enterica serovar Agona SL483	549	2579	Salm	-
SeAg_B1780	SeAg_B1780	B5F7A7	SeAg_B1523	SeAg_B1523	B5F5E1	Salmonella enterica serovar Agona SL483	549	544	Salm	-
SeAg_B1780	SeAg_B1780	B5F7A7	SeAg_B1524	SeAg_B1524	B5F5E2	Salmonella enterica serovar Agona SL483	549	1747	Salm	-
SeAg_B1780	SeAg_B1780	B5F7A7	SeAg_B1525	SeAg_B1525	B5F5E3	Salmonella enterica serovar Agona SL483	549	3037	Salm	-
SeAg_B1780	SeAg_B1780	B5F7A7	SeAg_B1535	mdoD	B5F5F3	Salmonella enterica serovar Agona SL483	549	1536	Salm	-
SeAg_B1780	SeAg_B1780	B5F7A7	SeAg_B1559	SeAg_B1559	B5F5S8	Salmonella enterica serovar Agona SL483	549	343	Salm	-
SeAg_B1780	SeAg_B1780	B5F7A7	SeAg_B1560	SeAg_B1560	B5F5S9	Salmonella enterica serovar Agona SL483	549	2876	Salm	-
SeAg_B1780	SeAg_B1780	B5F7A7	SeAg_B1730	slyA	B5F6K3	Salmonella enterica serovar Agona SL483	549	2053	Salm	-
SeAg_B1780	SeAg_B1780	B5F7A7	SeAg_B1731	SeAg_B1731	B5F6K4	Salmonella enterica serovar Agona SL483	549	769	Salm	-
SeAg_B1780	SeAg_B1780	B5F7A7	SeAg_B1732	SeAg_B1732	B5F6K5	Salmonella enterica serovar Agona SL483	549	2411	Salm	-
SeAg_B1780	SeAg_B1780	B5F7A7	SeAg_B1733	SeAg_B1733	B5F6K6	Salmonella enterica serovar Agona SL483	549	729	Salm	-
SeAg_B1780	SeAg_B1780	B5F7A7	SeAg_B1764	SeAg_B1764	B5F791	Salmonella enterica serovar Agona SL483	549	2633	Salm	-
SeAg_B1780	SeAg_B1780	B5F7A7	SeAg_B1765	SeAg_B1765	B5F792	Salmonella enterica serovar Agona SL483	549	3088	Salm	-
SeAg_B1780	SeAg_B1780	B5F7A7	SeAg_B1766	SeAg_B1766	B5F793	Salmonella enterica serovar Agona SL483	549	4002	Salm	-
SeAg_B1780	SeAg_B1780	B5F7A7	SeAg_B1767	eprI	B5F794	Salmonella enterica serovar Agona SL483	549	3322	Salm	-
SeAg_B1780	SeAg_B1780	B5F7A7	SeAg_B2995	eprI	B5F3V5	Salmonella enterica serovar Agona SL483	549	550	Salm	-
SeAg_B1780	SeAg_B1780	B5F7A7	SeAg_B2996	eprH	B5F3V6	Salmonella enterica serovar Agona SL483	549	2739	Salm	-
SeAg_B1780	SeAg_B1780	B5F7A7	SeAg_B1776	SeAg_B1776	B5F7A3	Salmonella enterica serovar Agona SL483	549	2108	Salm	-
SeAg_B1780	SeAg_B1780	B5F7A7	SeAg_B1777	SeAg_B1777	B5F7A4	Salmonella enterica serovar Agona SL483	549	3554	Salm	-
SeAg_B1780	SeAg_B1780	B5F7A7	SeAg_B1778	SeAg_B1778	B5F7A5	Salmonella enterica serovar Agona SL483	549	685	Salm	-
SeAg_B1780	SeAg_B1780	B5F7A7	SeAg_B1779	SeAg_B1779	B5F7A6	Salmonella enterica serovar Agona SL483	549	2968	Salm	-
SeAg_B1780	SeAg_B1780	B5F7A7	SeAg_B1780	SeAg_B1780	B5F7A7	Salmonella enterica serovar Agona SL483	549	549	Salm	-
SeAg_B1780	SeAg_B1780	B5F7A7	SeAg_B1811	SeAg_B1811	B5F7D4	Salmonella enterica serovar Agona SL483	549	3623	Salm	-
SeAg_B1780	SeAg_B1780	B5F7A7	SeAg_B1929	SeAg_B1929	B5F8A1	Salmonella enterica serovar Agona SL483	549	3076	Salm	-
SeAg_B1780	SeAg_B1780	B5F7A7	SeAg_B1942	SeAg_B1942	B5F8B2	Salmonella enterica serovar Agona SL483	549	4152	Salm	-
SeAg_B1780	SeAg_B1780	B5F7A7	SeAg_B1960	SeAg_B1960	B5F8C9	Salmonella enterica serovar Agona SL483	549	1319	Salm	-
SeAg_B1780	SeAg_B1780	B5F7A7	SeAg_B2073	SeAg_B2073	B5F987	Salmonella enterica serovar Agona SL483	549	4903	Salm	-
[truncated: 29,505 more rows]

## Sheet: PPI layer
Node 1 locus tag	Node 1 gene name	Node 1 Uniprot ID	Node 2 locus tag	Node 2 gene name	Node 2 Uniprot ID	Node 1 orthology group ID	Node 2 orthology group ID	Source	Strain
[truncated: 22,233 more rows]
