# Supplementary material for: SalmoNet, an integrated network of ten Salmonella enterica strains reveals common and distinct pathways to host adaptation
Source: NPJ Syst Biol Appl. 2017 Oct 18;3:31. doi: 10.1038/s41540-017-0034-z (PMC5647365; doi:10.1038/s41540-017-0034-z)
Supplement: Supplementary file 3 — SI table 2 [file 41540_2017_34_MOESM3_ESM.xlsx]

## Sheet: Test-training sets
Supplementary Table 2: SsrB regulon analysis.
Source of SsrB binding sites : Tomljenovic-Berube et al. 2010
Set A	Set B
>SL1344_0083	>SL1344_0909
CTACGGTGATTACCCTAT	ATCAGGTGTAAATCTGAT
>SL1344_1027	>SL1344_1325
ATCAGGTTTTTACGCCAT	ATTCGATTTAGTACTGAT
>SL1344_1327	>SL1344_1563
ATCAGGCTTTTTACGGAT	ATCCAGTTGATATCTTAT
>SL1344_1353	>SL1344_2114
ATACAGCGTAAACCTGAT	ATCAGATAAAAACCTGAT
>SL1344_1559	>SL1344_0776
TTCCGGCATAGACCATCA	TTTAGGTTACGTTCAGAT
>SL1344_1928	>SL1344_1161
CTAAGGTTAAAACCCGAT	CTCAGGTTTTATACTGAT
>SL1344_2256	>SL1344_1347
ATCAGGTCTATGCCTGAT	ATCAGGTTTTATTCTGAT
>SL1344_0991	>SL1344_1532
ATCCGCCGATAACCTTAT	ATCAGGTGTTTCACCGAT
>SL1344_2113	>SL1344_1561
TTAAGGTTAAAAACTGAT	ATACACCATTTACCTGAT
>SL1344_2217	>SL1344_1628
ATCCGCCGATAACCTTAT	ATCAGGTTTTTATATGTT
>SL1344_2763	>SL1344_1331
AGGGGGTATTCACCTTAT	ATCAGCAAAACACCTTAT
>SL1344_1340	>SL1344_1326
TTCAGGTATATACCGGAT	ATCGATTAATCTTCTGAT
Target genes corresponding to sites used in Set A	Target genes corresponding to sites used in Set B
SL1344_0083	SL1344_0909
SL1344_1027	SL1344_1325
SL1344_1327	SL1344_1326
SL1344_1328	SL1344_1563
SL1344_1329	SL1344_2114
SL1344_1330	SL1344_0776
SL1344_1353	SL1344_1161
SL1344_1354	SL1344_1347
SL1344_1355	SL1344_1348
SL1344_1356	SL1344_1349
SL1344_1559	SL1344_1350
SL1344_1928	SL1344_1351
SL1344_2256	SL1344_1352
SL1344_0991	SL1344_1532
SL1344_2113	SL1344_1561
SL1344_2217	SL1344_1628
SL1344_2763	SL1344_1331
SL1344_1340	SL1344_1332
SL1344_1341	SL1344_1333
SL1344_1342	SL1344_1334
SL1344_1343	SL1344_1335
SL1344_1344	SL1344_1336
SL1344_1345	SL1344_1337
SL1344_1346	SL1344_1338
	SL1344_1339

## Sheet: Recovered sites-training set B
Target gene_name	Target locus_tag	Members in the operon	Strand	TFBS start	TFBS stop	TFBS	P-value
SL1344_0083	SL1344_0083	SL1344_0083	D	-127	-110	TTCAGATAATCAACCGAG	2.6e-05
SL1344_0083	SL1344_0083	SL1344_0083	R	-127	-110	CTCGGTTGATTATCTGAA	2.8e-05
SL1344_0083	SL1344_0083	SL1344_0083	D	-138	-121	ATAAGGCTATTTTCAGAT	9.6e-05
SL1344_0083	SL1344_0083	SL1344_0083	D	-454	-437	CTACGGTGATTACCCTAT	0.00023
SL1344_0083	SL1344_0083	SL1344_0083	R	-138	-121	ATCTGAAAATAGCCTTAT	0.00036
spiC	SL1344_1327	SL1344_1327;SL1344_1328;SL1344_1329;SL1344_1330	D	-331	-314	ATCAGAAGATTAATCGAT	1.7e-06
spiC	SL1344_1327	SL1344_1327;SL1344_1328;SL1344_1329;SL1344_1330	D	-53	-36	ATCAGGCTTTTTACGGAT	1.6e-05
spiC	SL1344_1327	SL1344_1327;SL1344_1328;SL1344_1329;SL1344_1330	R	-331	-314	ATCGATTAATCTTCTGAT	4.6e-05
spiC	SL1344_1327	SL1344_1327;SL1344_1328;SL1344_1329;SL1344_1330	R	-53	-36	ATCCGTAAAAAGCCTGAT	4.9e-05
SL1344_1928	SL1344_1928	SL1344_1928	D	-72	-55	CTAAGGTTAAAACCCGAT	9.9e-07
SL1344_1928	SL1344_1928	SL1344_1928	R	-72	-55	ATCGGGTTTTAACCTTAG	6e-06
SL1344_2256	SL1344_2256	SL1344_2256	D	-178	-161	ATCAGGTCTATGCCTGAT	1.1e-06
SL1344_2256	SL1344_2256	SL1344_2256	R	-178	-161	ATCAGGCATAGACCTGAT	1.8e-06
sseI	SL1344_0991	SL1344_0991	R	-92	-75	ATAAGGTTATCGGCGGAT	0.00011
SL1344_2113	SL1344_2113	SL1344_2113	D	-37	-20	TTAAGGTTAAAAACTGAT	3.3e-06
SL1344_2113	SL1344_2113	SL1344_2113	R	-37	-20	ATCAGTTTTTAACCTTAA	1.5e-05
sspH2	SL1344_2217	SL1344_2217	R	-92	-75	ATAAGGTTATCGGCGGAT	0.00011
SL1344_2763	SL1344_2763	SL1344_2763	R	-84	-67	ATAAGGTGAATACCCCCT	9e-05
ssaG	SL1344_1340	SL1344_1340;SL1344_1341;SL1344_1342;SL1344_1343;SL1344_1344;SL1344_1345;SL1344_1346	D	-88	-71	TTCAGGTATATACCGGAT	5.5e-06
ssaG	SL1344_1340	SL1344_1340;SL1344_1341;SL1344_1342;SL1344_1343;SL1344_1344;SL1344_1345;SL1344_1346	R	-88	-71	ATCCGGTATATACCTGAA	6e-06
ssaG	SL1344_1340	SL1344_1340;SL1344_1341;SL1344_1342;SL1344_1343;SL1344_1344;SL1344_1345;SL1344_1346	D	-88	-71	TTCAGGTATATACCGGAT	5.5e-06
ssaG	SL1344_1340	SL1344_1340;SL1344_1341;SL1344_1342;SL1344_1343;SL1344_1344;SL1344_1345;SL1344_1346	R	-88	-71	ATCCGGTATATACCTGAA	6e-06

## Sheet: Recovered sites-training set A
Target gene_name	Target locus_tag	Members in the operon	Strand	TFBS start	TFBS stop	TFBS	P-value
spiR	SL1344_1326	SL1344_1325;SL1344_1326	R	-365	-348	ATCAGGCTTTTTACGGAT	1.9e-06
spiR	SL1344_1326	SL1344_1325;SL1344_1326	D	-365	-348	ATCCGTAAAAAGCCTGAT	0.00014
SL1344_1563	SL1344_1563	SL1344_1563;SL1344_1564;SL1344_1565;SL1344_1566	D	-775	-758	ATAAGGTAATTAACGGCT	1.1e-05
SL1344_1563	SL1344_1563	SL1344_1563;SL1344_1564;SL1344_1565;SL1344_1566	R	-775	-758	AGCCGTTAATTACCTTAT	4e-05
SL1344_1563	SL1344_1563	SL1344_1563;SL1344_1564;SL1344_1565;SL1344_1566	R	-185	-168	ATAAGATATCAACTGGAT	9.4e-05
SL1344_1563	SL1344_1563	SL1344_1563;SL1344_1564;SL1344_1565;SL1344_1566	D	-456	-439	ATGAGACAAATAATTTAT	0.00051
SL1344_1563	SL1344_1563	SL1344_1563;SL1344_1564;SL1344_1565;SL1344_1566	D	-185	-168	ATCCAGTTGATATCTTAT	0.00054
SL1344_2114	SL1344_2114	SL1344_2114	D	-50	-33	CAGAGGCTTATGACTTAT	0.00049
sifA	SL1344_1161	SL1344_1161	D	-130	-113	CTCAGGTTTTATACTGAT	1.4e-05
sifA	SL1344_1161	SL1344_1161	R	-130	-113	ATCAGTATAAAACCTGAG	5e-05
sifA	SL1344_1161	SL1344_1161	R	-205	-188	AGAAGGACTACCGCGGAT	0.0002
sifA	SL1344_1161	SL1344_1161	R	-283	-266	ATGAAGTTTACCCTTGAA	0.00038
sifA	SL1344_1161	SL1344_1161	R	-22	-5	ATCTCACTTATACTGGAG	0.00051
sifB	SL1344_1532	SL1344_1532	R	-106	-89	ATCGGTGAAACACCTGAT	1.2e-05
sifB	SL1344_1532	SL1344_1532	D	-106	-89	ATCAGGTGTTTCACCGAT	0.00019
sseJ	SL1344_1561	SL1344_1561	R	-87	-70	ATCAGGTAAATGGTGTAT	9.3e-07
sseJ	SL1344_1561	SL1344_1561	R	-197	-180	GTGAGGTTAATGCCTGGT	4.6e-05
sseJ	SL1344_1561	SL1344_1561	D	-87	-70	ATACACCATTTACCTGAT	0.00019
sseJ	SL1344_1561	SL1344_1561	D	-197	-180	ACCAGGCATTAACCTCAC	0.00035
sseA	SL1344_1331	SL1344_1331;SL1344_1332;SL1344_1333;SL1344_1334;SL1344_1335;SL1344_1336;SL1344_1337;SL1344_1338;SL1344_1339	D	-256	-239	AGCGCGCAAAAACCGCAG	0.00054
sseB	SL1344_1331	SL1344_1331;SL1344_1332;SL1344_1333;SL1344_1334;SL1344_1335;SL1344_1336;SL1344_1337;SL1344_1338;SL1344_1339	R	-29	-12	ATGGGTTGTAGGCCTGAT	5.3e-05
sseB	SL1344_1331	SL1344_1331;SL1344_1332;SL1344_1333;SL1344_1334;SL1344_1335;SL1344_1336;SL1344_1337;SL1344_1338;SL1344_1339	D	-29	-12	ATCAGGCCTACAACCCAT	0.00013

## Sheet: Recall of known SsrB targets
Gene name	Locus tag	Recall using training set B-test set A combination ?	Recall using training set A-test set B combination ?
srfN	SL1344_0083	Yes	No
slrP	SL1344_0776	No	No
sopD2	SL1344_0909	No	No
sseI	SL1344_0991	Yes	No
pipB	SL1344_1027	No	No
sifA	SL1344_1161	No	Yes
ssrB	SL1344_1325	No	Yes
ssrA	SL1344_1326	No	Yes
ssaB	SL1344_1327	Yes	No
ssaC	SL1344_1328	Yes	No
ssaD	SL1344_1329	Yes	No
ssaE	SL1344_1330	Yes	No
sseA	SL1344_1331	No	Yes
sseB	SL1344_1332	No	Yes
sscA	SL1344_1333	No	Yes
sseC	SL1344_1334	No	Yes
sseD	SL1344_1335	No	Yes
sseE	SL1344_1336	No	Yes
sscB	SL1344_1337	No	Yes
sseF	SL1344_1338	No	Yes
sseG	SL1344_1339	No	Yes
ssaG	SL1344_1340	Yes	No
ssaH	SL1344_1341	Yes	No
ssaI	SL1344_1342	Yes	No
ssaJ	SL1344_1343	Yes	No
.	SL1344_1344	Yes	No
ssaK	SL1344_1345	Yes	No
ssaL	SL1344_1346	Yes	No
ssaM	SL1344_1347	No	No
ssaV	SL1344_1348	No	No
ssaN	SL1344_1349	No	No
ssaO	SL1344_1350	No	No
ssaP	SL1344_1351	No	No
ssaQ	SL1344_1352	No	No
ssaR	SL1344_1353	No	No
ssaS	SL1344_1354	No	No
ssaT	SL1344_1355	No	No
ssaU	SL1344_1356	No	No
steA	SL1344_1514	No	No
srfB	SL1344_1525	No	No
sifB	SL1344_1532	No	Yes
steB	SL1344_1559	No	No
sseJ	SL1344_1561	No	Yes
.	SL1344_1563	No	Yes
steC	SL1344_1628	No	No
sseK3	SL1344_1928	Yes	No
sseK2	SL1344_2113	Yes	No
srcA	SL1344_2114	No	Yes
sspH2	SL1344_2217	Yes	No
sseL	SL1344_2256	Yes	No
gogB	SL1344_2546	No	No
pipB2	SL1344_2763	Yes	No
sopD	SL1344_2924	No	No
sseK	SL1344_4096	No	No
Source : Tomljenovic-Berube et al. 2010
Colors indicate co-transcribed genes
