# Supplementary material for: SalmoNet, an integrated network of ten Salmonella enterica strains reveals common and distinct pathways to host adaptation
Source: NPJ Syst Biol Appl. 2017 Oct 18;3:31. doi: 10.1038/s41540-017-0034-z (PMC5647365; doi:10.1038/s41540-017-0034-z)
Supplement: Supplementary file 4 — SI table 3 [file 41540_2017_34_MOESM4_ESM.xls]

## Sheet: Orthologous groups
Supplementary Table 3: Results of the ortholog clustering from InParanoid of the proteins from the various Salmonella strains considered in the study.
orthology group ID	uniprot ID	gene name	locus tag	strain	NCBI tax ID
3565	P00561	thrA	b0002,JW0001	Escherichia_coli_(strain_K12)	83333
708	P00547	thrB	b0003,JW0002	Escherichia_coli_(strain_K12)	83333
3397	P00934	thrC	b0004,JW0003	Escherichia_coli_(strain_K12)	83333
2007	P0A8I3	yaaA	b0006,JW0005	Escherichia_coli_(strain_K12)	83333
1657	P30143	yaaJ	b0007,JW0006	Escherichia_coli_(strain_K12)	83333
3087	P0A870	talB	b0008,JW0007	Escherichia_coli_(strain_K12)	83333
4145	P0AF03	mog	b0009,JW0008	Escherichia_coli_(strain_K12)	83333
335	P0AC98	satP	b0010,JW0009	Escherichia_coli_(strain_K12)	83333
3326	P75617	yaaW	b0011,JW0010	Escherichia_coli_(strain_K12)	83333
2225	P28696	yaaI	b0013,JW0012	Escherichia_coli_(strain_K12)	83333
2512	P0A6Y8	dnaK	b0014,JW0013	Escherichia_coli_(strain_K12)	83333
1436	P08622	dnaJ	b0015,JW0014	Escherichia_coli_(strain_K12)	83333
4334	P33236	mokC	b0018,JW5879	Escherichia_coli_(strain_K12)	83333
3568	P13738	nhaA	b0019,JW0018	Escherichia_coli_(strain_K12)	83333
1499	P0A9G2	nhaR	b0020,JW0019	Escherichia_coli_(strain_K12)	83333
2548	P0A7U7	rpsT	b0023,JW0022	Escherichia_coli_(strain_K12)	83333
3349	P75620	yaaY	b0024,JW5003	Escherichia_coli_(strain_K12)	83333
2545	P0AG40	ribF	b0025,JW0023	Escherichia_coli_(strain_K12)	83333
3113	P00956	ileS	b0026,JW0024	Escherichia_coli_(strain_K12)	83333
1414	P00804	lspA	b0027,JW0025	Escherichia_coli_(strain_K12)	83333
1469	P0AEM0	fkpB	b0028,JW0026	Escherichia_coli_(strain_K12)	83333
3060	P62623	ispH	b0029,JW0027	Escherichia_coli_(strain_K12)	83333
643	P22564	rihC	b0030,JW0028	Escherichia_coli_(strain_K12)	83333
1605	P04036	dapB	b0031,JW0029	Escherichia_coli_(strain_K12)	83333
1858	P0A6F1	carA	b0032,JW0030	Escherichia_coli_(strain_K12)	83333
1521	P00968	carB	b0033,JW0031	Escherichia_coli_(strain_K12)	83333
3930	P0AE58	caiF	b0034,JW0033	Escherichia_coli_(strain_K12)	83333
3030	P39206	caiE	b0035,JW5004	Escherichia_coli_(strain_K12)	83333
871	P31551	caiD	b0036,JW0035	Escherichia_coli_(strain_K12)	83333
3631	P31552	caiC	b0037,JW0036	Escherichia_coli_(strain_K12)	83333
2154	P31572	caiB	b0038,JW0037	Escherichia_coli_(strain_K12)	83333
2824	P60584	caiA	b0039,JW0038	Escherichia_coli_(strain_K12)	83333
450	P31553	caiT	b0040,JW0039	Escherichia_coli_(strain_K12)	83333
250	P60566	fixA	b0041,JW0040	Escherichia_coli_(strain_K12)	83333
1075	P31574	fixB	b0042,JW0041	Escherichia_coli_(strain_K12)	83333
3342	P68644	fixC	b0043,JW0042	Escherichia_coli_(strain_K12)	83333
2000	P68646	fixX	b0044,JW0043	Escherichia_coli_(strain_K12)	83333
432	P31679	yaaU	b0045,JW0044	Escherichia_coli_(strain_K12)	83333
831	P0A754	kefF	b0046,JW0045	Escherichia_coli_(strain_K12)	83333
2811	P03819	kefC	b0047,JW0046	Escherichia_coli_(strain_K12)	83333
1801	P0ABQ4	folA	b0048,JW0047	Escherichia_coli_(strain_K12)	83333
2891	P62672	apaG	b0050,JW0049	Escherichia_coli_(strain_K12)	83333
1533	P06992	rsmA	b0051,JW0050	Escherichia_coli_(strain_K12)	83333
310	P19624	pdxA	b0052,JW0051	Escherichia_coli_(strain_K12)	83333
1779	P0ABZ6	surA	b0053,JW0052	Escherichia_coli_(strain_K12)	83333
1024	P31554	lptD	b0054,JW0053	Escherichia_coli_(strain_K12)	83333
1871	P31680	djlA	b0055,JW0054	Escherichia_coli_(strain_K12)	83333
2054	P0AA37	rluA	b0058,JW0057	Escherichia_coli_(strain_K12)	83333
345	P60240	rapA	b0059,JW0058	Escherichia_coli_(strain_K12)	83333
589	P21189	polB	b0060,JW0059	Escherichia_coli_(strain_K12)	83333
709	P08203	araD	b0061,JW0060	Escherichia_coli_(strain_K12)	83333
180	P08202	araA	b0062,JW0061	Escherichia_coli_(strain_K12)	83333
1029	P08204	araB	b0063,JW0062	Escherichia_coli_(strain_K12)	83333
2319	P0A9E0	araC	b0064,JW0063	Escherichia_coli_(strain_K12)	83333
1161	P30149	yabI	b0065,JW5005	Escherichia_coli_(strain_K12)	83333
3187	P31548	thiQ	b0066,JW0065	Escherichia_coli_(strain_K12)	83333
2597	P31549	thiP	b0067,JW0066	Escherichia_coli_(strain_K12)	83333
838	P31550	thiB	b0068,JW0067	Escherichia_coli_(strain_K12)	83333
280	P33595	sgrR	b0069,JW0068	Escherichia_coli_(strain_K12)	83333
5147	P31675	setA	b0070,JW0069	Escherichia_coli_(strain_K12)	83333
3377	P30126	leuD	b0071,JW0070	Escherichia_coli_(strain_K12)	83333
3973	P0A6A6	leuC	b0072,JW0071	Escherichia_coli_(strain_K12)	83333
3616	P30125	leuB	b0073,JW5807	Escherichia_coli_(strain_K12)	83333
3577	P09151	leuA	b0074,JW0073	Escherichia_coli_(strain_K12)	83333
4569	P0AD79	leuL	b0075,JW0074	Escherichia_coli_(strain_K12)	83333
863	P10151	leuO	b0076,JW0075	Escherichia_coli_(strain_K12)	83333
3747	P00893	ilvI	b0077,JW0076	Escherichia_coli_(strain_K12)	83333
1111	P00894	ilvH	b0078,JW0077	Escherichia_coli_(strain_K12)	83333
191	P0ACP1	cra	b0080,JW0078	Escherichia_coli_(strain_K12)	83333
2902	P22186	mraZ	b0081,JW0079	Escherichia_coli_(strain_K12)	83333
1182	P60390	rsmH	b0082,JW0080	Escherichia_coli_(strain_K12)	83333
229	P0AEN4	ftsL	b0083,JW0081	Escherichia_coli_(strain_K12)	83333
3143	P0AD68	ftsI	b0084,JW0082	Escherichia_coli_(strain_K12)	83333
479	P22188	murE	b0085,JW0083	Escherichia_coli_(strain_K12)	83333
2846	P11880	murF	b0086,JW0084	Escherichia_coli_(strain_K12)	83333
1562	P0A6W3	mraY	b0087,JW0085	Escherichia_coli_(strain_K12)	83333
914	P14900	murD	b0088,JW0086	Escherichia_coli_(strain_K12)	83333
3007	P0ABG4	ftsW	b0089,JW0087	Escherichia_coli_(strain_K12)	83333
2882	P17443	murG	b0090,JW0088	Escherichia_coli_(strain_K12)	83333
1143	P17952	murC	b0091,JW0089	Escherichia_coli_(strain_K12)	83333
1913	P07862	ddlB	b0092,JW0090	Escherichia_coli_(strain_K12)	83333
398	P06136	ftsQ	b0093,JW0091	Escherichia_coli_(strain_K12)	83333
363	P0ABH0	ftsA	b0094,JW0092	Escherichia_coli_(strain_K12)	83333
1789	P0A9A6	ftsZ	b0095,JW0093	Escherichia_coli_(strain_K12)	83333
1501	P0A725	lpxC	b0096,JW0094	Escherichia_coli_(strain_K12)	83333
3157	P62395	secM	b0097,JW5007	Escherichia_coli_(strain_K12)	83333
2356	P10408	secA	b0098,JW0096	Escherichia_coli_(strain_K12)	83333
2688	P08337	mutT	b0099,JW0097	Escherichia_coli_(strain_K12)	83333
756	P0A8H8	yacG	b0101,JW5008	Escherichia_coli_(strain_K12)	83333
585	P36680	zapD	b0102,JW0099	Escherichia_coli_(strain_K12)	83333
4	P0A6I9	coaE	b0103,JW0100	Escherichia_coli_(strain_K12)	83333
926	P36646	hofC	b0106,JW0102	Escherichia_coli_(strain_K12)	83333
960	P36645	hofB	b0107,JW0103	Escherichia_coli_(strain_K12)	83333
188	P36647	ppdD	b0108,JW0104	Escherichia_coli_(strain_K12)	83333
861	P30011	nadC	b0109,JW0105	Escherichia_coli_(strain_K12)	83333
1439	P13016	ampD	b0110,JW0106	Escherichia_coli_(strain_K12)	83333
1757	P0AE14	ampE	b0111,JW0107	Escherichia_coli_(strain_K12)	83333
3270	P15993	aroP	b0112,JW0108	Escherichia_coli_(strain_K12)	83333
848	P0ACL9	pdhR	b0113,JW0109	Escherichia_coli_(strain_K12)	83333
2895	P0AFG8	aceE	b0114,JW0110	Escherichia_coli_(strain_K12)	83333
68	P06959	aceF	b0115,JW0111	Escherichia_coli_(strain_K12)	83333
3188	P0A9P0	lpdA	b0116,JW0112	Escherichia_coli_(strain_K12)	83333
3179	P36682	yacH	b0117,JW0113	Escherichia_coli_(strain_K12)	83333
4241	P36683	acnB	b0118,JW0114	Escherichia_coli_(strain_K12)	83333
1204	P0A8E5	yacL	b0119,JW0115	Escherichia_coli_(strain_K12)	83333
78	P0A7F6	speD	b0120,JW0116	Escherichia_coli_(strain_K12)	83333
2873	P09158	speE	b0121,JW0117	Escherichia_coli_(strain_K12)	83333
203	P0AA95	yacC	b0122,JW0118	Escherichia_coli_(strain_K12)	83333
51	P36649	cueO	b0123,JW0119	Escherichia_coli_(strain_K12)	83333
223	P15877	gcd	b0124,JW0120	Escherichia_coli_(strain_K12)	83333
4146	P0A9M2	hpt	b0125,JW5009	Escherichia_coli_(strain_K12)	83333
3047	P61517	can	b0126,JW0122	Escherichia_coli_(strain_K12)	83333
1308	P36879	yadG	b0127,JW0123	Escherichia_coli_(strain_K12)	83333
2482	P0AFN6	yadH	b0128,JW0124	Escherichia_coli_(strain_K12)	83333
325	P36881	yadI	b0129,JW0125	Escherichia_coli_(strain_K12)	83333
878	P31666	yadE	b0130,JW0126	Escherichia_coli_(strain_K12)	83333
1243	P0A790	panD	b0131,JW0127	Escherichia_coli_(strain_K12)	83333
3711	P31665	yadD	b0132,JW5010	Escherichia_coli_(strain_K12)	83333
1611	P31663	panC	b0133,JW0129	Escherichia_coli_(strain_K12)	83333
418	P31057	panB	b0134,JW0130	Escherichia_coli_(strain_K12)	83333
3005	P31058	yadC	b0135,JW0131	Escherichia_coli_(strain_K12)	83333
4488	P37016	yadK	b0136,JW0132	Escherichia_coli_(strain_K12)	83333
4052	P37017	yadL	b0137,JW0133	Escherichia_coli_(strain_K12)	83333
4848	P37018	yadM	b0138,JW0134	Escherichia_coli_(strain_K12)	83333
4614	P33129	htrE	b0139,JW0135	Escherichia_coli_(strain_K12)	83333
2716	P33128	yadV	b0140,JW0136	Escherichia_coli_(strain_K12)	83333
4075	P37050	yadN	b0141,JW0137	Escherichia_coli_(strain_K12)	83333
1019	P26281	folK	b0142,JW0138	Escherichia_coli_(strain_K12)	83333
2476	P0ABF1	pcnB	b0143,JW5808	Escherichia_coli_(strain_K12)	83333
2748	P27305	gluQ	b0144,JW5892	Escherichia_coli_(strain_K12)	83333
1931	P0ABS1	dksA	b0145,JW0141	Escherichia_coli_(strain_K12)	83333
2559	P0A823	sfsA	b0146,JW0142	Escherichia_coli_(strain_K12)	83333
1089	P37024	hrpB	b0148,JW0144	Escherichia_coli_(strain_K12)	83333
2681	P02919	mrcB	b0149,JW0145	Escherichia_coli_(strain_K12)	83333
2724	P06971	fhuA	b0150,JW0146	Escherichia_coli_(strain_K12)	83333
2029	P07821	fhuC	b0151,JW0147	Escherichia_coli_(strain_K12)	83333
2141	P07822	fhuD	b0152,JW0148	Escherichia_coli_(strain_K12)	83333
4058	P06972	fhuB	b0153,JW0149	Escherichia_coli_(strain_K12)	83333
934	P23893	hemL	b0154,JW0150	Escherichia_coli_(strain_K12)	83333
3124	P37019	clcA	b0155,JW5012	Escherichia_coli_(strain_K12)	83333
3837	P0ACC3	erpA	b0156,JW0152	Escherichia_coli_(strain_K12)	83333
3399	P0AFP0	yadS	b0157,JW0153	Escherichia_coli_(strain_K12)	83333
2972	P37028	btuF	b0158,JW0154	Escherichia_coli_(strain_K12)	83333
3699	P15723	dgt	b0160,JW0156	Escherichia_coli_(strain_K12)	83333
1158	P0C0V0	degP	b0161,JW0157	Escherichia_coli_(strain_K12)	83333
2990	P37047	cdaR	b0162,JW5013	Escherichia_coli_(strain_K12)	83333
693	P62768	yaeH	b0163,JW0159	Escherichia_coli_(strain_K12)	83333
3089	P0A9D8	dapD	b0166,JW0161	Escherichia_coli_(strain_K12)	83333
3020	P27249	glnD	b0167,JW0162	Escherichia_coli_(strain_K12)	83333
3298	P0AE18	map	b0168,JW0163	Escherichia_coli_(strain_K12)	83333
2913	P0A7V0	rpsB	b0169,JW0164	Escherichia_coli_(strain_K12)	83333
3530	P0A6P1	tsf	b0170,JW0165	Escherichia_coli_(strain_K12)	83333
1349	P0A7E9	pyrH	b0171,JW0166	Escherichia_coli_(strain_K12)	83333
424	P0A805	frr	b0172,JW0167	Escherichia_coli_(strain_K12)	83333
1058	P45568	dxr	b0173,JW0168	Escherichia_coli_(strain_K12)	83333
312	P60472	ispU	b0174,JW0169	Escherichia_coli_(strain_K12)	83333
3647	P0ABG1	cdsA	b0175,JW5810	Escherichia_coli_(strain_K12)	83333
2273	P0AEH1	rseP	b0176,JW0171	Escherichia_coli_(strain_K12)	83333
3457	P0A940	bamA	b0177,JW0172	Escherichia_coli_(strain_K12)	83333
1066	P0AEU7	skp	b0178,JW0173	Escherichia_coli_(strain_K12)	83333
4103	P21645	lpxD	b0179,JW0174	Escherichia_coli_(strain_K12)	83333
3458	P0A6Q6	fabZ	b0180,JW0175	Escherichia_coli_(strain_K12)	83333
2626	P0A722	lpxA	b0181,JW0176	Escherichia_coli_(strain_K12)	83333
2447	P10441	lpxB	b0182,JW0177	Escherichia_coli_(strain_K12)	83333
1284	P10442	rnhB	b0183,JW0178	Escherichia_coli_(strain_K12)	83333
587	P10443	dnaE	b0184,JW0179	Escherichia_coli_(strain_K12)	83333
501	P0ABD5	accA	b0185,JW0180	Escherichia_coli_(strain_K12)	83333
1234	P52095	ldcC	b0186,JW0181	Escherichia_coli_(strain_K12)	83333
1030	P52096	yaeR	b0187,JW0182	Escherichia_coli_(strain_K12)	83333
1379	P52097	tilS	b0188,JW0183	Escherichia_coli_(strain_K12)	83333
701	P0AFW8	rof	b0189,JW0184	Escherichia_coli_(strain_K12)	83333
2112	P0AA97	yaeQ	b0190,JW0186	Escherichia_coli_(strain_K12)	83333
1981	P40711	arfB	b0191,JW0187	Escherichia_coli_(strain_K12)	83333
1812	P40710	nlpE	b0192,JW0188	Escherichia_coli_(strain_K12)	83333
357	P16659	proS	b0194,JW0190	Escherichia_coli_(strain_K12)	83333
1978	P28634	tsaA	b0195,JW0191	Escherichia_coli_(strain_K12)	83333
1167	P69411	rcsF	b0196,JW0192	Escherichia_coli_(strain_K12)	83333
119	P28635	metQ	b0197,JW0193	Escherichia_coli_(strain_K12)	83333
2043	P31547	metI	b0198,JW0194	Escherichia_coli_(strain_K12)	83333
3913	P30750	metN	b0199,JW0195	Escherichia_coli_(strain_K12)	83333
519	P63228	gmhB	b0200,JW0196	Escherichia_coli_(strain_K12)	83333
4151	P30863	dkgB	b0207,JW0197	Escherichia_coli_(strain_K12)	83333
655	P30864	yafC	b0208,JW0198	Escherichia_coli_(strain_K12)	83333
3567	P0A8U2	yafD	b0209,JW5017	Escherichia_coli_(strain_K12)	83333
917	P30866	yafE	b0210,JW0200	Escherichia_coli_(strain_K12)	83333
1687	P0AEZ7	mltD	b0211,JW5018	Escherichia_coli_(strain_K12)	83333
1909	P0AC84	gloB	b0212,JW0202	Escherichia_coli_(strain_K12)	83333
416	P75672	yafS	b0213,JW0203	Escherichia_coli_(strain_K12)	83333
3936	P0A7Y4	rnhA	b0214,JW0204	Escherichia_coli_(strain_K12)	83333
3713	P03007	dnaQ	b0215,JW0205	Escherichia_coli_(strain_K12)	83333
2673	P77339	yafT	b0217,JW0206	Escherichia_coli_(strain_K12)	83333
4091	Q47679	yafV	b0219,JW5019	Escherichia_coli_(strain_K12)	83333
1018	Q47146	fadE	b0221,JW5020	Escherichia_coli_(strain_K12)	83333
931	P63224	gmhA	b0222,JW0212	Escherichia_coli_(strain_K12)	83333
328	Q47147	yafJ	b0223,JW0213	Escherichia_coli_(strain_K12)	83333
3721	P0AA99	yafK	b0224,JW0214	Escherichia_coli_(strain_K12)	83333
4273	Q47149	yafQ	b0225,JW0215	Escherichia_coli_(strain_K12)	83333
3521	Q47150	dinJ	b0226,JW0216	Escherichia_coli_(strain_K12)	83333
991	Q47152	yafM	b0228,JW0218	Escherichia_coli_(strain_K12)	83333
1616	Q47155	dinB	b0231,JW0221	Escherichia_coli_(strain_K12)	83333
3379	Q47158	yafP	b0234,JW0224	Escherichia_coli_(strain_K12)	83333
2507	P28369	prfH	b0236,JW0226	Escherichia_coli_(strain_K12)	83333
4070	P15288	pepD	b0237,JW0227	Escherichia_coli_(strain_K12)	83333
762	P0A9M5	gpt	b0238,JW0228	Escherichia_coli_(strain_K12)	83333
103	P04335	frsA	b0239,JW0229	Escherichia_coli_(strain_K12)	83333
2916	P24251	crl	b0240,JW0230	Escherichia_coli_(strain_K12)	83333
4102	P02932	phoE	b0241,JW0231	Escherichia_coli_(strain_K12)	83333
1557	P0A7B5	proB	b0242,JW0232	Escherichia_coli_(strain_K12)	83333
2044	P07004	proA	b0243,JW0233	Escherichia_coli_(strain_K12)	83333
4576	P75676	yafX	b0248,JW5022	Escherichia_coli_(strain_K12)	83333
2659	P75677	ykfF	b0249,JW5023	Escherichia_coli_(strain_K12)	83333
5508	P77365	yafY	b0251,JW0240	Escherichia_coli_(strain_K12)	83333
4821	P77206	yafZ	b0252,JW0242	Escherichia_coli_(strain_K12)	83333
5327	P75679	insN1	b0255,JW5024	Escherichia_coli_(strain_K12)	83333
5582	Q47690	mmuM	b0261,JW0253	Escherichia_coli_(strain_K12)	83333
1096	P37007	yagA	b0267,JW0260	Escherichia_coli_(strain_K12)	83333
4022	P75682	yagE	b0268,JW0261	Escherichia_coli_(strain_K12)	83333
3667	P77596	yagF	b0269,JW0262	Escherichia_coli_(strain_K12)	83333
5667	P77713	yagH	b0271,JW0264	Escherichia_coli_(strain_K12)	83333
4875	P0CF27	insB3	b0274,JW0268	Escherichia_coli_(strain_K12)	83333
4854	P0CF09	insA3	b0275,JW0269	Escherichia_coli_(strain_K12)	83333
5016	P77657	yagK	b0277,JW0271	Escherichia_coli_(strain_K12)	83333
4595	P0AAA1	yagU	b0287,JW0281	Escherichia_coli_(strain_K12)	83333
3375	P0AAL9	ykgJ	b0288,JW0282	Escherichia_coli_(strain_K12)	83333
4990	P77802	ecpC	b0291,JW0285	Escherichia_coli_(strain_K12)	83333
1433	P0A7N1	ykgM	b0296,JW5035	Escherichia_coli_(strain_K12)	83333
1830	P75685	rclC	b0301,JW5038	Escherichia_coli_(strain_K12)	83333
2735	P75687	rclB	b0303,JW5039	Escherichia_coli_(strain_K12)	83333
1381	P77212	rclA	b0304,JW5040	Escherichia_coli_(strain_K12)	83333
2860	P77379	rclR	b0305,JW0298	Escherichia_coli_(strain_K12)	83333
387	P77180	ykgH	b0310,JW0302	Escherichia_coli_(strain_K12)	83333
1612	P17445	betB	b0312,JW0304	Escherichia_coli_(strain_K12)	83333
1809	P21514	yahA	b0315,JW0307	Escherichia_coli_(strain_K12)	83333
5031	P75691	yahK	b0325,JW0317	Escherichia_coli_(strain_K12)	83333
2423	P75693	yahN	b0328,JW0320	Escherichia_coli_(strain_K12)	83333
1382	P75694	yahO	b0329,JW0321	Escherichia_coli_(strain_K12)	83333
505	P77743	prpR	b0330,JW0322	Escherichia_coli_(strain_K12)	83333
919	P77541	prpB	b0331,JW0323	Escherichia_coli_(strain_K12)	83333
3408	P31660	prpC	b0333,JW0324	Escherichia_coli_(strain_K12)	83333
1198	P77243	prpD	b0334,JW0325	Escherichia_coli_(strain_K12)	83333
2751	P77495	prpE	b0335,JW0326	Escherichia_coli_(strain_K12)	83333
830	P0AA82	codB	b0336,JW0327	Escherichia_coli_(strain_K12)	83333
1208	P25524	codA	b0337,JW0328	Escherichia_coli_(strain_K12)	83333
4582	P00722	lacZ	b0344,JW0335	Escherichia_coli_(strain_K12)	83333
5580	P03023	lacI	b0345,JW0336	Escherichia_coli_(strain_K12)	83333
3438	P77397	mhpA	b0347,JW0338	Escherichia_coli_(strain_K12)	83333
5202	P77044	mhpC	b0349,JW0340	Escherichia_coli_(strain_K12)	83333
740	P77608	mhpD	b0350,JW0341	Escherichia_coli_(strain_K12)	83333
2236	P77589	mhpT	b0353,JW5046	Escherichia_coli_(strain_K12)	83333
3829	P51024	yaiL	b0354,JW0345	Escherichia_coli_(strain_K12)	83333
3871	P25437	frmA	b0356,JW0347	Escherichia_coli_(strain_K12)	83333
1254	P0AAP3	frmR	b0357,JW0348	Escherichia_coli_(strain_K12)	83333
2875	P0ACB2	hemB	b0369,JW0361	Escherichia_coli_(strain_K12)	83333
1096	P0CF80	insF2	b0372,JW0363	Escherichia_coli_(strain_K12)	83333
3605	P0CF67	insE2	b0373,JW5050	Escherichia_coli_(strain_K12)	83333
2783	P0AAP5	yaiV	b0375,JW0366	Escherichia_coli_(strain_K12)	83333
77	P0AD70	ampH	b0376,JW5052	Escherichia_coli_(strain_K12)	83333
3178	P0AFY6	sbmA	b0377,JW0368	Escherichia_coli_(strain_K12)	83333
3491	P77562	yaiW	b0378,JW0369	Escherichia_coli_(strain_K12)	83333
326	P0AAP7	yaiY	b0379,JW0370	Escherichia_coli_(strain_K12)	83333
4316	P0AAQ0	yaiZ	b0380,JW5053	Escherichia_coli_(strain_K12)	83333
1125	P0A6J8	ddlA	b0381,JW0372	Escherichia_coli_(strain_K12)	83333
3424	P0AAN9	iraP	b0382,JW0373	Escherichia_coli_(strain_K12)	83333
2285	P0AFM4	psiF	b0384,JW5054	Escherichia_coli_(strain_K12)	83333
3299	P0AAP1	adrA	b0385,JW0376	Escherichia_coli_(strain_K12)	83333
351	P0A9L8	proC	b0386,JW0377	Escherichia_coli_(strain_K12)	83333
1421	P0A8D3	yaiI	b0387,JW0378	Escherichia_coli_(strain_K12)	83333
2984	P0A6E1	aroL	b0388,JW0379	Escherichia_coli_(strain_K12)	83333
230	P0AAN5	yaiA	b0389,JW0380	Escherichia_coli_(strain_K12)	83333
2911	P0AE28	aroM	b0390,JW0381	Escherichia_coli_(strain_K12)	83333
2672	P0C037	yaiE	b0391,JW0382	Escherichia_coli_(strain_K12)	83333
157	P36767	rdgC	b0393,JW0384	Escherichia_coli_(strain_K12)	83333
2802	P23917	mak	b0394,JW0385	Escherichia_coli_(strain_K12)	83333
3508	P23910	araJ	b0396,JW0386	Escherichia_coli_(strain_K12)	83333
2906	P13458	sbcC	b0397,JW0387	Escherichia_coli_(strain_K12)	83333
2414	P0AG76	sbcD	b0398,JW0388	Escherichia_coli_(strain_K12)	83333
197	P0AFJ5	phoB	b0399,JW0389	Escherichia_coli_(strain_K12)	83333
3585	P08400	phoR	b0400,JW0390	Escherichia_coli_(strain_K12)	83333
1932	P0AD99	brnQ	b0401,JW0391	Escherichia_coli_(strain_K12)	83333
1941	P0AAE2	proY	b0402,JW5055	Escherichia_coli_(strain_K12)	83333
1825	P21517	malZ	b0403,JW0393	Escherichia_coli_(strain_K12)	83333
3118	P21515	acpH	b0404,JW0394	Escherichia_coli_(strain_K12)	83333
1000	P0A7F9	queA	b0405,JW0395	Escherichia_coli_(strain_K12)	83333
1940	P0A847	tgt	b0406,JW0396	Escherichia_coli_(strain_K12)	83333
2992	P0ADZ7	yajC	b0407,JW0397	Escherichia_coli_(strain_K12)	83333
3293	P0AG90	secD	b0408,JW0398	Escherichia_coli_(strain_K12)	83333
3642	P0AG93	secF	b0409,JW0399	Escherichia_coli_(strain_K12)	83333
45	P0AAQ2	yajD	b0410,JW0400	Escherichia_coli_(strain_K12)	83333
1837	P0A927	tsx	b0411,JW0401	Escherichia_coli_(strain_K12)	83333
3211	P46122	yajI	b0412,JW5056	Escherichia_coli_(strain_K12)	83333
813	P0A8D0	nrdR	b0413,JW0403	Escherichia_coli_(strain_K12)	83333
1855	P25539	ribD	b0414,JW0404	Escherichia_coli_(strain_K12)	83333
3169	P61714	ribE	b0415,JW0405	Escherichia_coli_(strain_K12)	83333
895	P0A780	nusB	b0416,JW0406	Escherichia_coli_(strain_K12)	83333
1729	P0AGG0	thiL	b0417,JW0407	Escherichia_coli_(strain_K12)	83333
3227	P18200	pgpA	b0418,JW0408	Escherichia_coli_(strain_K12)	83333
2304	P77735	yajO	b0419,JW0409	Escherichia_coli_(strain_K12)	83333
2052	P77488	dxs	b0420,JW0410	Escherichia_coli_(strain_K12)	83333
277	P22939	ispA	b0421,JW0411	Escherichia_coli_(strain_K12)	83333
1862	P0A8G9	xseB	b0422,JW0412	Escherichia_coli_(strain_K12)	83333
2071	P77718	thiI	b0423,JW0413	Escherichia_coli_(strain_K12)	83333
1011	Q46948	yajL	b0424,JW5057	Escherichia_coli_(strain_K12)	83333
2324	P0A9J4	panE	b0425,JW0415	Escherichia_coli_(strain_K12)	83333
153	P0A8E7	yajQ	b0426,JW5058	Escherichia_coli_(strain_K12)	83333
2908	P77726	yajR	b0427,JW5059	Escherichia_coli_(strain_K12)	83333
185	P0AEA5	cyoE	b0428,JW0418	Escherichia_coli_(strain_K12)	83333
1172	P0ABJ6	cyoD	b0429,JW0419	Escherichia_coli_(strain_K12)	83333
899	P0ABJ3	cyoC	b0430,JW0420	Escherichia_coli_(strain_K12)	83333
886	P0ABI8	cyoB	b0431,JW0421	Escherichia_coli_(strain_K12)	83333
43	P0ABJ1	cyoA	b0432,JW0422	Escherichia_coli_(strain_K12)	83333
2425	P0AE16	ampG	b0433,JW0423	Escherichia_coli_(strain_K12)	83333
3263	P0ADA5	yajG	b0434,JW0424	Escherichia_coli_(strain_K12)	83333
2567	P0ABE2	bolA	b0435,JW5060	Escherichia_coli_(strain_K12)	83333
3100	P0A850	tig	b0436,JW0426	Escherichia_coli_(strain_K12)	83333
3174	P0A6G7	clpP	b0437,JW0427	Escherichia_coli_(strain_K12)	83333
1462	P0A6H1	clpX	b0438,JW0428	Escherichia_coli_(strain_K12)	83333
3013	P0A9M0	lon	b0439,JW0429	Escherichia_coli_(strain_K12)	83333
2776	P0ACF4	hupB	b0440,JW0430	Escherichia_coli_(strain_K12)	83333
2207	P0ADY1	ppiD	b0441,JW0431	Escherichia_coli_(strain_K12)	83333
1649	P0AAR8	ybaV	b0442,JW0432	Escherichia_coli_(strain_K12)	83333
226	P77712	fadM	b0443,JW0433	Escherichia_coli_(strain_K12)	83333
3966	P77756	queC	b0444,JW0434	Escherichia_coli_(strain_K12)	83333
2889	P46890	ybaE	b0445,JW0435	Escherichia_coli_(strain_K12)	83333
1094	P46891	cof	b0446,JW0436	Escherichia_coli_(strain_K12)	83333
1298	P0ACJ5	ybaO	b0447,JW0437	Escherichia_coli_(strain_K12)	83333
3911	P77265	mdlA	b0448,JW0438	Escherichia_coli_(strain_K12)	83333
2914	P0AAG5	mdlB	b0449,JW5061	Escherichia_coli_(strain_K12)	83333
3436	P0AC55	glnK	b0450,JW0440	Escherichia_coli_(strain_K12)	83333
2863	P69681	amtB	b0451,JW0441	Escherichia_coli_(strain_K12)	83333
1389	P0AGG2	tesB	b0452,JW0442	Escherichia_coli_(strain_K12)	83333
577	P77717	ybaY	b0453,JW0443	Escherichia_coli_(strain_K12)	83333
2581	P0AFP2	ybaZ	b0454,JW0444	Escherichia_coli_(strain_K12)	83333
525	P77473	ylaB	b0457,JW5062	Escherichia_coli_(strain_K12)	83333
2927	P0AAS0	ylaC	b0458,JW5063	Escherichia_coli_(strain_K12)	83333
2504	P77791	maa	b0459,JW0448	Escherichia_coli_(strain_K12)	83333
2598	P0ACE3	hha	b0460,JW0449	Escherichia_coli_(strain_K12)	83333
1701	P0AAR0	tomB	b0461,JW0450	Escherichia_coli_(strain_K12)	83333
299	P31224	acrB	b0462,JW0451	Escherichia_coli_(strain_K12)	83333
2180	P0AE06	acrA	b0463,JW0452	Escherichia_coli_(strain_K12)	83333
64	P0ACS9	acrR	b0464,JW0453	Escherichia_coli_(strain_K12)	83333
3226	P77338	mscK	b0465,JW0454	Escherichia_coli_(strain_K12)	83333
596	P45807	ybaM	b0466,JW0455	Escherichia_coli_(strain_K12)	83333
837	P0AAR5	ybaN	b0468,JW0457	Escherichia_coli_(strain_K12)	83333
4124	P69503	apt	b0469,JW0458	Escherichia_coli_(strain_K12)	83333
2174	P0A8B5	ybaB	b0471,JW0460	Escherichia_coli_(strain_K12)	83333
3387	P0A7H6	recR	b0472,JW0461	Escherichia_coli_(strain_K12)	83333
3276	P0A6Z3	htpG	b0473,JW0462	Escherichia_coli_(strain_K12)	83333
3593	P69441	adk	b0474,JW0463	Escherichia_coli_(strain_K12)	83333
2040	P23871	hemH	b0475,JW0464	Escherichia_coli_(strain_K12)	83333
1264	P23872	aes	b0476,JW0465	Escherichia_coli_(strain_K12)	83333
84	P0AEW6	gsk	b0477,JW0466	Escherichia_coli_(strain_K12)	83333
1218	P39830	ybaL	b0478,JW0467	Escherichia_coli_(strain_K12)	83333
1805	P52067	fsr	b0479,JW0468	Escherichia_coli_(strain_K12)	83333
233	P0AAR3	ybaK	b0481,JW0470	Escherichia_coli_(strain_K12)	83333
1057	P77301	ybaP	b0482,JW0471	Escherichia_coli_(strain_K12)	83333
3420	Q59385	copA	b0484,JW0473	Escherichia_coli_(strain_K12)	83333
687	P0A9G4	cueR	b0487,JW0476	Escherichia_coli_(strain_K12)	83333
2862	P0AAS3	ybbJ	b0488,JW5065	Escherichia_coli_(strain_K12)	83333
569	P0AA53	qmcA	b0489,JW0478	Escherichia_coli_(strain_K12)	83333
4023	P77279	fetA	b0490,JW0479	Escherichia_coli_(strain_K12)	83333
460	P77307	fetB	b0491,JW5066	Escherichia_coli_(strain_K12)	83333
2637	P77395	ybbN	b0492,JW5067	Escherichia_coli_(strain_K12)	83333
1345	P0AFP4	ybbO	b0493,JW0482	Escherichia_coli_(strain_K12)	83333
2502	P0ADA1	tesA	b0494,JW0483	Escherichia_coli_(strain_K12)	83333
2851	P0A9T8	ybbA	b0495,JW0484	Escherichia_coli_(strain_K12)	83333
2954	P77504	ybbP	b0496,JW0485	Escherichia_coli_(strain_K12)	83333
333	P16919	rhsD	b0497,JW0486	Escherichia_coli_(strain_K12)	83333
5446	P77688	ylbG	b0502,JW5880	Escherichia_coli_(strain_K12)	83333
3176	P33667	selU	b0503,JW0491	Escherichia_coli_(strain_K12)	83333
4024	P0ACR0	allS	b0504,JW0492	Escherichia_coli_(strain_K12)	83333
1897	P77731	allA	b0505,JW0493	Escherichia_coli_(strain_K12)	83333
2988	P0ACN4	allR	b0506,JW0494	Escherichia_coli_(strain_K12)	83333
303	P0AEP7	gcl	b0507,JW0495	Escherichia_coli_(strain_K12)	83333
1567	P30147	hyi	b0508,JW0496	Escherichia_coli_(strain_K12)	83333
2095	P77161	glxR	b0509,JW0497	Escherichia_coli_(strain_K12)	83333
4622	P75711	ybbV	b0510,JW0498	Escherichia_coli_(strain_K12)	83333
3817	P75712	ybbW	b0511,JW0499	Escherichia_coli_(strain_K12)	83333
124	P77671	allB	b0512,JW0500	Escherichia_coli_(strain_K12)	83333
1416	P77328	ybbY	b0513,JW0501	Escherichia_coli_(strain_K12)	83333
2670	P77364	glxK	b0514,JW0502	Escherichia_coli_(strain_K12)	83333
563	P75713	allE	b0515,JW0503	Escherichia_coli_(strain_K12)	83333
2471	P77425	allC	b0516,JW0504	Escherichia_coli_(strain_K12)	83333
1222	P77555	allD	b0517,JW0505	Escherichia_coli_(strain_K12)	83333
1244	Q47208	fdrA	b0518,JW0506	Escherichia_coli_(strain_K12)	83333
3355	P0AAS5	ylbF	b0520,JW0509	Escherichia_coli_(strain_K12)	83333
761	P37306	arcC	b0521,JW0510	Escherichia_coli_(strain_K12)	83333
2248	P09029	purK	b0522,JW0511	Escherichia_coli_(strain_K12)	83333
144	P0AG18	purE	b0523,JW0512	Escherichia_coli_(strain_K12)	83333
588	P43341	lpxH	b0524,JW0513	Escherichia_coli_(strain_K12)	83333
2979	P23869	ppiB	b0525,JW0514	Escherichia_coli_(strain_K12)	83333
1441	P21888	cysS	b0526,JW0515	Escherichia_coli_(strain_K12)	83333
2416	P45570	ybcI	b0527,JW0516	Escherichia_coli_(strain_K12)	83333
3405	P0AAS7	ybcJ	b0528,JW5070	Escherichia_coli_(strain_K12)	83333
1396	P24186	folD	b0529,JW0518	Escherichia_coli_(strain_K12)	83333
2271	P0ABW5	sfmA	b0530,JW0519	Escherichia_coli_(strain_K12)	83333
2098	P77249	sfmC	b0531,JW0520	Escherichia_coli_(strain_K12)	83333
539	P77468	sfmD	b0532,JW0521	Escherichia_coli_(strain_K12)	83333
2951	P75715	sfmH	b0533,JW5071	Escherichia_coli_(strain_K12)	83333
514	P38052	sfmF	b0534,JW5072	Escherichia_coli_(strain_K12)	83333
511	P0AEL8	fimZ	b0535,JW5073	Escherichia_coli_(strain_K12)	83333
3743	P24218	intD	b0537,JW0525	Escherichia_coli_(strain_K12)	83333
3323	P23895	emrE	b0543,JW0531	Escherichia_coli_(strain_K12)	83333
3184	P77368	ybcL	b0545,JW0533	Escherichia_coli_(strain_K12)	83333
1876	P77634	ybcM	b0546,JW0534	Escherichia_coli_(strain_K12)	83333
4226	P68661	ybcO	b0549,JW0537	Escherichia_coli_(strain_K12)	83333
599	P0AG74	rusA	b0550,JW0538	Escherichia_coli_(strain_K12)	83333
4506	Q47274	quuD	b0551,JW0539	Escherichia_coli_(strain_K12)	83333
4094	P21420	nmpC	b0553	Escherichia_coli_(strain_K12)	83333
2130	P78285	rrrD	b0555,JW0544	Escherichia_coli_(strain_K12)	83333
1076	P75719	rzpD	b0556,JW5079	Escherichia_coli_(strain_K12)	83333
3248	P77460	ybcY	b0562,JW0551	Escherichia_coli_(strain_K12)	83333
3531	P05052	appY	b0564,JW0553	Escherichia_coli_(strain_K12)	83333
2298	P09169	ompT	b0565,JW0554	Escherichia_coli_(strain_K12)	83333
2551	P77211	cusC	b0572,JW0561	Escherichia_coli_(strain_K12)	83333
218	P24207	pheP	b0576,JW0565	Escherichia_coli_(strain_K12)	83333
297	P0AAT4	ybdG	b0577,JW0566	Escherichia_coli_(strain_K12)	83333
320	P38489	nfnB	b0578,JW0567	Escherichia_coli_(strain_K12)	83333
2439	P0AAT2	ybdF	b0579,JW5083	Escherichia_coli_(strain_K12)	83333
2046	P77506	ybdJ	b0580,JW0569	Escherichia_coli_(strain_K12)	83333
1768	P77213	ybdK	b0581,JW0570	Escherichia_coli_(strain_K12)	83333
70	P05825	fepA	b0584,JW5086	Escherichia_coli_(strain_K12)	83333
1318	P13039	fes	b0585,JW0576	Escherichia_coli_(strain_K12)	83333
2866	P11454	entF	b0586,JW0578	Escherichia_coli_(strain_K12)	83333
4084	P26266	fepE	b0587,JW0579	Escherichia_coli_(strain_K12)	83333
901	P23878	fepC	b0588,JW0580	Escherichia_coli_(strain_K12)	83333
2121	P23877	fepG	b0589,JW0581	Escherichia_coli_(strain_K12)	83333
806	P23876	fepD	b0590,JW0582	Escherichia_coli_(strain_K12)	83333
811	P24077	entS	b0591,JW0583	Escherichia_coli_(strain_K12)	83333
2779	P0AEL6	fepB	b0592,JW0584	Escherichia_coli_(strain_K12)	83333
1506	P0AEJ2	entC	b0593,JW0585	Escherichia_coli_(strain_K12)	83333
614	P10378	entE	b0594,JW0586	Escherichia_coli_(strain_K12)	83333
3159	P0ADI4	entB	b0595,JW0587	Escherichia_coli_(strain_K12)	83333
3447	P15047	entA	b0596,JW0588	Escherichia_coli_(strain_K12)	83333
1007	P0A8Y8	entH	b0597,JW0589	Escherichia_coli_(strain_K12)	83333
1764	P15078	cstA	b0598,JW0590	Escherichia_coli_(strain_K12)	83333
2036	P45579	ybdH	b0599,JW0592	Escherichia_coli_(strain_K12)	83333
1498	P77806	ybdL	b0600,JW0593	Escherichia_coli_(strain_K12)	83333
3654	P77174	ybdM	b0601,JW0594	Escherichia_coli_(strain_K12)	83333
2488	P77216	ybdN	b0602,JW0595	Escherichia_coli_(strain_K12)	83333
3333	P77746	ybdO	b0603,JW0596	Escherichia_coli_(strain_K12)	83333
3048	P77202	dsbG	b0604,JW0597	Escherichia_coli_(strain_K12)	83333
1258	P0AE08	ahpC	b0605,JW0598	Escherichia_coli_(strain_K12)	83333
4017	P35340	ahpF	b0606,JW0599	Escherichia_coli_(strain_K12)	83333
466	P39177	uspG	b0607,JW0600	Escherichia_coli_(strain_K12)	83333
2958	P77316	ybdR	b0608,JW0601	Escherichia_coli_(strain_K12)	83333
2799	P0AFW4	rnk	b0610,JW0602	Escherichia_coli_(strain_K12)	83333
1466	P21338	rna	b0611,JW0603	Escherichia_coli_(strain_K12)	83333
2185	P0AE74	citT	b0612,JW0604	Escherichia_coli_(strain_K12)	83333
4037	P0A6G5	citX	b0614,JW0606	Escherichia_coli_(strain_K12)	83333
1842	P75726	citF	b0615,JW5087	Escherichia_coli_(strain_K12)	83333
220	P0A9I1	citE	b0616,JW0608	Escherichia_coli_(strain_K12)	83333
705	P69330	citD	b0617,JW0609	Escherichia_coli_(strain_K12)	83333
2843	P77390	citC	b0618,JW0610	Escherichia_coli_(strain_K12)	83333
2161	P77510	dpiB	b0619,JW0611	Escherichia_coli_(strain_K12)	83333
2976	P0AEF4	dpiA	b0620,JW0612	Escherichia_coli_(strain_K12)	83333
862	P0ABP3	dcuC	b0621,JW0613/JW0616	Escherichia_coli_(strain_K12)	83333
2564	P37001	pagP	b0622,JW0617	Escherichia_coli_(strain_K12)	83333
2110	P0A972	cspE	b0623,JW0618	Escherichia_coli_(strain_K12)	83333
3004	P37002	crcB	b0624,JW0619	Escherichia_coli_(strain_K12)	83333
3750	P0A843	tatE	b0627,JW0622	Escherichia_coli_(strain_K12)	83333
2033	P60716	lipA	b0628,JW0623	Escherichia_coli_(strain_K12)	83333
3955	P30979	ybeF	b0629,JW0624	Escherichia_coli_(strain_K12)	83333
1020	P60720	lipB	b0630,JW5089	Escherichia_coli_(strain_K12)	83333
388	P0A8J4	ybeD	b0631,JW0626	Escherichia_coli_(strain_K12)	83333
1746	P0AEB2	dacA	b0632,JW0627	Escherichia_coli_(strain_K12)	83333
1196	P10100	rlpA	b0633,JW0628	Escherichia_coli_(strain_K12)	83333
160	P0ABG7	mrdB	b0634,JW0629	Escherichia_coli_(strain_K12)	83333
2244	P0AD65	mrdA	b0635,JW0630	Escherichia_coli_(strain_K12)	83333
402	P0A8I8	rlmH	b0636,JW0631	Escherichia_coli_(strain_K12)	83333
2785	P0AAT6	rsfS	b0637,JW5090	Escherichia_coli_(strain_K12)	83333
533	P52086	cobC	b0638,JW0633	Escherichia_coli_(strain_K12)	83333
263	P0A752	nadD	b0639,JW0634	Escherichia_coli_(strain_K12)	83333
298	P28630	holA	b0640,JW0635	Escherichia_coli_(strain_K12)	83333
2348	P0ADC1	lptE	b0641,JW0636	Escherichia_coli_(strain_K12)	83333
1322	P07813	leuS	b0642,JW0637	Escherichia_coli_(strain_K12)	83333
4068	P0AAT9	ybeL	b0643,JW0638	Escherichia_coli_(strain_K12)	83333
2857	P77234	ybeQ	b0644,JW5091	Escherichia_coli_(strain_K12)	83333
1754	P77627	ybeR	b0645,JW0640	Escherichia_coli_(strain_K12)	83333
448	P77381	djlB	b0646,JW0641	Escherichia_coli_(strain_K12)	83333
5048	P77296	ybeT	b0647,JW0642	Escherichia_coli_(strain_K12)	83333
1	P77427	ybeU	b0648,JW0643	Escherichia_coli_(strain_K12)	83333
2306	P77359	djlC	b0649,JW0644	Escherichia_coli_(strain_K12)	83333
1732	P77319	hscC	b0650,JW0645	Escherichia_coli_(strain_K12)	83333
3523	P41409	rihA	b0651,JW0646	Escherichia_coli_(strain_K12)	83333
3843	P0AAG3	gltL	b0652,JW0647	Escherichia_coli_(strain_K12)	83333
4257	P0AER5	gltK	b0653,JW0648	Escherichia_coli_(strain_K12)	83333
849	P0AER3	gltJ	b0654,JW0649	Escherichia_coli_(strain_K12)	83333
925	P37902	gltI	b0655,JW5092	Escherichia_coli_(strain_K12)	83333
1177	P23930	lnt	b0657,JW0654	Escherichia_coli_(strain_K12)	83333
1137	P0AE78	corC	b0658,JW0655	Escherichia_coli_(strain_K12)	83333
2440	P0A898	ybeY	b0659,JW0656	Escherichia_coli_(strain_K12)	83333
575	P0A9K3	ybeZ	b0660,JW0657	Escherichia_coli_(strain_K12)	83333
2129	P0AEI1	miaB	b0661,JW0658	Escherichia_coli_(strain_K12)	83333
3010	P75728	ubiF	b0662,JW0659	Escherichia_coli_(strain_K12)	83333
259	P22106	asnB	b0674,JW0660	Escherichia_coli_(strain_K12)	83333
717	P0AF24	nagD	b0675,JW0661	Escherichia_coli_(strain_K12)	83333
773	P0AF20	nagC	b0676,JW0662	Escherichia_coli_(strain_K12)	83333
313	P0AF18	nagA	b0677,JW0663	Escherichia_coli_(strain_K12)	83333
231	P0A759	nagB	b0678,JW0664	Escherichia_coli_(strain_K12)	83333
2489	P09323	nagE	b0679,JW0665	Escherichia_coli_(strain_K12)	83333
2295	P00962	glnS	b0680,JW0666	Escherichia_coli_(strain_K12)	83333
2997	P75733	chiP	b0681,JW0667	Escherichia_coli_(strain_K12)	83333
1213	P75734	chiQ	b0682,JW0668	Escherichia_coli_(strain_K12)	83333
552	P0A9A9	fur	b0683,JW0669	Escherichia_coli_(strain_K12)	83333
564	P61949	fldA	b0684,JW0671	Escherichia_coli_(strain_K12)	83333
1586	P0AAU7	ybfE	b0685,JW5816	Escherichia_coli_(strain_K12)	83333
3108	P75736	ybfF	b0686,JW0673	Escherichia_coli_(strain_K12)	83333
2373	P0AFY8	seqA	b0687,JW0674	Escherichia_coli_(strain_K12)	83333
1852	P36938	pgm	b0688,JW0675	Escherichia_coli_(strain_K12)	83333
1651	P0AAF1	potE	b0692,JW0679	Escherichia_coli_(strain_K12)	83333
2850	P24169	speF	b0693,JW0680	Escherichia_coli_(strain_K12)	83333
332	P21866	kdpE	b0694,JW5096	Escherichia_coli_(strain_K12)	83333
663	P21865	kdpD	b0695,JW0683	Escherichia_coli_(strain_K12)	83333
930	P03961	kdpC	b0696,JW0684	Escherichia_coli_(strain_K12)	83333
611	P03960	kdpB	b0697,JW0685	Escherichia_coli_(strain_K12)	83333
2353	P03959	kdpA	b0698,JW0686	Escherichia_coli_(strain_K12)	83333
1504	P0AAU2	ybfA	b0699,JW0688	Escherichia_coli_(strain_K12)	83333
5699	P77779	ybfO	b0703,JW0692	Escherichia_coli_(strain_K12)	83333
3416	P00914	phrB	b0708,JW0698	Escherichia_coli_(strain_K12)	83333
3134	P75742	dtpD	b0709,JW0699	Escherichia_coli_(strain_K12)	83333
1361	P0AFP6	ybgI	b0710,JW0700	Escherichia_coli_(strain_K12)	83333
2224	P0AAV4	ybgJ	b0711,JW0701	Escherichia_coli_(strain_K12)	83333
1128	P75745	ybgK	b0712,JW0702	Escherichia_coli_(strain_K12)	83333
1256	P75746	ybgL	b0713,JW0703	Escherichia_coli_(strain_K12)	83333
341	P50465	nei	b0714,JW0704	Escherichia_coli_(strain_K12)	83333
2325	P75747	abrB	b0715,JW5097	Escherichia_coli_(strain_K12)	83333
162	P75749	ybgP	b0717,JW0707	Escherichia_coli_(strain_K12)	83333
4451	P37909	ybgD	b0719,JW0709	Escherichia_coli_(strain_K12)	83333
3102	P0ABH7	gltA	b0720,JW0710	Escherichia_coli_(strain_K12)	83333
800	P69054	sdhC	b0721,JW0711	Escherichia_coli_(strain_K12)	83333
784	P0AC44	sdhD	b0722,JW0712	Escherichia_coli_(strain_K12)	83333
3736	P0AC41	sdhA	b0723,JW0713	Escherichia_coli_(strain_K12)	83333
1219	P07014	sdhB	b0724,JW0714	Escherichia_coli_(strain_K12)	83333
1016	P0AFG3	sucA	b0726,JW0715	Escherichia_coli_(strain_K12)	83333
2189	P0AFG6	sucB	b0727,JW0716	Escherichia_coli_(strain_K12)	83333
1368	P0A836	sucC	b0728,JW0717	Escherichia_coli_(strain_K12)	83333
1582	P0AGE9	sucD	b0729,JW0718	Escherichia_coli_(strain_K12)	83333
2704	P13669	mngR	b0730,JW0719	Escherichia_coli_(strain_K12)	83333
5629	P54745	hrsA	b0731,JW0720	Escherichia_coli_(strain_K12)	83333
5264	P54746	mngB	b0732,JW0721	Escherichia_coli_(strain_K12)	83333
288	P0ABJ9	cydA	b0733,JW0722	Escherichia_coli_(strain_K12)	83333
1849	P0ABK2	cydB	b0734,JW0723	Escherichia_coli_(strain_K12)	83333
3254	P0AAV0	ybgE	b0735,JW0725	Escherichia_coli_(strain_K12)	83333
2632	P0A8Z3	ybgC	b0736,JW0726	Escherichia_coli_(strain_K12)	83333
3054	P0ABU9	tolQ	b0737,JW0727	Escherichia_coli_(strain_K12)	83333
746	P0ABV6	tolR	b0738,JW0728	Escherichia_coli_(strain_K12)	83333
4385	P19934	tolA	b0739,JW0729	Escherichia_coli_(strain_K12)	83333
2481	P0A855	tolB	b0740,JW5100	Escherichia_coli_(strain_K12)	83333
3222	P0A912	pal	b0741,JW0731	Escherichia_coli_(strain_K12)	83333
249	P45955	ybgF	b0742,JW0732	Escherichia_coli_(strain_K12)	83333
3141	P11458	nadA	b0750,JW0733	Escherichia_coli_(strain_K12)	83333
1454	P0AFK2	pnuC	b0751,JW0734	Escherichia_coli_(strain_K12)	83333
524	P75757	zitB	b0752,JW0735	Escherichia_coli_(strain_K12)	83333
2332	P0AAV6	ybgS	b0753,JW0736	Escherichia_coli_(strain_K12)	83333
2962	P0AB91	aroG	b0754,JW0737	Escherichia_coli_(strain_K12)	83333
1169	P62707	gpmA	b0755,JW0738	Escherichia_coli_(strain_K12)	83333
2629	P0A9C3	galM	b0756,JW0739	Escherichia_coli_(strain_K12)	83333
3217	P0A6T3	galK	b0757,JW0740	Escherichia_coli_(strain_K12)	83333
2019	P09148	galT	b0758,JW0741	Escherichia_coli_(strain_K12)	83333
3536	P09147	galE	b0759,JW0742	Escherichia_coli_(strain_K12)	83333
3369	P31060	modF	b0760,JW0743	Escherichia_coli_(strain_K12)	83333
710	P0A9G8	modE	b0761,JW0744	Escherichia_coli_(strain_K12)	83333
2202	P0AAW9	acrZ	b0762,JW5102	Escherichia_coli_(strain_K12)	83333
1478	P37329	modA	b0763,JW0746	Escherichia_coli_(strain_K12)	83333
2078	P0AF01	modB	b0764,JW0747	Escherichia_coli_(strain_K12)	83333
3862	P09833	modC	b0765,JW0748	Escherichia_coli_(strain_K12)	83333
21	P21829	ybhA	b0766,JW0749	Escherichia_coli_(strain_K12)	83333
1294	P52697	pgl	b0767,JW0750	Escherichia_coli_(strain_K12)	83333
5717	P52696	ybhD	b0768,JW5896	Escherichia_coli_(strain_K12)	83333
5355	P0AAV8	ybhH	b0769,JW0752	Escherichia_coli_(strain_K12)	83333
1595	P75763	ybhI	b0770,JW0753	Escherichia_coli_(strain_K12)	83333
5740	P75764	ybhJ	b0771,JW5103	Escherichia_coli_(strain_K12)	83333
3361	P46130	ybhC	b0772,JW0755	Escherichia_coli_(strain_K12)	83333
3125	P12994	ybhB	b0773,JW0756	Escherichia_coli_(strain_K12)	83333
3938	P12995	bioA	b0774,JW0757	Escherichia_coli_(strain_K12)	83333
1192	P12996	bioB	b0775,JW0758	Escherichia_coli_(strain_K12)	83333
868	P12998	bioF	b0776,JW0759	Escherichia_coli_(strain_K12)	83333
3726	P12999	bioC	b0777,JW0760	Escherichia_coli_(strain_K12)	83333
1043	P13000	bioD1	b0778,JW0761	Escherichia_coli_(strain_K12)	83333
1831	P0A8F8	uvrB	b0779,JW0762	Escherichia_coli_(strain_K12)	83333
3202	P75767	ybhK	b0780,JW0763	Escherichia_coli_(strain_K12)	83333
3898	P30745	moaA	b0781,JW0764	Escherichia_coli_(strain_K12)	83333
2276	P0AEZ9	moaB	b0782,JW0765	Escherichia_coli_(strain_K12)	83333
2563	P0A738	moaC	b0783,JW0766	Escherichia_coli_(strain_K12)	83333
3466	P30748	moaD	b0784,JW0767	Escherichia_coli_(strain_K12)	83333
1750	P30749	moaE	b0785,JW0768	Escherichia_coli_(strain_K12)	83333
1999	P0AAC4	ybhL	b0786,JW0769	Escherichia_coli_(strain_K12)	83333
1999	P75769	ybhM	b0787,JW0770	Escherichia_coli_(strain_K12)	83333
870	P75770	ybhN	b0788,JW0771	Escherichia_coli_(strain_K12)	83333
2964	P0AA84	clsB	b0789,JW0772	Escherichia_coli_(strain_K12)	83333
2542	P0AAW1	ybhP	b0790,JW0773	Escherichia_coli_(strain_K12)	83333
3044	P0AAW5	ybhQ	b0791,JW0774	Escherichia_coli_(strain_K12)	83333
3206	P0AFP9	ybhR	b0792,JW5803	Escherichia_coli_(strain_K12)	83333
1409	P0AFQ2	ybhS	b0793,JW0777	Escherichia_coli_(strain_K12)	83333
973	P0A9U1	ybhF	b0794,JW5104	Escherichia_coli_(strain_K12)	83333
1224	P75777	ybhG	b0795,JW0779	Escherichia_coli_(strain_K12)	83333
3413	P0ACU0	ybiH	b0796,JW0780	Escherichia_coli_(strain_K12)	83333
2090	P25888	rhlE	b0797,JW0781	Escherichia_coli_(strain_K12)	83333
1948	P27296	dinG	b0799,JW0784	Escherichia_coli_(strain_K12)	83333
2823	P30177	ybiB	b0800,JW0785	Escherichia_coli_(strain_K12)	83333
3389	P0AAX3	ybiJ	b0802,JW0787	Escherichia_coli_(strain_K12)	83333
1946	P41039	ybiI	b0803,JW0788	Escherichia_coli_(strain_K12)	83333
939	P75782	rlmF	b0807,JW5107	Escherichia_coli_(strain_K12)	83333
1600	P75783	ybiO	b0808,JW5108	Escherichia_coli_(strain_K12)	83333
42	P10346	glnQ	b0809,JW0794	Escherichia_coli_(strain_K12)	83333
287	P0AEQ6	glnP	b0810,JW0795	Escherichia_coli_(strain_K12)	83333
1136	P0AEQ3	glnH	b0811,JW0796	Escherichia_coli_(strain_K12)	83333
2497	P0ABT2	dps	b0812,JW0797	Escherichia_coli_(strain_K12)	83333
2436	P0AA67	rhtA	b0813,JW0798	Escherichia_coli_(strain_K12)	83333
2051	P0A917	ompX	b0814,JW0799	Escherichia_coli_(strain_K12)	83333
1221	P75785	opgE	b0815,JW0800	Escherichia_coli_(strain_K12)	83333
2413	P0A9F1	mntR	b0817,JW0801	Escherichia_coli_(strain_K12)	83333
3283	P75788	ybiR	b0818,JW0802	Escherichia_coli_(strain_K12)	83333
3111	P0AAX8	ybiS	b0819,JW0803	Escherichia_coli_(strain_K12)	83333
2126	P0A9U3	ybiT	b0820,JW0804	Escherichia_coli_(strain_K12)	83333
662	P75791	ybiU	b0821,JW0805	Escherichia_coli_(strain_K12)	83333
3735	P75792	ybiV	b0822,JW0806	Escherichia_coli_(strain_K12)	83333
2703	P75793	ybiW	b0823,JW0807	Escherichia_coli_(strain_K12)	83333
3316	P75794	ybiY	b0824,JW0808	Escherichia_coli_(strain_K12)	83333
571	P12282	moeB	b0826,JW0810	Escherichia_coli_(strain_K12)	83333
306	P12281	moeA	b0827,JW0811	Escherichia_coli_(strain_K12)	83333
1064	P37595	iaaA	b0828,JW0812	Escherichia_coli_(strain_K12)	83333
2623	P75796	gsiA	b0829,JW5897	Escherichia_coli_(strain_K12)	83333
940	P75797	gsiB	b0830,JW5111	Escherichia_coli_(strain_K12)	83333
1515	P75798	gsiC	b0831,JW0815	Escherichia_coli_(strain_K12)	83333
783	P75799	gsiD	b0832,JW0816	Escherichia_coli_(strain_K12)	83333
1787	P0AEI4	rimO	b0835,JW0819	Escherichia_coli_(strain_K12)	83333
3456	P0AAY1	bssR	b0836,JW0820	Escherichia_coli_(strain_K12)	83333
4818	P75804	yliI	b0837,JW0821	Escherichia_coli_(strain_K12)	83333
1731	P0ACA7	gstB	b0838,JW0822	Escherichia_coli_(strain_K12)	83333
1053	P08506	dacC	b0839,JW0823	Escherichia_coli_(strain_K12)	83333
786	P0ACK5	deoR	b0840,JW0824	Escherichia_coli_(strain_K12)	83333
1972	P75806	ybjG	b0841,JW5112	Escherichia_coli_(strain_K12)	83333
2665	P0AEY8	mdfA	b0842,JW0826	Escherichia_coli_(strain_K12)	83333
706	P75809	ybjI	b0844,JW5113	Escherichia_coli_(strain_K12)	83333
1584	P75810	ybjJ	b0845,JW0829	Escherichia_coli_(strain_K12)	83333
3200	P75811	rcdA	b0846,JW5114	Escherichia_coli_(strain_K12)	83333
3122	P60869	ybjL	b0847,JW0831	Escherichia_coli_(strain_K12)	83333
3860	P64439	ybjM	b0848,JW0832	Escherichia_coli_(strain_K12)	83333
3866	P68688	grxA	b0849,JW0833	Escherichia_coli_(strain_K12)	83333
2613	P46119	ybjC	b0850,JW0834	Escherichia_coli_(strain_K12)	83333
1411	P17117	nfsA	b0851,JW0835	Escherichia_coli_(strain_K12)	83333
1296	P0C0U4	rimK	b0852,JW0836	Escherichia_coli_(strain_K12)	83333
1587	P0AAY6	ybjN	b0853,JW0837	Escherichia_coli_(strain_K12)	83333
268	P31133	potF	b0854,JW0838	Escherichia_coli_(strain_K12)	83333
3653	P31134	potG	b0855,JW5818	Escherichia_coli_(strain_K12)	83333
1774	P31135	potH	b0856,JW0840	Escherichia_coli_(strain_K12)	83333
3104	P0AFL1	potI	b0857,JW0841	Escherichia_coli_(strain_K12)	83333
2286	P0AAZ0	ybjO	b0858,JW0842	Escherichia_coli_(strain_K12)	83333
1425	P75817	rlmC	b0859,JW0843	Escherichia_coli_(strain_K12)	83333
1074	P30860	artJ	b0860,JW0844	Escherichia_coli_(strain_K12)	83333
2555	P0AE30	artM	b0861,JW0845	Escherichia_coli_(strain_K12)	83333
1127	P0AE34	artQ	b0862,JW0846	Escherichia_coli_(strain_K12)	83333
3579	P30859	artI	b0863,JW0847	Escherichia_coli_(strain_K12)	83333
609	P0AAF6	artP	b0864,JW0848	Escherichia_coli_(strain_K12)	83333
1863	P75818	ybjP	b0865,JW0849	Escherichia_coli_(strain_K12)	83333
1274	P0A8C1	ybjQ	b0866,JW0850	Escherichia_coli_(strain_K12)	83333
3463	P75820	amiD	b0867,JW0851	Escherichia_coli_(strain_K12)	83333
1417	P75821	ybjS	b0868,JW5819	Escherichia_coli_(strain_K12)	83333
3548	P75822	ybjT	b0869,JW5116	Escherichia_coli_(strain_K12)	83333
3712	P75823	ltaE	b0870,JW0854	Escherichia_coli_(strain_K12)	83333
2147	P07003	poxB	b0871,JW0855	Escherichia_coli_(strain_K12)	83333
2403	P75824	hcr	b0872,JW5117	Escherichia_coli_(strain_K12)	83333
753	P75825	hcp	b0873,JW0857	Escherichia_coli_(strain_K12)	83333
3003	P75826	ybjE	b0874,JW0858	Escherichia_coli_(strain_K12)	83333
2441	P75828	ybjD	b0876,JW0860	Escherichia_coli_(strain_K12)	83333
3940	P75829	ybjX	b0877,JW0861	Escherichia_coli_(strain_K12)	83333
3997	P75830	macA	b0878,JW0862	Escherichia_coli_(strain_K12)	83333
1775	P75831	macB	b0879,JW0863	Escherichia_coli_(strain_K12)	83333
1464	P0A968	cspD	b0880,JW0864	Escherichia_coli_(strain_K12)	83333
3655	P0A8Q6	clpS	b0881,JW0865	Escherichia_coli_(strain_K12)	83333
2135	P0ABH9	clpA	b0882,JW0866	Escherichia_coli_(strain_K12)	83333
1563	P69222	infA	b0884,JW0867	Escherichia_coli_(strain_K12)	83333
1572	P0A8P1	aat	b0885,JW0868	Escherichia_coli_(strain_K12)	83333
3749	P23886	cydC	b0886,JW0869	Escherichia_coli_(strain_K12)	83333
3045	P29018	cydD	b0887,JW0870	Escherichia_coli_(strain_K12)	83333
3448	P0A9P4	trxB	b0888,JW0871	Escherichia_coli_(strain_K12)	83333
3848	P0ACJ0	lrp	b0889,JW0872	Escherichia_coli_(strain_K12)	83333
1619	P46889	ftsK	b0890,JW0873	Escherichia_coli_(strain_K12)	83333
4095	P61316	lolA	b0891,JW0874	Escherichia_coli_(strain_K12)	83333
3023	P0AAZ4	rarA	b0892,JW0875	Escherichia_coli_(strain_K12)	83333
1646	P0A8L1	serS	b0893,JW0876	Escherichia_coli_(strain_K12)	83333
3216	P18775	dmsA	b0894,JW5118	Escherichia_coli_(strain_K12)	83333
3610	P18776	dmsB	b0895,JW0878	Escherichia_coli_(strain_K12)	83333
1060	P18777	dmsC	b0896,JW0879	Escherichia_coli_(strain_K12)	83333
957	P21367	ycaC	b0897,JW0880	Escherichia_coli_(strain_K12)	83333
620	P21503	ycaD	b0898,JW0881	Escherichia_coli_(strain_K12)	83333
3978	P75835	ycaM	b0899,JW5119	Escherichia_coli_(strain_K12)	83333
3213	P75836	ycaN	b0900,JW0883	Escherichia_coli_(strain_K12)	83333
517	P0A9N4	pflA	b0902,JW0885	Escherichia_coli_(strain_K12)	83333
2570	P09373	pflB	b0903,JW0886	Escherichia_coli_(strain_K12)	83333
612	P0AC23	focA	b0904,JW0887	Escherichia_coli_(strain_K12)	83333
3231	P75838	ycaO	b0905,JW0888	Escherichia_coli_(strain_K12)	83333
2340	P75839	ycaP	b0906,JW0889	Escherichia_coli_(strain_K12)	83333
427	P23721	serC	b0907,JW0890	Escherichia_coli_(strain_K12)	83333
1769	P0A6D3	aroA	b0908,JW0891	Escherichia_coli_(strain_K12)	83333
1872	P43674	ycaL	b0909,JW0892	Escherichia_coli_(strain_K12)	83333
2755	P0A6I0	cmk	b0910,JW0893	Escherichia_coli_(strain_K12)	83333
228	P0AG67	rpsA	b0911,JW0894	Escherichia_coli_(strain_K12)	83333
894	P0A6Y1	ihfB	b0912,JW0895	Escherichia_coli_(strain_K12)	83333
3659	P37443	ycaI	b0913,JW5120	Escherichia_coli_(strain_K12)	83333
3563	P60752	msbA	b0914,JW0897	Escherichia_coli_(strain_K12)	83333
1191	P75843	ycaQ	b0916,JW0899	Escherichia_coli_(strain_K12)	83333
778	P0AAZ7	ycaR	b0917,JW0900	Escherichia_coli_(strain_K12)	83333
2396	P04951	kdsB	b0918,JW0901	Escherichia_coli_(strain_K12)	83333
3394	P0AB03	ycbJ	b0919,JW0902	Escherichia_coli_(strain_K12)	83333
536	P0AB01	elyC	b0920,JW0903	Escherichia_coli_(strain_K12)	83333
3234	P36566	smtA	b0921,JW0904	Escherichia_coli_(strain_K12)	83333
513	P60293	mukF	b0922,JW0905	Escherichia_coli_(strain_K12)	83333
171	P22524	mukE	b0923,JW0906	Escherichia_coli_(strain_K12)	83333
641	P22523	mukB	b0924,JW0907	Escherichia_coli_(strain_K12)	83333
2710	P22525	ycbB	b0925,JW0908	Escherichia_coli_(strain_K12)	83333
2159	P0AB06	ycbK	b0926,JW0909	Escherichia_coli_(strain_K12)	83333
484	P75849	ycbL	b0927,JW0910	Escherichia_coli_(strain_K12)	83333
2397	P00509	aspC	b0928,JW0911	Escherichia_coli_(strain_K12)	83333
2449	P02931	ompF	b0929,JW0912	Escherichia_coli_(strain_K12)	83333
3617	P0A8M0	asnS	b0930,JW0913	Escherichia_coli_(strain_K12)	83333
3279	P18133	pncB	b0931,JW0914	Escherichia_coli_(strain_K12)	83333
3822	P04825	pepN	b0932,JW0915	Escherichia_coli_(strain_K12)	83333
4222	P75855	elfA	b0938,JW5122	Escherichia_coli_(strain_K12)	83333
539	P75857	elfC	b0940,JW0923	Escherichia_coli_(strain_K12)	83333
1210	P75859	ycbU	b0942,JW0925	Escherichia_coli_(strain_K12)	83333
2508	P75860	ycbV	b0943,JW5123	Escherichia_coli_(strain_K12)	83333
2382	P40876	ycbF	b0944,JW5124	Escherichia_coli_(strain_K12)	83333
900	P0A7E1	pyrD	b0945,JW0928	Escherichia_coli_(strain_K12)	83333
804	P75862	zapC	b0946,JW5125	Escherichia_coli_(strain_K12)	83333
1639	P75863	ycbX	b0947,JW5126	Escherichia_coli_(strain_K12)	83333
3219	P75864	rlmL	b0948,JW0931	Escherichia_coli_(strain_K12)	83333
2925	P43672	uup	b0949,JW0932	Escherichia_coli_(strain_K12)	83333
2819	P0AFL9	pqiA	b0950,JW0933	Escherichia_coli_(strain_K12)	83333
1602	P43671	pqiB	b0951,JW0934	Escherichia_coli_(strain_K12)	83333
241	P0AB10	ymbA	b0952,JW5127	Escherichia_coli_(strain_K12)	83333
353	P0AFW2	rmf	b0953,JW0936	Escherichia_coli_(strain_K12)	83333
1132	P0A6Q3	fabA	b0954,JW0937	Escherichia_coli_(strain_K12)	83333
2986	P75867	ycbZ	b0955,JW0938	Escherichia_coli_(strain_K12)	83333
2375	P0A8N0	matP	b0956,JW0939	Escherichia_coli_(strain_K12)	83333
859	P0A910	ompA	b0957,JW0940	Escherichia_coli_(strain_K12)	83333
2113	P0AFZ5	sulA	b0958,JW0941	Escherichia_coli_(strain_K12)	83333
852	P75869	sxy	b0959,JW0942	Escherichia_coli_(strain_K12)	83333
1836	P75870	yccS	b0960,JW5128	Escherichia_coli_(strain_K12)	83333
3073	P0AB12	yccF	b0961,JW0944	Escherichia_coli_(strain_K12)	83333
2731	P15038	helD	b0962,JW0945	Escherichia_coli_(strain_K12)	83333
1209	P0A731	mgsA	b0963,JW5129	Escherichia_coli_(strain_K12)	83333
316	P0A8X4	yccT	b0964,JW0947	Escherichia_coli_(strain_K12)	83333
3764	P75874	yccU	b0965,JW5130	Escherichia_coli_(strain_K12)	83333
2796	P0AB20	hspQ	b0966,JW5970	Escherichia_coli_(strain_K12)	83333
254	P75876	rlmI	b0967,JW5898	Escherichia_coli_(strain_K12)	83333
1255	P0AB65	yccX	b0968,JW5131	Escherichia_coli_(strain_K12)	83333
2312	P0AB18	tusE	b0969,JW0952	Escherichia_coli_(strain_K12)	83333
1003	P0AAC6	yccA	b0970,JW0953	Escherichia_coli_(strain_K12)	83333
3144	P69739	hyaA	b0972,JW0954	Escherichia_coli_(strain_K12)	83333
1363	P0ACD8	hyaB	b0973,JW0955	Escherichia_coli_(strain_K12)	83333
904	P0AAM1	hyaC	b0974,JW0956	Escherichia_coli_(strain_K12)	83333
543	P19930	hyaD	b0975,JW0957	Escherichia_coli_(strain_K12)	83333
3291	P19931	hyaE	b0976,JW0958	Escherichia_coli_(strain_K12)	83333
1761	P19932	hyaF	b0977,JW0959	Escherichia_coli_(strain_K12)	83333
950	P26459	appC	b0978,JW0960	Escherichia_coli_(strain_K12)	83333
908	P26458	appB	b0979,JW0961	Escherichia_coli_(strain_K12)	83333
1910	P0A982	cspH	b0989,JW5134	Escherichia_coli_(strain_K12)	83333
2968	P39453	torS	b0993,JW5135	Escherichia_coli_(strain_K12)	83333
3603	P38683	torT	b0994,JW0979	Escherichia_coli_(strain_K12)	83333
60	P38684	torR	b0995,JW0980	Escherichia_coli_(strain_K12)	83333
1580	P33226	torC	b0996,JW0981	Escherichia_coli_(strain_K12)	83333
864	P33225	torA	b0997,JW0982	Escherichia_coli_(strain_K12)	83333
1565	P36662	torD	b0998,JW0983	Escherichia_coli_(strain_K12)	83333
2431	P63264	cbpM	b0999,JW0984	Escherichia_coli_(strain_K12)	83333
2080	P36659	cbpA	b1000,JW0985	Escherichia_coli_(strain_K12)	83333
4307	P19926	agp	b1002,JW0987	Escherichia_coli_(strain_K12)	83333
1955	P0AB14	yccJ	b1003,JW0988	Escherichia_coli_(strain_K12)	83333
2317	P0A8G6	wrbA	b1004,JW0989	Escherichia_coli_(strain_K12)	83333
1765	P75893	rutF	b1007,JW5138	Escherichia_coli_(strain_K12)	83333
3498	P0ACU2	rutR	b1013,JW0998	Escherichia_coli_(strain_K12)	83333
3469	P09546	putA	b1014,JW0999	Escherichia_coli_(strain_K12)	83333
604	P07117	putP	b1015,JW1001	Escherichia_coli_(strain_K12)	83333
2539	P0A9K1	phoH	b1020,JW1005	Escherichia_coli_(strain_K12)	83333
260	P75908	ycdT	b1025,JW5143	Escherichia_coli_(strain_K12)	83333
2605	P75913	ghrA	b1033,JW5146	Escherichia_coli_(strain_K12)	83333
642	P75914	ycdX	b1034,JW1017	Escherichia_coli_(strain_K12)	83333
2848	P75915	ycdY	b1035,JW1018	Escherichia_coli_(strain_K12)	83333
2657	P75916	ycdZ	b1036,JW5147	Escherichia_coli_(strain_K12)	83333
2268	P0AEA2	csgG	b1037,JW1020	Escherichia_coli_(strain_K12)	83333
3566	P0AE98	csgF	b1038,JW1021	Escherichia_coli_(strain_K12)	83333
183	P0AE95	csgE	b1039,JW1022	Escherichia_coli_(strain_K12)	83333
2182	P52106	csgD	b1040,JW1023	Escherichia_coli_(strain_K12)	83333
2143	P0ABK7	csgB	b1041,JW1024	Escherichia_coli_(strain_K12)	83333
2907	P28307	csgA	b1042,JW1025	Escherichia_coli_(strain_K12)	83333
3503	P52107	csgC	b1043,JW1026	Escherichia_coli_(strain_K12)	83333
2550	P75917	ymdA	b1044,JW1031	Escherichia_coli_(strain_K12)	83333
2517	P0A8D6	ymdB	b1045,JW1032	Escherichia_coli_(strain_K12)	83333
2341	P75919	clsC	b1046,JW5150	Escherichia_coli_(strain_K12)	83333
2409	P75920	mdoC	b1047,JW1034	Escherichia_coli_(strain_K12)	83333
2329	P33136	mdoG	b1048,JW1035	Escherichia_coli_(strain_K12)	83333
3689	P62517	mdoH	b1049,JW1037	Escherichia_coli_(strain_K12)	83333
503	P0AB31	yceK	b1050,JW5151	Escherichia_coli_(strain_K12)	83333
3965	P25738	msyB	b1051,JW1039	Escherichia_coli_(strain_K12)	83333
2214	P25744	mdtG	b1053,JW1040	Escherichia_coli_(strain_K12)	83333
2226	P0ACV0	lpxL	b1054,JW1041	Escherichia_coli_(strain_K12)	83333
1223	P24188	yceA	b1055,JW1042	Escherichia_coli_(strain_K12)	83333
2995	P0A8X2	yceI	b1056,JW1043	Escherichia_coli_(strain_K12)	83333
893	P75925	yceJ	b1057,JW1044	Escherichia_coli_(strain_K12)	83333
2729	P64442	yceO	b1058,JW1045	Escherichia_coli_(strain_K12)	83333
4113	P40874	solA	b1059,JW1046	Escherichia_coli_(strain_K12)	83333
732	P0AB33	bssS	b1060,JW5152	Escherichia_coli_(strain_K12)	83333
1635	P0ABR1	dinI	b1061,JW1048	Escherichia_coli_(strain_K12)	83333
2342	P05020	pyrC	b1062,JW1049	Escherichia_coli_(strain_K12)	83333
1537	P0AB26	yceB	b1063,JW1050	Escherichia_coli_(strain_K12)	83333
1200	P0AC59	grxB	b1064,JW1051	Escherichia_coli_(strain_K12)	83333
3583	P69367	mdtH	b1065,JW1052	Escherichia_coli_(strain_K12)	83333
2578	P0A948	rimJ	b1066,JW1053	Escherichia_coli_(strain_K12)	83333
1989	P29217	yceH	b1067,JW1054	Escherichia_coli_(strain_K12)	83333
1827	P75931	yceM	b1068,JW1055	Escherichia_coli_(strain_K12)	83333
2107	P0AF16	murJ	b1069,JW1056	Escherichia_coli_(strain_K12)	83333
2389	P43533	flgN	b1070,JW1057	Escherichia_coli_(strain_K12)	83333
3697	P0AEM4	flgM	b1071,JW1058	Escherichia_coli_(strain_K12)	83333
1803	P75933	flgA	b1072,JW1059	Escherichia_coli_(strain_K12)	83333
194	P0ABW9	flgB	b1073,JW1060	Escherichia_coli_(strain_K12)	83333
1694	P0ABX2	flgC	b1074,JW1061	Escherichia_coli_(strain_K12)	83333
2525	P75936	flgD	b1075,JW1062	Escherichia_coli_(strain_K12)	83333
1912	P75937	flgE	b1076,JW1063	Escherichia_coli_(strain_K12)	83333
644	P75938	flgF	b1077,JW1064	Escherichia_coli_(strain_K12)	83333
2249	P0ABX5	flgG	b1078,JW1065	Escherichia_coli_(strain_K12)	83333
224	P0A6S0	flgH	b1079,JW5153	Escherichia_coli_(strain_K12)	83333
2472	P0A6S3	flgI	b1080,JW1067	Escherichia_coli_(strain_K12)	83333
2165	P75942	flgJ	b1081,JW1068	Escherichia_coli_(strain_K12)	83333
456	P33235	flgK	b1082,JW1069	Escherichia_coli_(strain_K12)	83333
292	P29744	flgL	b1083,JW1070	Escherichia_coli_(strain_K12)	83333
2307	P21513	rne	b1084,JW1071	Escherichia_coli_(strain_K12)	83333
4088	P62066	yceQ	b1085,JW5154	Escherichia_coli_(strain_K12)	83333
1316	P0AA39	rluC	b1086,JW1072	Escherichia_coli_(strain_K12)	83333
221	P0A729	yceF	b1087,JW5155	Escherichia_coli_(strain_K12)	83333
1394	P0AB28	yceD	b1088,JW1074	Escherichia_coli_(strain_K12)	83333
266	P0A7N4	rpmF	b1089,JW1075	Escherichia_coli_(strain_K12)	83333
2365	P27247	plsX	b1090,JW5156	Escherichia_coli_(strain_K12)	83333
38	P0A6R0	fabH	b1091,JW1077	Escherichia_coli_(strain_K12)	83333
2177	P0AAI9	fabD	b1092,JW1078	Escherichia_coli_(strain_K12)	83333
41	P0AEK2	fabG	b1093,JW1079	Escherichia_coli_(strain_K12)	83333
883	P0A6A8	acpP	b1094,JW1080	Escherichia_coli_(strain_K12)	83333
1982	P0AAI5	fabF	b1095,JW1081	Escherichia_coli_(strain_K12)	83333
2825	P28305	pabC	b1096,JW1082	Escherichia_coli_(strain_K12)	83333
395	P28306	yceG	b1097,JW1083	Escherichia_coli_(strain_K12)	83333
910	P0A720	tmk	b1098,JW1084	Escherichia_coli_(strain_K12)	83333
409	P0AFQ7	ycfH	b1100,JW1086	Escherichia_coli_(strain_K12)	83333
3800	P69786	ptsG	b1101,JW1087	Escherichia_coli_(strain_K12)	83333
2056	P16869	fhuE	b1102,JW1088	Escherichia_coli_(strain_K12)	83333
1084	P0ACE7	hinT	b1103,JW1089	Escherichia_coli_(strain_K12)	83333
1594	P75946	ycfL	b1104,JW1090	Escherichia_coli_(strain_K12)	83333
67	P0AB38	lpoB	b1105,JW5157	Escherichia_coli_(strain_K12)	83333
3425	P75948	thiK	b1106,JW1092	Escherichia_coli_(strain_K12)	83333
2661	P75949	nagZ	b1107,JW1093	Escherichia_coli_(strain_K12)	83333
2480	P0A8E1	ycfP	b1108,JW5158	Escherichia_coli_(strain_K12)	83333
2211	P00393	ndh	b1109,JW1095	Escherichia_coli_(strain_K12)	83333
356	P0AB35	ycfJ	b1110,JW1096	Escherichia_coli_(strain_K12)	83333
576	P75952	comR	b1111,JW5159	Escherichia_coli_(strain_K12)	83333
2522	P0AB40	bhsA	b1112,JW1098	Escherichia_coli_(strain_K12)	83333
2278	P75954	ycfS	b1113,JW5820	Escherichia_coli_(strain_K12)	83333
2254	P0ADC3	lolC	b1116,JW5161	Escherichia_coli_(strain_K12)	83333
4107	P75957	lolD	b1117,JW5162	Escherichia_coli_(strain_K12)	83333
190	P75958	lolE	b1118,JW1104	Escherichia_coli_(strain_K12)	83333
3390	P75959	nagK	b1119,JW1105	Escherichia_coli_(strain_K12)	83333
2636	P75960	cobB	b1120,JW1106	Escherichia_coli_(strain_K12)	83333
2702	P0AFK9	potD	b1123,JW1109	Escherichia_coli_(strain_K12)	83333
2871	P0AFK6	potC	b1124,JW1110	Escherichia_coli_(strain_K12)	83333
636	P0AFK4	potB	b1125,JW1111	Escherichia_coli_(strain_K12)	83333
810	P69874	potA	b1126,JW1112	Escherichia_coli_(strain_K12)	83333
2172	P29745	pepT	b1127,JW1113	Escherichia_coli_(strain_K12)	83333
1531	P27431	ycfD	b1128,JW1114	Escherichia_coli_(strain_K12)	83333
2252	P23837	phoQ	b1129,JW1115	Escherichia_coli_(strain_K12)	83333
1432	P23836	phoP	b1130,JW1116	Escherichia_coli_(strain_K12)	83333
486	P0AB89	purB	b1131,JW1117	Escherichia_coli_(strain_K12)	83333
2868	P25746	hflD	b1132,JW5165	Escherichia_coli_(strain_K12)	83333
1667	P25745	mnmA	b1133,JW1119	Escherichia_coli_(strain_K12)	83333
477	P0AEI6	nudJ	b1134,JW1120	Escherichia_coli_(strain_K12)	83333
912	P75966	rluE	b1135,JW1121	Escherichia_coli_(strain_K12)	83333
158	P08200	icd	b1136,JW1122	Escherichia_coli_(strain_K12)	83333
847	P75969	intE	b1140,JW1126	Escherichia_coli_(strain_K12)	83333
4660	P75970	xisE	b1141,JW1127	Escherichia_coli_(strain_K12)	83333
5294	P75974	cohE	b1145,JW1131	Escherichia_coli_(strain_K12)	83333
4508	P75976	ymfL	b1147,JW1133	Escherichia_coli_(strain_K12)	83333
3414	P75978	ymfN	b1149,JW1135	Escherichia_coli_(strain_K12)	83333
5161	P75979	ymfR	b1150,JW1136	Escherichia_coli_(strain_K12)	83333
1860	P75981	jayE	b1152,JW5170	Escherichia_coli_(strain_K12)	83333
3950	P75982	ymfQ	b1153,JW1139	Escherichia_coli_(strain_K12)	83333
1273	P09154	ymfS	b1155,JW5171	Escherichia_coli_(strain_K12)	83333
1273	P09153	tfaE	b1156,JW1142	Escherichia_coli_(strain_K12)	83333
5241	P33227	stfE	b1157,JW5172	Escherichia_coli_(strain_K12)	83333
55	P03014	pinE	b1158,JW1144	Escherichia_coli_(strain_K12)	83333
3792	P75987	iraM	b1160,JW1147	Escherichia_coli_(strain_K12)	83333
3421	P75988	ycgX	b1161,JW1148	Escherichia_coli_(strain_K12)	83333
1615	P75993	ariR	b1166,JW1153	Escherichia_coli_(strain_K12)	83333
1324	P0A734	minE	b1174,JW1163	Escherichia_coli_(strain_K12)	83333
1330	P0AEZ3	minD	b1175,JW1164	Escherichia_coli_(strain_K12)	83333
970	P18196	minC	b1176,JW1165	Escherichia_coli_(strain_K12)	83333
5299	P76001	ycgJ	b1177,JW1166	Escherichia_coli_(strain_K12)	83333
4640	P76002	pliG	b1178,JW1167	Escherichia_coli_(strain_K12)	83333
1759	P0AB43	ycgL	b1179,JW1168	Escherichia_coli_(strain_K12)	83333
407	P76004	ycgM	b1180,JW1169	Escherichia_coli_(strain_K12)	83333
1929	P0A8L5	ycgN	b1181,JW5180	Escherichia_coli_(strain_K12)	83333
4714	P77335	hlyE	b1182,JW5181	Escherichia_coli_(strain_K12)	83333
3407	P0AG11	umuD	b1183,JW1172	Escherichia_coli_(strain_K12)	83333
3841	P04152	umuC	b1184,JW1173	Escherichia_coli_(strain_K12)	83333
414	P0A6M2	dsbB	b1185,JW5182	Escherichia_coli_(strain_K12)	83333
4019	P0AFA7	nhaB	b1186,JW1175	Escherichia_coli_(strain_K12)	83333
397	P0A8V6	fadR	b1187,JW1176	Escherichia_coli_(strain_K12)	83333
4025	P29013	ycgB	b1188,JW1177	Escherichia_coli_(strain_K12)	83333
3479	P0A6J5	dadA	b1189,JW1178	Escherichia_coli_(strain_K12)	83333
3068	P29012	dadX	b1190,JW1179	Escherichia_coli_(strain_K12)	83333
2961	P76007	cvrA	b1191,JW5184	Escherichia_coli_(strain_K12)	83333
2164	P76008	ldcA	b1192,JW1181	Escherichia_coli_(strain_K12)	83333
3591	P0C960	emtA	b1193,JW5821	Escherichia_coli_(strain_K12)	83333
3909	P76010	ycgR	b1194,JW1183	Escherichia_coli_(strain_K12)	83333
497	P76011	ymgE	b1195,JW1184	Escherichia_coli_(strain_K12)	83333
1468	P13482	treA	b1197,JW1186	Escherichia_coli_(strain_K12)	83333
711	P0ABU2	ychF	b1203,JW1194	Escherichia_coli_(strain_K12)	83333
656	P0A7D1	pth	b1204,JW1195	Escherichia_coli_(strain_K12)	83333
2750	P0AB49	ychH	b1205,JW1196	Escherichia_coli_(strain_K12)	83333
1992	P0AFR2	dauA	b1206,JW5189	Escherichia_coli_(strain_K12)	83333
465	P0A717	prs	b1207,JW1198	Escherichia_coli_(strain_K12)	83333
593	P62615	ispE	b1208,JW1199	Escherichia_coli_(strain_K12)	83333
3937	P61320	lolB	b1209,JW1200	Escherichia_coli_(strain_K12)	83333
803	P0A6X1	hemA	b1210,JW1201	Escherichia_coli_(strain_K12)	83333
1898	P0A7I0	prfA	b1211,JW1202	Escherichia_coli_(strain_K12)	83333
366	P0ACC1	prmC	b1212,JW1203	Escherichia_coli_(strain_K12)	83333
2989	Q46755	sirB2	b1213,JW1204	Escherichia_coli_(strain_K12)	83333
2669	P0AGM5	sirB1	b1214,JW1205	Escherichia_coli_(strain_K12)	83333
2589	P0A715	kdsA	b1215,JW1206	Escherichia_coli_(strain_K12)	83333
2981	P31801	chaA	b1216,JW1207	Escherichia_coli_(strain_K12)	83333
3146	P0AE63	chaB	b1217,JW1208	Escherichia_coli_(strain_K12)	83333
5442	P39163	chaC	b1218,JW1209	Escherichia_coli_(strain_K12)	83333
2435	P0AB52	ychN	b1219,JW1210	Escherichia_coli_(strain_K12)	83333
3372	P39165	ychO	b1220,JW1211	Escherichia_coli_(strain_K12)	83333
265	P0AF28	narL	b1221,JW1212	Escherichia_coli_(strain_K12)	83333
1451	P0AFA2	narX	b1222,JW1213	Escherichia_coli_(strain_K12)	83333
1313	P10903	narK	b1223,JW1214	Escherichia_coli_(strain_K12)	83333
65	P09152	narG	b1224,JW1215	Escherichia_coli_(strain_K12)	83333
3872	P11349	narH	b1225,JW1216	Escherichia_coli_(strain_K12)	83333
3138	P0AF26	narJ	b1226,JW1217	Escherichia_coli_(strain_K12)	83333
1321	P11350	narI	b1227,JW1218	Escherichia_coli_(strain_K12)	83333
1718	P37051	purU	b1232,JW1220	Escherichia_coli_(strain_K12)	83333
3690	P37052	ychJ	b1233,JW1221	Escherichia_coli_(strain_K12)	83333
1523	P0AFR0	rssA	b1234,JW1222	Escherichia_coli_(strain_K12)	83333
3072	P0AEV1	rssB	b1235,JW1223	Escherichia_coli_(strain_K12)	83333
1680	P0AEP3	galU	b1236,JW1224	Escherichia_coli_(strain_K12)	83333
4137	P0ACF8	hns	b1237,JW1225	Escherichia_coli_(strain_K12)	83333
72	P23331	tdk	b1238,JW1226	Escherichia_coli_(strain_K12)	83333
205	P0A9Q7	adhE	b1241,JW1228	Escherichia_coli_(strain_K12)	83333
3547	P25743	ychE	b1242,JW1229	Escherichia_coli_(strain_K12)	83333
922	P23843	oppA	b1243,JW1235	Escherichia_coli_(strain_K12)	83333
237	P0AFH2	oppB	b1244,JW1236	Escherichia_coli_(strain_K12)	83333
591	P0AFH6	oppC	b1245,JW1237	Escherichia_coli_(strain_K12)	83333
626	P76027	oppD	b1246,JW1238	Escherichia_coli_(strain_K12)	83333
3000	P77737	oppF	b1247,JW1239	Escherichia_coli_(strain_K12)	83333
4262	P0A8L7	yciU	b1248,JW1240	Escherichia_coli_(strain_K12)	83333
2745	P0A6H8	clsA	b1249,JW1241	Escherichia_coli_(strain_K12)	83333
3544	P31069	kch	b1250,JW1242	Escherichia_coli_(strain_K12)	83333
2442	P0AB55	yciI	b1251,JW1243	Escherichia_coli_(strain_K12)	83333
1820	P02929	tonB	b1252,JW5195	Escherichia_coli_(strain_K12)	83333
342	P0A8Z0	yciA	b1253,JW1245	Escherichia_coli_(strain_K12)	83333
2797	P0A710	yciB	b1254,JW1246	Escherichia_coli_(strain_K12)	83333
1383	P21365	yciC	b1255,JW1247	Escherichia_coli_(strain_K12)	83333
2333	P0A915	ompW	b1256,JW1248	Escherichia_coli_(strain_K12)	83333
238	P21363	yciE	b1257,JW1249	Escherichia_coli_(strain_K12)	83333
733	P21362	yciF	b1258,JW1250	Escherichia_coli_(strain_K12)	83333
1778	P21361	yciG	b1259,JW1251	Escherichia_coli_(strain_K12)	83333
2089	P0A877	trpA	b1260,JW1252	Escherichia_coli_(strain_K12)	83333
955	P0A879	trpB	b1261,JW1253	Escherichia_coli_(strain_K12)	83333
1560	P00909	trpC	b1262,JW1254	Escherichia_coli_(strain_K12)	83333
1176	P00904	trpGD	b1263,JW1255	Escherichia_coli_(strain_K12)	83333
1668	P00895	trpE	b1264,JW1256	Escherichia_coli_(strain_K12)	83333
3767	P77766	yciV	b1266,JW1258	Escherichia_coli_(strain_K12)	83333
2213	P0AFR4	yciO	b1267,JW5196	Escherichia_coli_(strain_K12)	83333
2408	P37765	rluB	b1269,JW1261	Escherichia_coli_(strain_K12)	83333
1229	P0A9H5	btuR	b1270,JW1262	Escherichia_coli_(strain_K12)	83333
3761	P31808	yciK	b1271,JW1263	Escherichia_coli_(strain_K12)	83333
58	P0AG14	sohB	b1272,JW1264	Escherichia_coli_(strain_K12)	83333
2615	P0AB61	yciN	b1273,JW1265	Escherichia_coli_(strain_K12)	83333
420	P06612	topA	b1274,JW1266	Escherichia_coli_(strain_K12)	83333
598	P0A9F3	cysB	b1275,JW1267	Escherichia_coli_(strain_K12)	83333
2511	P25516	acnA	b1276,JW1268	Escherichia_coli_(strain_K12)	83333
2676	P0A7I7	ribA	b1277,JW1269	Escherichia_coli_(strain_K12)	83333
138	P0A924	pgpB	b1278,JW1270	Escherichia_coli_(strain_K12)	83333
1027	P0ACV4	yciS	b1279,JW1271	Escherichia_coli_(strain_K12)	83333
59	P0AB58	yciM	b1280,JW1272	Escherichia_coli_(strain_K12)	83333
1630	P08245	yciH	b1282,JW1274	Escherichia_coli_(strain_K12)	83333
1797	P0ADA7	osmB	b1283,JW1275	Escherichia_coli_(strain_K12)	83333
1261	P76034	yciT	b1284,JW1276	Escherichia_coli_(strain_K12)	83333
2142	P77334	gmr	b1285,JW1278	Escherichia_coli_(strain_K12)	83333
4191	P30850	rnb	b1286,JW1279	Escherichia_coli_(strain_K12)	83333
3887	P76035	yciW	b1287,JW5200	Escherichia_coli_(strain_K12)	83333
3239	P0AEK4	fabI	b1288,JW1281	Escherichia_coli_(strain_K12)	83333
580	P0AAH8	sapF	b1290,JW1283	Escherichia_coli_(strain_K12)	83333
3634	P0AAH4	sapD	b1291,JW1284	Escherichia_coli_(strain_K12)	83333
928	P0AGH5	sapC	b1292,JW1285	Escherichia_coli_(strain_K12)	83333
670	P0AGH3	sapB	b1293,JW1286	Escherichia_coli_(strain_K12)	83333
2230	Q47622	sapA	b1294,JW1287	Escherichia_coli_(strain_K12)	83333
2585	P37906	puuB	b1301,JW1294	Escherichia_coli_(strain_K12)	83333
4520	P50457	puuE	b1302,JW1295	Escherichia_coli_(strain_K12)	83333
2720	P37344	pspF	b1303,JW1296	Escherichia_coli_(strain_K12)	83333
556	P0AFM6	pspA	b1304,JW1297	Escherichia_coli_(strain_K12)	83333
3268	P0AFM9	pspB	b1305,JW1298	Escherichia_coli_(strain_K12)	83333
159	P0AFN2	pspC	b1306,JW1299	Escherichia_coli_(strain_K12)	83333
3032	P0AFV8	pspD	b1307,JW1300	Escherichia_coli_(strain_K12)	83333
3207	P23857	pspE	b1308,JW1301	Escherichia_coli_(strain_K12)	83333
5562	P76041	ycjM	b1309,JW1302	Escherichia_coli_(strain_K12)	83333
4357	P76042	ycjN	b1310,JW1303	Escherichia_coli_(strain_K12)	83333
5150	P0AFR7	ycjO	b1311,JW1304	Escherichia_coli_(strain_K12)	83333
5080	P77716	ycjP	b1312,JW1305	Escherichia_coli_(strain_K12)	83333
5407	P76043	ycjQ	b1313,JW1306	Escherichia_coli_(strain_K12)	83333
5417	P76044	ycjR	b1314,JW5202	Escherichia_coli_(strain_K12)	83333
5389	P77503	ycjS	b1315,JW1308	Escherichia_coli_(strain_K12)	83333
5756	P77154	ycjT	b1316,JW1309	Escherichia_coli_(strain_K12)	83333
4644	P76045	ompG	b1319,JW1312	Escherichia_coli_(strain_K12)	83333
5590	P77615	ycjW	b1320,JW1313	Escherichia_coli_(strain_K12)	83333
1596	P76046	ycjX	b1321,JW1314	Escherichia_coli_(strain_K12)	83333
1627	P0A8R7	ycjF	b1322,JW1315	Escherichia_coli_(strain_K12)	83333
760	P07604	tyrR	b1323,JW1316	Escherichia_coli_(strain_K12)	83333
1283	P0A862	tpx	b1324,JW1317	Escherichia_coli_(strain_K12)	83333
1010	P51981	ycjG	b1325,JW1318	Escherichia_coli_(strain_K12)	83333
1677	P0ACV6	mpaA	b1326,JW1319	Escherichia_coli_(strain_K12)	83333
5292	P77333	pgrR	b1328,JW1321	Escherichia_coli_(strain_K12)	83333
269	P77348	mppA	b1329,JW1322	Escherichia_coli_(strain_K12)	83333
4078	P0AEB5	ynaI	b1330,JW1323	Escherichia_coli_(strain_K12)	83333
413	P64445	ynaJ	b1332,JW1326	Escherichia_coli_(strain_K12)	83333
1387	P0AAC0	uspE	b1333,JW1327	Escherichia_coli_(strain_K12)	83333
147	P0A9E5	fnr	b1334,JW1328	Escherichia_coli_(strain_K12)	83333
2232	P0AFH0	ogt	b1335,JW1329	Escherichia_coli_(strain_K12)	83333
767	P76053	smrA	b1340,JW1334	Escherichia_coli_(strain_K12)	83333
3681	P64423	zntB	b1342,JW1336	Escherichia_coli_(strain_K12)	83333
610	P21693	dbpA	b1343,JW1337	Escherichia_coli_(strain_K12)	83333
145	P76055	ttcA	b1344,JW1338	Escherichia_coli_(strain_K12)	83333
2179	P33230	rcbA	b1347,JW1341	Escherichia_coli_(strain_K12)	83333
5402	P33229	ralR	b1348,JW5208	Escherichia_coli_(strain_K12)	83333
4685	P33228	recT	b1349,JW1343	Escherichia_coli_(strain_K12)	83333
2935	P15032	recE	b1350,JW1344	Escherichia_coli_(strain_K12)	83333
5671	P15033	racC	b1351,JW1345	Escherichia_coli_(strain_K12)	83333
3824	P38393	kilR	b1352,JW1347	Escherichia_coli_(strain_K12)	83333
5476	P38392	sieB	b1353,JW5209	Escherichia_coli_(strain_K12)	83333
5429	P76064	ydaT	b1358,JW1353	Escherichia_coli_(strain_K12)	83333
2631	P77546	ydaV	b1360,JW1355	Escherichia_coli_(strain_K12)	83333
5191	P76066	ydaW	b1361,JW5211	Escherichia_coli_(strain_K12)	83333
5149	P76071	insH5	b1370,JW1363	Escherichia_coli_(strain_K12)	83333
2894	P76072	stfR	b1372,JW1366	Escherichia_coli_(strain_K12)	83333
1273	P77163	tfaR	b1373,JW1367	Escherichia_coli_(strain_K12)	83333
1062	P37903	uspF	b1376,JW1370	Escherichia_coli_(strain_K12)	83333
2719	P77747	ompN	b1377,JW1371	Escherichia_coli_(strain_K12)	83333
3295	P52647	ydbK	b1378,JW1372	Escherichia_coli_(strain_K12)	83333
951	P52644	hslJ	b1379,JW1374	Escherichia_coli_(strain_K12)	83333
2855	P52643	ldhA	b1380,JW1375	Escherichia_coli_(strain_K12)	83333
2260	P52645	ydbH	b1381,JW1376	Escherichia_coli_(strain_K12)	83333
1403	P64448	ynbE	b1382,JW1377	Escherichia_coli_(strain_K12)	83333
2270	P76076	ydbL	b1383,JW5216	Escherichia_coli_(strain_K12)	83333
1203	P80668	feaB	b1385,JW1380	Escherichia_coli_(strain_K12)	83333
5516	P0CF41	insC2	b1403,JW1400	Escherichia_coli_(strain_K12)	83333
2523	P41407	azoR	b1412,JW1409	Escherichia_coli_(strain_K12)	83333
401	P43329	hrpA	b1413,JW5905	Escherichia_coli_(strain_K12)	83333
2844	P34209	ydcF	b1414,JW1411	Escherichia_coli_(strain_K12)	83333
2689	P0ABE5	cybB	b1418,JW5224	Escherichia_coli_(strain_K12)	83333
5498	P0ACW4	ydcA	b1419,JW1416	Escherichia_coli_(strain_K12)	83333
3614	P05704	trg	b1421,JW1417	Escherichia_coli_(strain_K12)	83333
2446	P77171	ydcI	b1422,JW5226	Escherichia_coli_(strain_K12)	83333
113	P76097	ydcJ	b1423,JW1419	Escherichia_coli_(strain_K12)	83333
1536	P40120	mdoD	b1424,JW1420	Escherichia_coli_(strain_K12)	83333
3660	P13857	rimL	b1427,JW1423	Escherichia_coli_(strain_K12)	83333
213	P76100	ydcK	b1428,JW1424	Escherichia_coli_(strain_K12)	83333
1988	P25396	tehA	b1429,JW1425	Escherichia_coli_(strain_K12)	83333
3324	P25397	tehB	b1430,JW1426	Escherichia_coli_(strain_K12)	83333
2453	P64451	ydcL	b1431,JW1427	Escherichia_coli_(strain_K12)	83333
4675	P76102	insQ	b1432,JW5228	Escherichia_coli_(strain_K12)	83333
2039	P76103	ydcO	b1433,JW5229	Escherichia_coli_(strain_K12)	83333
1738	P77626	ydcN	b1434,JW1430	Escherichia_coli_(strain_K12)	83333
4097	P76104	ydcP	b1435,JW1431	Escherichia_coli_(strain_K12)	83333
3733	P64459	yncJ	b1436,JW1432	Escherichia_coli_(strain_K12)	83333
2194	P77730	ydcR	b1439,JW1434	Escherichia_coli_(strain_K12)	83333
1350	P77674	prr	b1444,JW1439	Escherichia_coli_(strain_K12)	83333
2041	P64453	ydcX	b1445,JW5232	Escherichia_coli_(strain_K12)	83333
2534	P64455	ydcY	b1446,JW1441	Escherichia_coli_(strain_K12)	83333
2358	P76111	ydcZ	b1447,JW1442	Escherichia_coli_(strain_K12)	83333
1144	P76112	mnaT	b1448,JW5233	Escherichia_coli_(strain_K12)	83333
394	P76113	curA	b1449,JW5907	Escherichia_coli_(strain_K12)	83333
2543	P76114	mcbR	b1450,JW1445	Escherichia_coli_(strain_K12)	83333
2282	P76115	yncD	b1451,JW1446	Escherichia_coli_(strain_K12)	83333
3684	P76116	yncE	b1452,JW1447	Escherichia_coli_(strain_K12)	83333
958	P77610	ansP	b1453,JW5234	Escherichia_coli_(strain_K12)	83333
2899	P77567	nhoA	b1463,JW1458	Escherichia_coli_(strain_K12)	83333
3924	P37757	yddE	b1464,JW1459	Escherichia_coli_(strain_K12)	83333
822	P0AF32	narV	b1465,JW1460	Escherichia_coli_(strain_K12)	83333
3079	P19317	narW	b1466,JW1461	Escherichia_coli_(strain_K12)	83333
885	P19318	narY	b1467,JW1462	Escherichia_coli_(strain_K12)	83333
3828	P19319	narZ	b1468,JW1463	Escherichia_coli_(strain_K12)	83333
3752	P37758	narU	b1469,JW1464	Escherichia_coli_(strain_K12)	83333
5692	P77519	yddL	b1472,JW1468	Escherichia_coli_(strain_K12)	83333
3695	P46136	yddG	b1473,JW1469	Escherichia_coli_(strain_K12)	83333
3201	P24183	fdnG	b1474,JW1470	Escherichia_coli_(strain_K12)	83333
3962	P0AAJ3	fdnH	b1475,JW1471	Escherichia_coli_(strain_K12)	83333
1673	P0AEK7	fdnI	b1476,JW1472	Escherichia_coli_(strain_K12)	83333
1102	P39451	adhP	b1478,JW1474	Escherichia_coli_(strain_K12)	83333
4292	P26616	maeA	b1479,JW5238	Escherichia_coli_(strain_K12)	83333
1566	P68191	sra	b1480,JW5962	Escherichia_coli_(strain_K12)	83333
1698	P76127	bdm	b1481,JW5239	Escherichia_coli_(strain_K12)	83333
378	P0C0L2	osmC	b1482,JW1477	Escherichia_coli_(strain_K12)	83333
1714	P77790	ddpX	b1488,JW1483	Escherichia_coli_(strain_K12)	83333
4363	P63235	gadC	b1492,JW1487	Escherichia_coli_(strain_K12)	83333
5422	P23874	hipA	b1507,JW1500	Escherichia_coli_(strain_K12)	83333
3320	P77286	ydeU	b1509,JW1502	Escherichia_coli_(strain_K12)	83333
2410	P77432	lsrK	b1511,JW1504	Escherichia_coli_(strain_K12)	83333
797	P76141	lsrR	b1512,JW1505	Escherichia_coli_(strain_K12)	83333
969	P77257	lsrA	b1513,JW1506	Escherichia_coli_(strain_K12)	83333
956	P77672	lsrC	b1514,JW1507	Escherichia_coli_(strain_K12)	83333
3472	P0AFS1	lsrD	b1515,JW1508	Escherichia_coli_(strain_K12)	83333
528	P76142	lsrB	b1516,JW1509	Escherichia_coli_(strain_K12)	83333
1405	P76143	lsrF	b1517,JW1510	Escherichia_coli_(strain_K12)	83333
802	P64461	lsrG	b1518,JW1511	Escherichia_coli_(strain_K12)	83333
1868	P76146	yneE	b1520,JW5245	Escherichia_coli_(strain_K12)	83333
5328	P0A6L7	uxaB	b1521,JW1514	Escherichia_coli_(strain_K12)	83333
3455	P76148	yneG	b1523,JW1516	Escherichia_coli_(strain_K12)	83333
3926	P0A6W0	glsA2	b1524,JW1517	Escherichia_coli_(strain_K12)	83333
892	P76149	sad	b1525,JW5247	Escherichia_coli_(strain_K12)	83333
738	P77309	yneJ	b1526,JW1519	Escherichia_coli_(strain_K12)	83333
1534	P31122	sotB	b1528,JW1521	Escherichia_coli_(strain_K12)	83333
2077	P0AEY1	marC	b1529,JW1522	Escherichia_coli_(strain_K12)	83333
764	P27245	marR	b1530,JW5248	Escherichia_coli_(strain_K12)	83333
2229	P0ACH5	marA	b1531,JW5249	Escherichia_coli_(strain_K12)	83333
2086	P31121	marB	b1532,JW1525	Escherichia_coli_(strain_K12)	83333
2376	P31125	eamA	b1533,JW5250	Escherichia_coli_(strain_K12)	83333
1559	P31126	ydeE	b1534,JW1527	Escherichia_coli_(strain_K12)	83333
260	P31129	ydeH	b1535,JW1528	Escherichia_coli_(strain_K12)	83333
649	P31130	ydeI	b1536,JW1529	Escherichia_coli_(strain_K12)	83333
463	P31131	ydeJ	b1537,JW1530	Escherichia_coli_(strain_K12)	83333
2920	P24171	dcp	b1538,JW1531	Escherichia_coli_(strain_K12)	83333
3139	P39831	ydfG	b1539,JW1532	Escherichia_coli_(strain_K12)	83333
3753	P0ACM2	ydfH	b1540,JW1533	Escherichia_coli_(strain_K12)	83333
1669	P64463	ydfZ	b1541,JW1534	Escherichia_coli_(strain_K12)	83333
2737	P77260	ydfI	b1542,JW1535	Escherichia_coli_(strain_K12)	83333
1273	P76155	tfaQ	b1546,JW1539	Escherichia_coli_(strain_K12)	83333
5268	P77515	stfQ	b1547,JW1540	Escherichia_coli_(strain_K12)	83333
4055	P31061	nohA	b1548,JW1541	Escherichia_coli_(strain_K12)	83333
3517	P0A986	cspI	b1552,JW1544	Escherichia_coli_(strain_K12)	83333
1002	P76158	rzpQ	b1553,JW1545	Escherichia_coli_(strain_K12)	83333
5169	P76159	arrQ	b1554,JW1546	Escherichia_coli_(strain_K12)	83333
4301	P76161	quuQ	b1559,JW1551	Escherichia_coli_(strain_K12)	83333
3905	P76162	ydfU	b1560,JW5909	Escherichia_coli_(strain_K12)	83333
4334	P0ACG6	hokD	b1562,JW1554	Escherichia_coli_(strain_K12)	83333
3329	P0C077	relE	b1563,JW1555	Escherichia_coli_(strain_K12)	83333
1934	P0C079	relB	b1564,JW1556	Escherichia_coli_(strain_K12)	83333
5534	P76165	ydfX	b1568,JW1560	Escherichia_coli_(strain_K12)	83333
2082	P06966	dicA	b1570,JW1562	Escherichia_coli_(strain_K12)	83333
5116	P0ACW8	ydfA	b1571,JW1563	Escherichia_coli_(strain_K12)	83333
4462	P76168	intQ	b1579,JW1571	Escherichia_coli_(strain_K12)	83333
1953	P38105	rspB	b1580,JW1572	Escherichia_coli_(strain_K12)	83333
4214	P38104	rspA	b1581,JW1573	Escherichia_coli_(strain_K12)	83333
361	P76169	ynfA	b1582,JW1574	Escherichia_coli_(strain_K12)	83333
2088	P76170	ynfB	b1583,JW1575	Escherichia_coli_(strain_K12)	83333
3028	P0A951	speG	b1584,JW1576	Escherichia_coli_(strain_K12)	83333
623	P67553	ynfC	b1585,JW5258	Escherichia_coli_(strain_K12)	83333
4030	P76172	ynfD	b1586,JW5259	Escherichia_coli_(strain_K12)	83333
3321	P77374	ynfE	b1587,JW1579	Escherichia_coli_(strain_K12)	83333
3321	P77783	ynfF	b1588,JW5260	Escherichia_coli_(strain_K12)	83333
1906	P76173	ynfH	b1590,JW5261	Escherichia_coli_(strain_K12)	83333
1911	P69853	dmsD	b1591,JW5262	Escherichia_coli_(strain_K12)	83333
1231	P76175	clcB	b1592,JW5263	Escherichia_coli_(strain_K12)	83333
3173	P0A6E9	bioD2	b1593,JW5264	Escherichia_coli_(strain_K12)	83333
1347	P50456	mlc	b1594,JW1586	Escherichia_coli_(strain_K12)	83333
1688	P77559	ynfL	b1595,JW1587	Escherichia_coli_(strain_K12)	83333
3805	P43531	ynfM	b1596,JW1588	Escherichia_coli_(strain_K12)	83333
2475	P76176	ydgD	b1598,JW1590	Escherichia_coli_(strain_K12)	83333
32	P69210	mdtI	b1599,JW1591	Escherichia_coli_(strain_K12)	83333
2638	P69212	mdtJ	b1600,JW1592	Escherichia_coli_(strain_K12)	83333
1289	P0AFS5	tqsA	b1601,JW1593	Escherichia_coli_(strain_K12)	83333
3189	P0AB67	pntB	b1602,JW1594	Escherichia_coli_(strain_K12)	83333
1187	P07001	pntA	b1603,JW1595	Escherichia_coli_(strain_K12)	83333
3109	P76177	ydgH	b1604,JW1596	Escherichia_coli_(strain_K12)	83333
2713	P0AAE5	ydgI	b1605,JW1597	Escherichia_coli_(strain_K12)	83333
743	P0ACX0	ydgC	b1607,JW1599	Escherichia_coli_(strain_K12)	83333
3650	P52108	rstA	b1608,JW1600	Escherichia_coli_(strain_K12)	83333
2296	P18392	rstB	b1609,JW1601	Escherichia_coli_(strain_K12)	83333
1543	P16525	tus	b1610,JW1602	Escherichia_coli_(strain_K12)	83333
1235	P05042	fumC	b1611,JW1603	Escherichia_coli_(strain_K12)	83333
373	P0AC33	fumA	b1612,JW1604	Escherichia_coli_(strain_K12)	83333
3912	P00946	manA	b1613,JW1605	Escherichia_coli_(strain_K12)	83333
175	P77804	ydgA	b1614,JW1606	Escherichia_coli_(strain_K12)	83333
4294	P18811	malI	b1620,JW1612	Escherichia_coli_(strain_K12)	83333
5208	P19642	malX	b1621,JW1613	Escherichia_coli_(strain_K12)	83333
648	P23256	malY	b1622,JW1614	Escherichia_coli_(strain_K12)	83333
2903	P22333	add	b1623,JW1615	Escherichia_coli_(strain_K12)	83333
1333	P77376	ydgJ	b1624,JW5265	Escherichia_coli_(strain_K12)	83333
1437	P64467	cnu	b1625,JW1617	Escherichia_coli_(strain_K12)	83333
2867	P76180	ydgK	b1626,JW1618	Escherichia_coli_(strain_K12)	83333
3958	P0A766	rsxA	b1627,JW1619	Escherichia_coli_(strain_K12)	83333
823	P77223	rsxB	b1628,JW1620	Escherichia_coli_(strain_K12)	83333
3857	P77611	rsxC	b1629,JW1621	Escherichia_coli_(strain_K12)	83333
1548	P76182	rsxD	b1630,JW1622	Escherichia_coli_(strain_K12)	83333
4270	P77285	rsxG	b1631,JW1623	Escherichia_coli_(strain_K12)	83333
3917	P77179	rsxE	b1632,JW1624	Escherichia_coli_(strain_K12)	83333
4033	P0AB83	nth	b1633,JW1625	Escherichia_coli_(strain_K12)	83333
2498	P77304	dtpA	b1634,JW1626	Escherichia_coli_(strain_K12)	83333
204	P0A9D2	gstA	b1635,JW1627	Escherichia_coli_(strain_K12)	83333
4060	P77150	pdxY	b1636,JW1628	Escherichia_coli_(strain_K12)	83333
781	P0AGJ9	tyrS	b1637,JW1629	Escherichia_coli_(strain_K12)	83333
1885	P28224	mliC	b1639,JW1631	Escherichia_coli_(strain_K12)	83333
763	P77570	anmK	b1640,JW1632	Escherichia_coli_(strain_K12)	83333
2228	P0A905	slyB	b1641,JW1633	Escherichia_coli_(strain_K12)	83333
2053	P0A8W2	slyA	b1642,JW5267	Escherichia_coli_(strain_K12)	83333
769	P64471	ydhI	b1643,JW1635	Escherichia_coli_(strain_K12)	83333
2411	P76185	ydhJ	b1644,JW1636	Escherichia_coli_(strain_K12)	83333
729	P76186	ydhK	b1645,JW1637	Escherichia_coli_(strain_K12)	83333
3648	P0AGD1	sodC	b1646,JW1638	Escherichia_coli_(strain_K12)	83333
3077	P76187	ydhF	b1647,JW1639	Escherichia_coli_(strain_K12)	83333
2758	P64474	ydhL	b1648,JW5827	Escherichia_coli_(strain_K12)	83333
2106	P67430	nemR	b1649,JW5874	Escherichia_coli_(strain_K12)	83333
4111	P77258	nemA	b1650,JW1642	Escherichia_coli_(strain_K12)	83333
3522	P0AC81	gloA	b1651,JW1643	Escherichia_coli_(strain_K12)	83333
1869	P30014	rnt	b1652,JW1644	Escherichia_coli_(strain_K12)	83333
1938	P0AC69	grxD	b1654,JW1646	Escherichia_coli_(strain_K12)	83333
4189	P76190	mepH	b1655,JW5270	Escherichia_coli_(strain_K12)	83333
2050	P0AGD3	sodB	b1656,JW1648	Escherichia_coli_(strain_K12)	83333
2933	P77389	ydhP	b1657,JW1649	Escherichia_coli_(strain_K12)	83333
2100	P0ACP7	purR	b1658,JW1650	Escherichia_coli_(strain_K12)	83333
1418	P0ACR2	ydhB	b1659,JW1651	Escherichia_coli_(strain_K12)	83333
3228	P37597	ydhC	b1660,JW1652	Escherichia_coli_(strain_K12)	83333
747	P0A9H7	cfa	b1661,JW1653	Escherichia_coli_(strain_K12)	83333
3901	P0AFU8	ribC	b1662,JW1654	Escherichia_coli_(strain_K12)	83333
1833	P37340	mdtK	b1663,JW1655	Escherichia_coli_(strain_K12)	83333
2255	P0ACX3	ydhR	b1667,JW1657	Escherichia_coli_(strain_K12)	83333
2395	P77409	ydhU	b1670,JW1660	Escherichia_coli_(strain_K12)	83333
3354	P77375	ydhX	b1671,JW5271	Escherichia_coli_(strain_K12)	83333
4072	P0ACX5	ydhZ	b1675,JW1665	Escherichia_coli_(strain_K12)	83333
114	P0AD61	pykF	b1676,JW1666	Escherichia_coli_(strain_K12)	83333
2977	P69776	lpp	b1677,JW1667	Escherichia_coli_(strain_K12)	83333
1528	P76193	ynhG	b1678,JW1668	Escherichia_coli_(strain_K12)	83333
1450	P76194	sufE	b1679,JW1669	Escherichia_coli_(strain_K12)	83333
1741	P77444	sufS	b1680,JW1670	Escherichia_coli_(strain_K12)	83333
880	P77689	sufD	b1681,JW1671	Escherichia_coli_(strain_K12)	83333
2620	P77499	sufC	b1682,JW1672	Escherichia_coli_(strain_K12)	83333
2832	P77522	sufB	b1683,JW5273	Escherichia_coli_(strain_K12)	83333
3904	P77667	sufA	b1684,JW1674	Escherichia_coli_(strain_K12)	83333
4082	P64476	ydiH	b1685,JW1675	Escherichia_coli_(strain_K12)	83333
2893	P77781	menI	b1686,JW1676	Escherichia_coli_(strain_K12)	83333
2509	P77748	ydiJ	b1687,JW1677	Escherichia_coli_(strain_K12)	83333
1980	P0AFS7	ydiK	b1688,JW1678	Escherichia_coli_(strain_K12)	83333
3505	P76196	ydiL	b1689,JW1679	Escherichia_coli_(strain_K12)	83333
3623	P76197	ydiM	b1690,JW1680	Escherichia_coli_(strain_K12)	83333
2561	P76198	ydiN	b1691,JW5274	Escherichia_coli_(strain_K12)	83333
2030	P05194	aroD	b1693,JW1683	Escherichia_coli_(strain_K12)	83333
2653	P37766	ydiF	b1694,JW1684	Escherichia_coli_(strain_K12)	83333
2715	P0A9U8	ydiO	b1695,JW5275	Escherichia_coli_(strain_K12)	83333
174	P77402	ydiP	b1696,JW1686	Escherichia_coli_(strain_K12)	83333
3080	P76201	ydiQ	b1697,JW5276	Escherichia_coli_(strain_K12)	83333
3156	P77378	ydiR	b1698,JW1688	Escherichia_coli_(strain_K12)	83333
3074	P77337	ydiS	b1699,JW1689	Escherichia_coli_(strain_K12)	83333
2167	P77714	ydiT	b1700,JW1690	Escherichia_coli_(strain_K12)	83333
614	P38135	fadK	b1701,JW5910	Escherichia_coli_(strain_K12)	83333
898	P23538	ppsA	b1702,JW1692	Escherichia_coli_(strain_K12)	83333
2536	P0A8A4	ppsR	b1703,JW1693	Escherichia_coli_(strain_K12)	83333
3673	P00887	aroH	b1704,JW1694	Escherichia_coli_(strain_K12)	83333
87	P0ACX9	ydiE	b1705,JW1695	Escherichia_coli_(strain_K12)	83333
2926	P77649	ydiU	b1706,JW1696	Escherichia_coli_(strain_K12)	83333
1152	P76204	ydiV	b1707,JW1697	Escherichia_coli_(strain_K12)	83333
3571	P23898	nlpC	b1708,JW1698	Escherichia_coli_(strain_K12)	83333
2627	P06611	btuD	b1709,JW1699	Escherichia_coli_(strain_K12)	83333
1378	P06610	btuE	b1710,JW1700	Escherichia_coli_(strain_K12)	83333
3956	P06609	btuC	b1711,JW1701	Escherichia_coli_(strain_K12)	83333
2956	P0A6X7	ihfA	b1712,JW1702	Escherichia_coli_(strain_K12)	83333
1404	P07395	pheT	b1713,JW1703	Escherichia_coli_(strain_K12)	83333
3297	P08312	pheS	b1714,JW5277	Escherichia_coli_(strain_K12)	83333
1846	P0A7L3	rplT	b1716,JW1706	Escherichia_coli_(strain_K12)	83333
1427	P0A7Q1	rpmI	b1717,JW1707	Escherichia_coli_(strain_K12)	83333
3273	P0A707	infC	b1718,JW5829	Escherichia_coli_(strain_K12)	83333
2445	P0A8M3	thrS	b1719,JW1709	Escherichia_coli_(strain_K12)	83333
1086	P76206	ydiY	b1722,JW1711	Escherichia_coli_(strain_K12)	83333
3785	P06999	pfkB	b1723,JW5280	Escherichia_coli_(strain_K12)	83333
3897	P64479	ydiZ	b1724,JW1713	Escherichia_coli_(strain_K12)	83333
1139	P77739	yniA	b1725,JW1714	Escherichia_coli_(strain_K12)	83333
759	P76208	yniB	b1726,JW1715	Escherichia_coli_(strain_K12)	83333
4006	P77247	yniC	b1727,JW1716	Escherichia_coli_(strain_K12)	83333
2466	P64481	ydjM	b1728,JW5281	Escherichia_coli_(strain_K12)	83333
3899	P77529	ydjN	b1729,JW1718	Escherichia_coli_(strain_K12)	83333
1717	P0AE60	cedA	b1731,JW1720	Escherichia_coli_(strain_K12)	83333
464	P21179	katE	b1732,JW1721	Escherichia_coli_(strain_K12)	83333
2923	P37794	chbG	b1733,JW1722	Escherichia_coli_(strain_K12)	83333
3560	P17411	chbF	b1734,JW1723	Escherichia_coli_(strain_K12)	83333
3464	P17410	chbR	b1735,JW1724	Escherichia_coli_(strain_K12)	83333
686	P0ADB1	osmE	b1739,JW1728	Escherichia_coli_(strain_K12)	83333
1983	P18843	nadE	b1740,JW1729	Escherichia_coli_(strain_K12)	83333
953	P76213	cho	b1741,JW1730	Escherichia_coli_(strain_K12)	83333
1597	P77754	spy	b1743,JW1732	Escherichia_coli_(strain_K12)	83333
3506	P76215	astE	b1744,JW1733	Escherichia_coli_(strain_K12)	83333
3622	P76216	astB	b1745,JW1734	Escherichia_coli_(strain_K12)	83333
136	P76217	astD	b1746,JW5282	Escherichia_coli_(strain_K12)	83333
1900	P0AE37	astA	b1747,JW1736	Escherichia_coli_(strain_K12)	83333
1408	P77581	astC	b1748,JW1737	Escherichia_coli_(strain_K12)	83333
4282	P09030	xthA	b1749,JW1738	Escherichia_coli_(strain_K12)	83333
2761	P76222	ynjA	b1753,JW1742	Escherichia_coli_(strain_K12)	83333
728	P77788	nudG	b1759,JW1748	Escherichia_coli_(strain_K12)	83333
3294	P76227	ynjH	b1760,JW1749	Escherichia_coli_(strain_K12)	83333
2701	P00370	gdhA	b1761,JW1750	Escherichia_coli_(strain_K12)	83333
2038	P14294	topB	b1763,JW1752	Escherichia_coli_(strain_K12)	83333
630	P16456	selD	b1764,JW1753	Escherichia_coli_(strain_K12)	83333
3481	P0ACY1	ydjA	b1765,JW1754	Escherichia_coli_(strain_K12)	83333
69	P08395	sppA	b1766,JW1755	Escherichia_coli_(strain_K12)	83333
1399	P0A962	ansA	b1767,JW1756	Escherichia_coli_(strain_K12)	83333
219	P21369	pncA	b1768,JW1757	Escherichia_coli_(strain_K12)	83333
4600	P38055	ydjE	b1769,JW1758	Escherichia_coli_(strain_K12)	83333
182	P77721	ydjF	b1770,JW1759	Escherichia_coli_(strain_K12)	83333
4109	P77256	ydjG	b1771,JW1760	Escherichia_coli_(strain_K12)	83333
2738	P77493	ydjH	b1772,JW5289	Escherichia_coli_(strain_K12)	83333
1481	P77704	ydjI	b1773,JW1762	Escherichia_coli_(strain_K12)	83333
4382	P77280	ydjJ	b1774,JW1763	Escherichia_coli_(strain_K12)	83333
4452	P76230	ydjK	b1775,JW5290	Escherichia_coli_(strain_K12)	83333
4356	P77539	ydjL	b1776,JW1765	Escherichia_coli_(strain_K12)	83333
2379	P76231	yeaC	b1777,JW1766	Escherichia_coli_(strain_K12)	83333
3580	P0A746	msrB	b1778,JW1767	Escherichia_coli_(strain_K12)	83333
161	P0A9B2	gapA	b1779,JW1768	Escherichia_coli_(strain_K12)	83333
1034	P39173	yeaD	b1780,JW1769	Escherichia_coli_(strain_K12)	83333
2946	P76234	yeaE	b1781,JW1770	Escherichia_coli_(strain_K12)	83333
1241	P0A908	mipA	b1782,JW1771	Escherichia_coli_(strain_K12)	83333
1623	P0ACY3	yeaG	b1783,JW1772	Escherichia_coli_(strain_K12)	83333
1162	P76235	yeaH	b1784,JW1773	Escherichia_coli_(strain_K12)	83333
1388	P76237	yeaJ	b1786,JW5291	Escherichia_coli_(strain_K12)	83333
431	P64483	yeaK	b1787,JW1776	Escherichia_coli_(strain_K12)	83333
202	P0ACY6	yeaL	b1789,JW1778	Escherichia_coli_(strain_K12)	83333
1965	P76241	yeaM	b1790,JW1779	Escherichia_coli_(strain_K12)	83333
11	P76242	yeaN	b1791,JW1780	Escherichia_coli_(strain_K12)	83333
3016	P76243	yeaO	b1792,JW1781	Escherichia_coli_(strain_K12)	83333
282	P64493	yoaF	b1793,JW1782	Escherichia_coli_(strain_K12)	83333
305	P64485	yeaQ	b1795,JW1784	Escherichia_coli_(strain_K12)	83333
2002	P64496	yoaG	b1796,JW1785	Escherichia_coli_(strain_K12)	83333
2136	P64488	yeaR	b1797,JW1786	Escherichia_coli_(strain_K12)	83333
920	P76249	leuE	b1798,JW1787	Escherichia_coli_(strain_K12)	83333
311	P76250	dmlR	b1799,JW1788	Escherichia_coli_(strain_K12)	83333
1780	P09155	rnd	b1804,JW1793	Escherichia_coli_(strain_K12)	83333
2297	P69451	fadD	b1805,JW1794	Escherichia_coli_(strain_K12)	83333
495	P0AA91	yeaY	b1806,JW1795	Escherichia_coli_(strain_K12)	83333
3487	P76256	tsaB	b1807,JW1796	Escherichia_coli_(strain_K12)	83333
1753	P76257	yoaA	b1808,JW1797	Escherichia_coli_(strain_K12)	83333
99	P0AEB7	yoaB	b1809,JW5295	Escherichia_coli_(strain_K12)	83333
2667	P64490	yoaC	b1810,JW5296	Escherichia_coli_(strain_K12)	83333
1844	P67338	yoaH	b1811,JW1800	Escherichia_coli_(strain_K12)	83333
3652	P05041	pabB	b1812,JW1801	Escherichia_coli_(strain_K12)	83333
142	P43337	nudL	b1813,JW1802	Escherichia_coli_(strain_K12)	83333
1048	P16095	sdaA	b1814,JW1803	Escherichia_coli_(strain_K12)	83333
1376	P76261	adrB	b1815,JW1804	Escherichia_coli_(strain_K12)	83333
1535	P0AEC0	yoaE	b1816,JW1805	Escherichia_coli_(strain_K12)	83333
111	P69797	manX	b1817,JW1806	Escherichia_coli_(strain_K12)	83333
2212	P69801	manY	b1818,JW1807	Escherichia_coli_(strain_K12)	83333
3056	P69805	manZ	b1819,JW1808	Escherichia_coli_(strain_K12)	83333
2778	P67601	yobD	b1820,JW1809	Escherichia_coli_(strain_K12)	83333
1429	P76264	mntP	b1821,JW5830	Escherichia_coli_(strain_K12)	83333
3434	P36999	rlmA	b1822,JW1811	Escherichia_coli_(strain_K12)	83333
2817	P0A9Y6	cspC	b1823,JW1812	Escherichia_coli_(strain_K12)	83333
3527	P64508	yobF	b1824,JW1813	Escherichia_coli_(strain_K12)	83333
1049	P64499	yebO	b1825,JW1814	Escherichia_coli_(strain_K12)	83333
3091	P64512	mgrB	b1826,JW1815	Escherichia_coli_(strain_K12)	83333
3153	P76268	kdgR	b1827,JW1816	Escherichia_coli_(strain_K12)	83333
3274	P76269	yebQ	b1828,JW5299	Escherichia_coli_(strain_K12)	83333
308	P23894	htpX	b1829,JW1818	Escherichia_coli_(strain_K12)	83333
2573	P23865	prc	b1830,JW1819	Escherichia_coli_(strain_K12)	83333
2695	P45577	proQ	b1831,JW5300	Escherichia_coli_(strain_K12)	83333
2892	P76270	msrC	b1832,JW1821	Escherichia_coli_(strain_K12)	83333
35	P0AD03	yebS	b1833,JW1822	Escherichia_coli_(strain_K12)	83333
586	P76272	yebT	b1834,JW1823	Escherichia_coli_(strain_K12)	83333
937	P76273	rsmF	b1835,JW5301	Escherichia_coli_(strain_K12)	83333
3214	P64503	yebV	b1836,JW5302	Escherichia_coli_(strain_K12)	83333
1513	P76275	yebW	b1837,JW5303	Escherichia_coli_(strain_K12)	83333
607	P64506	yebY	b1839,JW1828	Escherichia_coli_(strain_K12)	83333
1723	P76278	yebZ	b1840,JW1829	Escherichia_coli_(strain_K12)	83333
2478	P0AA57	yobA	b1841,JW1830	Escherichia_coli_(strain_K12)	83333
3691	P0ABS8	holE	b1842,JW1831	Escherichia_coli_(strain_K12)	83333
2515	P76280	yobB	b1843,JW1832	Escherichia_coli_(strain_K12)	83333
1430	P0AEK0	exoX	b1844,JW1833	Escherichia_coli_(strain_K12)	83333
3209	P24555	ptrB	b1845,JW1834	Escherichia_coli_(strain_K12)	83333
1467	P33218	yebE	b1846,JW1835	Escherichia_coli_(strain_K12)	83333
1367	P33219	yebF	b1847,JW1836	Escherichia_coli_(strain_K12)	83333
595	P0ACY9	yebG	b1848,JW1837	Escherichia_coli_(strain_K12)	83333
3737	P33221	purT	b1849,JW1838	Escherichia_coli_(strain_K12)	83333
329	P0A955	eda	b1850,JW1839	Escherichia_coli_(strain_K12)	83333
671	P0ADF6	edd	b1851,JW1840	Escherichia_coli_(strain_K12)	83333
452	P0AC53	zwf	b1852,JW1841	Escherichia_coli_(strain_K12)	83333
2970	P46118	hexR	b1853,JW1842	Escherichia_coli_(strain_K12)	83333
3071	P21599	pykA	b1854,JW1843	Escherichia_coli_(strain_K12)	83333
3090	P24205	msbB	b1855,JW1844	Escherichia_coli_(strain_K12)	83333
2277	P0AFS9	mepM	b1856,JW5304	Escherichia_coli_(strain_K12)	83333
3437	P39172	znuA	b1857,JW5831	Escherichia_coli_(strain_K12)	83333
2301	P0A9X1	znuC	b1858,JW1847	Escherichia_coli_(strain_K12)	83333
3471	P39832	znuB	b1859,JW1848	Escherichia_coli_(strain_K12)	83333
3450	P0A812	ruvB	b1860,JW1849	Escherichia_coli_(strain_K12)	83333
3165	P0A809	ruvA	b1861,JW1850	Escherichia_coli_(strain_K12)	83333
3357	P24238	yebB	b1862,JW5306	Escherichia_coli_(strain_K12)	83333
592	P0A814	ruvC	b1863,JW1852	Escherichia_coli_(strain_K12)	83333
3350	P0A8A0	yebC	b1864,JW1853	Escherichia_coli_(strain_K12)	83333
1216	P0AFC0	nudB	b1865,JW1854	Escherichia_coli_(strain_K12)	83333
3271	P21889	aspS	b1866,JW1855	Escherichia_coli_(strain_K12)	83333
339	P0ADI7	yecD	b1867,JW5307	Escherichia_coli_(strain_K12)	83333
1629	P37348	yecE	b1868,JW1857	Escherichia_coli_(strain_K12)	83333
2744	P64515	yecN	b1869,JW5308	Escherichia_coli_(strain_K12)	83333
3538	P76290	cmoA	b1870,JW1859	Escherichia_coli_(strain_K12)	83333
4126	P76291	cmoB	b1871,JW1860	Escherichia_coli_(strain_K12)	83333
2640	P67826	cutC	b1874,JW1863	Escherichia_coli_(strain_K12)	83333
635	P52007	yecM	b1875,JW5309	Escherichia_coli_(strain_K12)	83333
150	P11875	argS	b1876,JW1865	Escherichia_coli_(strain_K12)	83333
758	P76297	flhE	b1878,JW1867	Escherichia_coli_(strain_K12)	83333
2018	P76298	flhA	b1879,JW1868	Escherichia_coli_(strain_K12)	83333
1220	P76299	flhB	b1880,JW1869	Escherichia_coli_(strain_K12)	83333
1114	P0A9H9	cheZ	b1881,JW1870	Escherichia_coli_(strain_K12)	83333
2383	P0AE67	cheY	b1882,JW1871	Escherichia_coli_(strain_K12)	83333
1518	P07330	cheB	b1883,JW1872	Escherichia_coli_(strain_K12)	83333
692	P07364	cheR	b1884,JW1873	Escherichia_coli_(strain_K12)	83333
1740	P07017	tar	b1886,JW1875	Escherichia_coli_(strain_K12)	83333
3859	P0A964	cheW	b1887,JW1876	Escherichia_coli_(strain_K12)	83333
1259	P07363	cheA	b1888,JW1877	Escherichia_coli_(strain_K12)	83333
923	P0AF06	motB	b1889,JW1878	Escherichia_coli_(strain_K12)	83333
4140	P09348	motA	b1890,JW1879	Escherichia_coli_(strain_K12)	83333
4015	P0ABY7	flhC	b1891,JW1880	Escherichia_coli_(strain_K12)	83333
1977	P0A8S9	flhD	b1892,JW1881	Escherichia_coli_(strain_K12)	83333
5540	P0CF28	insB5	b1893	Escherichia_coli_(strain_K12)	83333
2493	P46888	uspC	b1895,JW1884	Escherichia_coli_(strain_K12)	83333
2772	P31677	otsA	b1896,JW5312	Escherichia_coli_(strain_K12)	83333
2624	P31678	otsB	b1897,JW1886	Escherichia_coli_(strain_K12)	83333
1165	P0A9A2	ftnB	b1902,JW1890	Escherichia_coli_(strain_K12)	83333
573	P76308	yecR	b1904,JW1892	Escherichia_coli_(strain_K12)	83333
187	P0A998	ftnA	b1905,JW1893	Escherichia_coli_(strain_K12)	83333
1671	P46887	yecH	b1906,JW1894	Escherichia_coli_(strain_K12)	83333
2532	P0AAD4	tyrP	b1907,JW1895	Escherichia_coli_(strain_K12)	83333
640	P0AD05	yecA	b1908,JW1896	Escherichia_coli_(strain_K12)	83333
840	P0ABF8	pgsA	b1912,JW1897	Escherichia_coli_(strain_K12)	83333
1516	P0A8G0	uvrC	b1913,JW1898	Escherichia_coli_(strain_K12)	83333
1249	P0AED5	uvrY	b1914,JW1899	Escherichia_coli_(strain_K12)	83333
396	P0AD07	yecF	b1915,JW1900	Escherichia_coli_(strain_K12)	83333
776	P07026	sdiA	b1916,JW1901	Escherichia_coli_(strain_K12)	83333
821	P37774	yecC	b1917,JW1902	Escherichia_coli_(strain_K12)	83333
493	P0AFT2	yecS	b1918,JW1903	Escherichia_coli_(strain_K12)	83333
323	P76316	dcyD	b1919,JW5313	Escherichia_coli_(strain_K12)	83333
891	P0AEM9	fliY	b1920,JW1905	Escherichia_coli_(strain_K12)	83333
3834	P52627	fliZ	b1921,JW1906	Escherichia_coli_(strain_K12)	83333
678	P0AEM6	fliA	b1922,JW1907	Escherichia_coli_(strain_K12)	83333
1976	P04949	fliC	b1923,JW1908	Escherichia_coli_(strain_K12)	83333
1175	P24216	fliD	b1924,JW1909	Escherichia_coli_(strain_K12)	83333
796	P26608	fliS	b1925,JW1910	Escherichia_coli_(strain_K12)	83333
3288	P0ABY2	fliT	b1926,JW1911	Escherichia_coli_(strain_K12)	83333
2881	P26612	amyA	b1927,JW1912	Escherichia_coli_(strain_K12)	83333
2929	P31063	yedD	b1928,JW1913	Escherichia_coli_(strain_K12)	83333
2199	P31064	yedE	b1929,JW1914	Escherichia_coli_(strain_K12)	83333
1014	P0AA31	yedF	b1930,JW1915	Escherichia_coli_(strain_K12)	83333
3130	P76318	yedK	b1931,JW1916	Escherichia_coli_(strain_K12)	83333
633	P0A8T5	fliE	b1937,JW1921	Escherichia_coli_(strain_K12)	83333
1571	P25798	fliF	b1938,JW1922	Escherichia_coli_(strain_K12)	83333
2795	P0ABZ1	fliG	b1939,JW1923	Escherichia_coli_(strain_K12)	83333
3533	P31068	fliH	b1940,JW1924	Escherichia_coli_(strain_K12)	83333
703	P52612	fliI	b1941,JW1925	Escherichia_coli_(strain_K12)	83333
3031	P52613	fliJ	b1942,JW1926	Escherichia_coli_(strain_K12)	83333
1271	P52614	fliK	b1943,JW1927	Escherichia_coli_(strain_K12)	83333
540	P0ABX8	fliL	b1944,JW1928	Escherichia_coli_(strain_K12)	83333
1344	P06974	fliM	b1945,JW1929	Escherichia_coli_(strain_K12)	83333
1656	P15070	fliN	b1946,JW1930	Escherichia_coli_(strain_K12)	83333
1574	P22586	fliO	b1947,JW5316	Escherichia_coli_(strain_K12)	83333
942	P0AC05	fliP	b1948,JW1932	Escherichia_coli_(strain_K12)	83333
3557	P0AC07	fliQ	b1949,JW1933	Escherichia_coli_(strain_K12)	83333
2349	P33135	fliR	b1950,JW1934	Escherichia_coli_(strain_K12)	83333
1925	P0DMC9	rcsA	b1951,JW1935	Escherichia_coli_(strain_K12)	83333
3625	P0AEG8	dsrB	b1952,JW1936	Escherichia_coli_(strain_K12)	83333
982	P64519	yodD	b1953,JW5317	Escherichia_coli_(strain_K12)	83333
529	P76329	yedP	b1955,JW1938	Escherichia_coli_(strain_K12)	83333
1681	P76330	yedQ	b1956,JW5832	Escherichia_coli_(strain_K12)	83333
1332	P64517	yodC	b1957,JW1940	Escherichia_coli_(strain_K12)	83333
3641	P46125	yedI	b1958,JW1941	Escherichia_coli_(strain_K12)	83333
1867	P0AA70	yedA	b1959,JW1942	Escherichia_coli_(strain_K12)	83333
597	P09184	vsr	b1960,JW1943	Escherichia_coli_(strain_K12)	83333
2747	P0AED9	dcm	b1961,JW1944	Escherichia_coli_(strain_K12)	83333
1618	P46144	yedJ	b1962,JW1945	Escherichia_coli_(strain_K12)	83333
3337	P76334	yedR	b1963,JW1946	Escherichia_coli_(strain_K12)	83333
132	P76339	yedV	b1968,JW1951	Escherichia_coli_(strain_K12)	83333
2450	P76340	yedW	b1969,JW5322	Escherichia_coli_(strain_K12)	83333
2148	P76341	hiuH	b1970,JW1953	Escherichia_coli_(strain_K12)	83333
2334	P76342	yedY	b1971,JW1954	Escherichia_coli_(strain_K12)	83333
2133	P76343	yedZ	b1972,JW1955	Escherichia_coli_(strain_K12)	83333
965	P76344	zinT	b1973,JW1956	Escherichia_coli_(strain_K12)	83333
702	P76345	yodB	b1974,JW5323	Escherichia_coli_(strain_K12)	83333
3391	P76346	mtfA	b1976,JW1958	Escherichia_coli_(strain_K12)	83333
4185	P76350	shiA	b1981,JW1962	Escherichia_coli_(strain_K12)	83333
1305	P0AE12	amn	b1982,JW1963	Escherichia_coli_(strain_K12)	83333
360	P0A8A2	yeeN	b1983,JW1964	Escherichia_coli_(strain_K12)	83333
3594	P76352	yeeO	b1985,JW1965	Escherichia_coli_(strain_K12)	83333
1470	Q47005	nac	b1988,JW1967	Escherichia_coli_(strain_K12)	83333
2829	P39176	erfK	b1990,JW1968	Escherichia_coli_(strain_K12)	83333
1463	P36562	cobT	b1991,JW1969	Escherichia_coli_(strain_K12)	83333
3459	P36561	cobS	b1992,JW1970	Escherichia_coli_(strain_K12)	83333
4099	P0AE76	cobU	b1993,JW1971	Escherichia_coli_(strain_K12)	83333
2864	P39180	flu	b2000,JW1982	Escherichia_coli_(strain_K12)	83333
4905	P76362	yeeS	b2002,JW1984	Escherichia_coli_(strain_K12)	83333
5293	P64521	yeeT	b2003,JW1985	Escherichia_coli_(strain_K12)	83333
5173	P76364	cbeA	b2004,JW1986	Escherichia_coli_(strain_K12)	83333
4624	P64524	cbtA	b2005,JW1987	Escherichia_coli_(strain_K12)	83333
3170	P0A8M6	yeeX	b2007,JW1989	Escherichia_coli_(strain_K12)	83333
3804	P33011	yeeA	b2008,JW1990	Escherichia_coli_(strain_K12)	83333
2262	P33012	sbmC	b2009,JW1991	Escherichia_coli_(strain_K12)	83333
2210	P33013	dacD	b2010,JW5329	Escherichia_coli_(strain_K12)	83333
3602	P04995	sbcB	b2011,JW1993	Escherichia_coli_(strain_K12)	83333
3957	P0AA47	plaP	b2014,JW5330	Escherichia_coli_(strain_K12)	83333
2671	P76369	yeeY	b2015,JW5834	Escherichia_coli_(strain_K12)	83333
1340	P0AD12	yeeZ	b2016,JW1998	Escherichia_coli_(strain_K12)	83333
1752	P60757	hisG	b2019,JW2001	Escherichia_coli_(strain_K12)	83333
3445	P06988	hisD	b2020,JW2002	Escherichia_coli_(strain_K12)	83333
3515	P06986	hisC	b2021,JW2003	Escherichia_coli_(strain_K12)	83333
1936	P06987	hisB	b2022,JW2004	Escherichia_coli_(strain_K12)	83333
1699	P60595	hisH	b2023,JW2005	Escherichia_coli_(strain_K12)	83333
3193	P10371	hisA	b2024,JW2006	Escherichia_coli_(strain_K12)	83333
1098	P60664	hisF	b2025,JW2007	Escherichia_coli_(strain_K12)	83333
1875	P06989	hisI	b2026,JW2008	Escherichia_coli_(strain_K12)	83333
89	P76372	wzzB	b2027,JW5836	Escherichia_coli_(strain_K12)	83333
2588	P76373	ugd	b2028,JW2010	Escherichia_coli_(strain_K12)	83333
2697	P00350	gnd	b2029,JW2011	Escherichia_coli_(strain_K12)	83333
5547	P37750	wbbJ	b2033,JW2018	Escherichia_coli_(strain_K12)	83333
1857	P37747	glf	b2036,JW2021	Escherichia_coli_(strain_K12)	83333
2267	P37745	rfbC	b2038,JW2023	Escherichia_coli_(strain_K12)	83333
2426	P37744	rmlA1	b2039,JW2024	Escherichia_coli_(strain_K12)	83333
897	P37760	rfbD	b2040,JW2025	Escherichia_coli_(strain_K12)	83333
88	P37759	rfbB	b2041,JW2026	Escherichia_coli_(strain_K12)	83333
128	P0AAB6	galF	b2042,JW2027	Escherichia_coli_(strain_K12)	83333
1914	P71244	wcaM	b2043,JW2028	Escherichia_coli_(strain_K12)	83333
1625	P71243	wcaL	b2044,JW2029	Escherichia_coli_(strain_K12)	83333
3210	P71242	wcaK	b2045,JW2030	Escherichia_coli_(strain_K12)	83333
1889	P77377	wzxC	b2046,JW2031	Escherichia_coli_(strain_K12)	83333
2001	P71241	wcaJ	b2047,JW2032	Escherichia_coli_(strain_K12)	83333
1604	P24175	manB	b2048,JW2033	Escherichia_coli_(strain_K12)	83333
1479	P24174	manC	b2049,JW2034	Escherichia_coli_(strain_K12)	83333
507	P32057	wcaI	b2050,JW2035	Escherichia_coli_(strain_K12)	83333
2238	P32056	gmm	b2051,JW5335	Escherichia_coli_(strain_K12)	83333
2865	P32055	fcl	b2052,JW2037	Escherichia_coli_(strain_K12)	83333
1366	P0AC88	gmd	b2053,JW2038	Escherichia_coli_(strain_K12)	83333
1720	P0ACD2	wcaF	b2054,JW2039	Escherichia_coli_(strain_K12)	83333
3304	P71239	wcaE	b2055,JW2040	Escherichia_coli_(strain_K12)	83333
3050	P71238	wcaD	b2056,JW2041	Escherichia_coli_(strain_K12)	83333
1902	P71237	wcaC	b2057,JW2042	Escherichia_coli_(strain_K12)	83333
2752	P0ACC9	wcaB	b2058,JW2043	Escherichia_coli_(strain_K12)	83333
628	P77414	wcaA	b2059,JW2044	Escherichia_coli_(strain_K12)	83333
2250	P76387	wzc	b2060,JW2045	Escherichia_coli_(strain_K12)	83333
3779	P0AAB2	wzb	b2061,JW2046	Escherichia_coli_(strain_K12)	83333
2801	P0A930	wza	b2062,JW2047	Escherichia_coli_(strain_K12)	83333
1817	P76389	yegH	b2063,JW5336	Escherichia_coli_(strain_K12)	83333
1542	P28249	asmA	b2064,JW2049	Escherichia_coli_(strain_K12)	83333
106	P28248	dcd	b2065,JW2050	Escherichia_coli_(strain_K12)	83333
1109	P0A8F4	udk	b2066,JW2051	Escherichia_coli_(strain_K12)	83333
887	P38097	yegE	b2067,JW2052	Escherichia_coli_(strain_K12)	83333
1556	P04395	alkA	b2068,JW2053	Escherichia_coli_(strain_K12)	83333
425	P36928	yegD	b2069,JW2054	Escherichia_coli_(strain_K12)	83333
470	P76397	mdtA	b2074,JW5338	Escherichia_coli_(strain_K12)	83333
488	P76398	mdtB	b2075,JW2060	Escherichia_coli_(strain_K12)	83333
947	P76399	mdtC	b2076,JW2061	Escherichia_coli_(strain_K12)	83333
1590	P36554	mdtD	b2077,JW2062	Escherichia_coli_(strain_K12)	83333
4256	P30847	baeS	b2078,JW2063	Escherichia_coli_(strain_K12)	83333
46	P69228	baeR	b2079,JW2064	Escherichia_coli_(strain_K12)	83333
3042	P76403	yegQ	b2081,JW2066	Escherichia_coli_(strain_K12)	83333
2427	P37057	ogrK	b2082,JW2067	Escherichia_coli_(strain_K12)	83333
3840	P76407	yegS	b2086,JW2070	Escherichia_coli_(strain_K12)	83333
17	P0A9S3	gatD	b2091,JW2075	Escherichia_coli_(strain_K12)	83333
1642	P69831	gatC	b2092,JW2076	Escherichia_coli_(strain_K12)	83333
271	P37188	gatB	b2093,JW2077	Escherichia_coli_(strain_K12)	83333
2004	P69828	gatA	b2094,JW2078/JW2081	Escherichia_coli_(strain_K12)	83333
583	P0C8J8	gatZ	b2095,JW2082	Escherichia_coli_(strain_K12)	83333
1879	P0C8J6	gatY	b2096,JW5343	Escherichia_coli_(strain_K12)	83333
646	P0A991	fbaB	b2097,JW5344	Escherichia_coli_(strain_K12)	83333
1645	P76417	yegT	b2098,JW2085	Escherichia_coli_(strain_K12)	83333
945	P76418	yegU	b2099,JW2086	Escherichia_coli_(strain_K12)	83333
3035	P76419	yegV	b2100,JW2087	Escherichia_coli_(strain_K12)	83333
2930	P0ACM5	yegW	b2101,JW2088	Escherichia_coli_(strain_K12)	83333
844	P76422	thiD	b2103,JW2090	Escherichia_coli_(strain_K12)	83333
3083	P76423	thiM	b2104,JW2091	Escherichia_coli_(strain_K12)	83333
1254	P64530	rcnR	b2105,JW2092	Escherichia_coli_(strain_K12)	83333
80	P76425	rcnA	b2106,JW2093	Escherichia_coli_(strain_K12)	83333
1301	P64534	rcnB	b2107,JW5346	Escherichia_coli_(strain_K12)	83333
1963	P33340	yehA	b2108,JW2095	Escherichia_coli_(strain_K12)	83333
1647	P33341	yehB	b2109,JW2096	Escherichia_coli_(strain_K12)	83333
4421	P33342	yehC	b2110,JW2097	Escherichia_coli_(strain_K12)	83333
3852	P33343	yehD	b2111,JW2098	Escherichia_coli_(strain_K12)	83333
1073	P33344	yehE	b2112,JW2099	Escherichia_coli_(strain_K12)	83333
327	P0AF08	mrp	b2113,JW2100	Escherichia_coli_(strain_K12)	83333
3832	P00959	metG	b2114,JW2101	Escherichia_coli_(strain_K12)	83333
404	P33354	yehR	b2123,JW5351	Escherichia_coli_(strain_K12)	83333
2530	P33355	yehS	b2124,JW2112	Escherichia_coli_(strain_K12)	83333
2186	P0AFT5	yehT	b2125,JW5352	Escherichia_coli_(strain_K12)	83333
2454	P0AD14	yehU	b2126,JW5353	Escherichia_coli_(strain_K12)	83333
968	P33358	mlrA	b2127,JW2115	Escherichia_coli_(strain_K12)	83333
243	P33359	yehW	b2128,JW2116	Escherichia_coli_(strain_K12)	83333
1930	P33360	yehX	b2129,JW2117	Escherichia_coli_(strain_K12)	83333
2137	P33361	yehY	b2130,JW2118	Escherichia_coli_(strain_K12)	83333
1445	P33362	osmF	b2131,JW2119	Escherichia_coli_(strain_K12)	83333
1634	P33363	bglX	b2132,JW2120	Escherichia_coli_(strain_K12)	83333
661	P06149	dld	b2133,JW2121	Escherichia_coli_(strain_K12)	83333
3345	P0AFI5	pbpG	b2134,JW5355	Escherichia_coli_(strain_K12)	83333
98	P0AD17	yohC	b2135,JW5356	Escherichia_coli_(strain_K12)	83333
2932	P33366	yohD	b2136,JW2124	Escherichia_coli_(strain_K12)	83333
1524	P33368	yohF	b2137,JW2125	Escherichia_coli_(strain_K12)	83333
2694	P33369	mdtQ	b2139,JW5838/JW5358	Escherichia_coli_(strain_K12)	83333
1609	P33371	dusC	b2140,JW2128	Escherichia_coli_(strain_K12)	83333
527	P60632	yohJ	b2141,JW2129	Escherichia_coli_(strain_K12)	83333
12	P0AD19	yohK	b2142,JW2130	Escherichia_coli_(strain_K12)	83333
2753	P0ABF6	cdd	b2143,JW2131	Escherichia_coli_(strain_K12)	83333
2792	P0AFY2	sanA	b2144,JW2132	Escherichia_coli_(strain_K12)	83333
408	P64536	yeiS	b2145,JW5359	Escherichia_coli_(strain_K12)	83333
2526	P76440	preT	b2146,JW2133	Escherichia_coli_(strain_K12)	83333
1878	P25889	preA	b2147,JW2134	Escherichia_coli_(strain_K12)	83333
2698	P23200	mglC	b2148,JW2135	Escherichia_coli_(strain_K12)	83333
480	P0AAG8	mglA	b2149,JW2136	Escherichia_coli_(strain_K12)	83333
2314	P0AEE5	mglB	b2150,JW2137	Escherichia_coli_(strain_K12)	83333
4170	P25748	galS	b2151,JW2138	Escherichia_coli_(strain_K12)	83333
165	P25747	yeiB	b2152,JW2139	Escherichia_coli_(strain_K12)	83333
2853	P0A6T5	folE	b2153,JW2140	Escherichia_coli_(strain_K12)	83333
990	P33018	yeiG	b2154,JW2141	Escherichia_coli_(strain_K12)	83333
574	P17315	cirA	b2155,JW2142	Escherichia_coli_(strain_K12)	83333
322	P25737	lysP	b2156,JW2143	Escherichia_coli_(strain_K12)	83333
3444	P0ACR4	yeiE	b2157,JW2144	Escherichia_coli_(strain_K12)	83333
2009	P62723	yeiH	b2158,JW2145	Escherichia_coli_(strain_K12)	83333
2220	P0A6C1	nfo	b2159,JW2146	Escherichia_coli_(strain_K12)	83333
121	P20966	fruA	b2167,JW2154	Escherichia_coli_(strain_K12)	83333
3137	P0AEW9	fruK	b2168,JW2155	Escherichia_coli_(strain_K12)	83333
3615	P69811	fruB	b2169,JW2156	Escherichia_coli_(strain_K12)	83333
582	P33026	setB	b2170,JW2157	Escherichia_coli_(strain_K12)	83333
3126	P0A6N8	yeiP	b2171,JW5362	Escherichia_coli_(strain_K12)	83333
3710	P33030	yeiR	b2173,JW2161	Escherichia_coli_(strain_K12)	83333
618	P76445	yeiU	b2174,JW2162	Escherichia_coli_(strain_K12)	83333
1059	P0AFV4	mepS	b2175,JW2163	Escherichia_coli_(strain_K12)	83333
209	P76446	rtn	b2176,JW2164	Escherichia_coli_(strain_K12)	83333
3539	P33913	yejA	b2177,JW2165	Escherichia_coli_(strain_K12)	83333
134	P0AFU0	yejB	b2178,JW2166	Escherichia_coli_(strain_K12)	83333
178	P33915	yejE	b2179,JW2167	Escherichia_coli_(strain_K12)	83333
2140	P33916	yejF	b2180,JW2168	Escherichia_coli_(strain_K12)	83333
3746	P0AD21	yejG	b2181,JW2169	Escherichia_coli_(strain_K12)	83333
1353	P28246	bcr	b2182,JW5363	Escherichia_coli_(strain_K12)	83333
3717	P0AA43	rsuA	b2183,JW2171	Escherichia_coli_(strain_K12)	83333
1493	P33919	yejH	b2184,JW2172	Escherichia_coli_(strain_K12)	83333
1660	P68919	rplY	b2185,JW2173	Escherichia_coli_(strain_K12)	83333
1920	P33920	yejK	b2186,JW2174	Escherichia_coli_(strain_K12)	83333
3380	P0AD24	yejL	b2187,JW2175	Escherichia_coli_(strain_K12)	83333
4259	P0AD27	yejM	b2188,JW2176	Escherichia_coli_(strain_K12)	83333
697	P31802	narP	b2193,JW2181	Escherichia_coli_(strain_K12)	83333
3027	P0ABM9	ccmH	b2194,JW2182	Escherichia_coli_(strain_K12)	83333
2326	P0AA86	dsbE	b2195,JW2183	Escherichia_coli_(strain_K12)	83333
1950	P33927	ccmF	b2196,JW2184	Escherichia_coli_(strain_K12)	83333
4112	P69490	ccmE	b2197,JW2185	Escherichia_coli_(strain_K12)	83333
3881	P0ABM5	ccmD	b2198,JW2186	Escherichia_coli_(strain_K12)	83333
2993	P0ABM1	ccmC	b2199,JW2187	Escherichia_coli_(strain_K12)	83333
835	P0ABL8	ccmB	b2200,JW2188	Escherichia_coli_(strain_K12)	83333
1568	P33931	ccmA	b2201,JW5366	Escherichia_coli_(strain_K12)	83333
2188	P0ABL5	napC	b2202,JW2190	Escherichia_coli_(strain_K12)	83333
2492	P0ABL3	napB	b2203,JW5367	Escherichia_coli_(strain_K12)	83333
3241	P33934	napH	b2204,JW2192	Escherichia_coli_(strain_K12)	83333
455	P0AAL3	napG	b2205,JW2193	Escherichia_coli_(strain_K12)	83333
2263	P33937	napA	b2206,JW2194	Escherichia_coli_(strain_K12)	83333
4359	P0A9I5	napD	b2207,JW2195	Escherichia_coli_(strain_K12)	83333
3301	P0AAL0	napF	b2208,JW2196	Escherichia_coli_(strain_K12)	83333
843	P23827	eco	b2209,JW2197	Escherichia_coli_(strain_K12)	83333
129	P33941	yojI	b2211,JW2199	Escherichia_coli_(strain_K12)	83333
3290	P05050	alkB	b2212,JW2200	Escherichia_coli_(strain_K12)	83333
2884	P06134	ada	b2213,JW2201	Escherichia_coli_(strain_K12)	83333
1299	P0AB85	apbE	b2214,JW5368	Escherichia_coli_(strain_K12)	83333
881	P06996	ompC	b2215,JW2203	Escherichia_coli_(strain_K12)	83333
3465	P39838	rcsD	b2216,JW2204	Escherichia_coli_(strain_K12)	83333
2328	P0DMC7	rcsB	b2217,JW2205	Escherichia_coli_(strain_K12)	83333
54	P0DMC5	rcsC	b2218,JW5917/JW5920	Escherichia_coli_(strain_K12)	83333
3730	P0AES4	gyrA	b2231,JW2225	Escherichia_coli_(strain_K12)	83333
1095	P17993	ubiG	b2232,JW2226	Escherichia_coli_(strain_K12)	83333
1760	P69924	nrdB	b2235,JW2229	Escherichia_coli_(strain_K12)	83333
2460	P0ABW3	yfaE	b2236,JW2230	Escherichia_coli_(strain_K12)	83333
473	P09394	glpQ	b2239,JW2233	Escherichia_coli_(strain_K12)	83333
2152	P08194	glpT	b2240,JW2234	Escherichia_coli_(strain_K12)	83333
954	P0A9C0	glpA	b2241,JW2235	Escherichia_coli_(strain_K12)	83333
1890	P13033	glpB	b2242,JW2236	Escherichia_coli_(strain_K12)	83333
2998	P0A996	glpC	b2243,JW2237	Escherichia_coli_(strain_K12)	83333
5337	P37014	yfaD	b2244,JW2238	Escherichia_coli_(strain_K12)	83333
3223	P76469	rhmA	b2245,JW2239	Escherichia_coli_(strain_K12)	83333
850	P76470	rhmT	b2246,JW2240	Escherichia_coli_(strain_K12)	83333
3751	P77215	rhmD	b2247,JW2241	Escherichia_coli_(strain_K12)	83333
3229	P77732	rhmR	b2248,JW2242	Escherichia_coli_(strain_K12)	83333
736	P77808	yfaY	b2249,JW2243	Escherichia_coli_(strain_K12)	83333
2305	P76471	yfaZ	b2250,JW5371	Escherichia_coli_(strain_K12)	83333
1942	P52006	nudI	b2251,JW2245	Escherichia_coli_(strain_K12)	83333
625	P45565	ais	b2252,JW2246	Escherichia_coli_(strain_K12)	83333
3167	P77690	arnB	b2253,JW5372	Escherichia_coli_(strain_K12)	83333
780	P77757	arnC	b2254,JW2248	Escherichia_coli_(strain_K12)	83333
2125	P77398	arnA	b2255,JW2249	Escherichia_coli_(strain_K12)	83333
2815	P76472	arnD	b2256,JW2250	Escherichia_coli_(strain_K12)	83333
1453	P76473	arnT	b2257,JW2251	Escherichia_coli_(strain_K12)	83333
29	P76474	arnF	b2258,JW5373	Escherichia_coli_(strain_K12)	83333
3839	P37590	pmrD	b2259,JW2254	Escherichia_coli_(strain_K12)	83333
3742	P37353	menE	b2260,JW2255	Escherichia_coli_(strain_K12)	83333
2216	P29208	menC	b2261,JW2256	Escherichia_coli_(strain_K12)	83333
1576	P0ABU0	menB	b2262,JW2257	Escherichia_coli_(strain_K12)	83333
3036	P37355	menH	b2263,JW2258	Escherichia_coli_(strain_K12)	83333
700	P17109	menD	b2264,JW5374	Escherichia_coli_(strain_K12)	83333
207	P38051	menF	b2265,JW2260	Escherichia_coli_(strain_K12)	83333
169	P0AEH5	elaB	b2266,JW2261	Escherichia_coli_(strain_K12)	83333
1312	P0AEH3	elaA	b2267,JW2262	Escherichia_coli_(strain_K12)	83333
2711	P0A8V0	rbn	b2268,JW2263	Escherichia_coli_(strain_K12)	83333
2059	Q47013	elaD	b2269,JW5840	Escherichia_coli_(strain_K12)	83333
3636	P76481	yfbK	b2270,JW2265	Escherichia_coli_(strain_K12)	83333
251	P0AFF0	nuoN	b2276,JW2271	Escherichia_coli_(strain_K12)	83333
295	P0AFE8	nuoM	b2277,JW2272	Escherichia_coli_(strain_K12)	83333
2469	P33607	nuoL	b2278,JW2273	Escherichia_coli_(strain_K12)	83333
572	P0AFE4	nuoK	b2279,JW2274	Escherichia_coli_(strain_K12)	83333
439	P0AFE0	nuoJ	b2280,JW2275	Escherichia_coli_(strain_K12)	83333
731	P0AFD6	nuoI	b2281,JW2276	Escherichia_coli_(strain_K12)	83333
1041	P0AFD4	nuoH	b2282,JW2277	Escherichia_coli_(strain_K12)	83333
3846	P33602	nuoG	b2283,JW2278	Escherichia_coli_(strain_K12)	83333
3490	P31979	nuoF	b2284,JW2279	Escherichia_coli_(strain_K12)	83333
2034	P0AFD1	nuoE	b2285,JW2280	Escherichia_coli_(strain_K12)	83333
2936	P33599	nuoC	b2286,JW5375	Escherichia_coli_(strain_K12)	83333
1329	P0AFC7	nuoB	b2287,JW5875	Escherichia_coli_(strain_K12)	83333
120	P0AFC3	nuoA	b2288,JW2283	Escherichia_coli_(strain_K12)	83333
909	P36771	lrhA	b2289,JW2284	Escherichia_coli_(strain_K12)	83333
961	P0A959	alaA	b2290,JW2287	Escherichia_coli_(strain_K12)	83333
4227	P0AFU2	yfbS	b2292,JW2289	Escherichia_coli_(strain_K12)	83333
281	P77625	yfbT	b2293,JW5376	Escherichia_coli_(strain_K12)	83333
2269	P0A8W8	yfbU	b2294,JW2291	Escherichia_coli_(strain_K12)	83333
1727	P0A8D9	yfbV	b2295,JW2292	Escherichia_coli_(strain_K12)	83333
417	P0A6A3	ackA	b2296,JW2293	Escherichia_coli_(strain_K12)	83333
2528	P0A9M8	pta	b2297,JW2294	Escherichia_coli_(strain_K12)	83333
496	P39263	yfcC	b2298,JW2295	Escherichia_coli_(strain_K12)	83333
3267	P65556	yfcD	b2299,JW2296	Escherichia_coli_(strain_K12)	83333
369	P67095	yfcE	b2300,JW5377	Escherichia_coli_(strain_K12)	83333
3679	P77544	yfcF	b2301,JW2298	Escherichia_coli_(strain_K12)	83333
2682	P77526	yfcG	b2302,JW2299	Escherichia_coli_(strain_K12)	83333
1922	P77775	yfcH	b2304,JW2301	Escherichia_coli_(strain_K12)	83333
1638	P77768	yfcI	b2305,JW2302	Escherichia_coli_(strain_K12)	83333
3272	P07109	hisP	b2306,JW2303	Escherichia_coli_(strain_K12)	83333
986	P0AEU3	hisM	b2307,JW2304	Escherichia_coli_(strain_K12)	83333
1194	P52094	hisQ	b2308,JW2305	Escherichia_coli_(strain_K12)	83333
963	P0AEU0	hisJ	b2309,JW2306	Escherichia_coli_(strain_K12)	83333
1042	P09551	argT	b2310,JW2307	Escherichia_coli_(strain_K12)	83333
15	P0AG03	ubiX	b2311,JW2308	Escherichia_coli_(strain_K12)	83333
478	P0AG16	purF	b2312,JW2309	Escherichia_coli_(strain_K12)	83333
3195	P08550	cvpA	b2313,JW2310	Escherichia_coli_(strain_K12)	83333
76	P09549	dedD	b2314,JW5378	Escherichia_coli_(strain_K12)	83333
3264	P08192	folC	b2315,JW2312	Escherichia_coli_(strain_K12)	83333
2027	P0A9Q5	accD	b2316,JW2313	Escherichia_coli_(strain_K12)	83333
25	P0ABP6	dedA	b2317,JW2314	Escherichia_coli_(strain_K12)	83333
3318	P07649	truA	b2318,JW2315	Escherichia_coli_(strain_K12)	83333
267	P08390	usg	b2319,JW2316	Escherichia_coli_(strain_K12)	83333
3062	P05459	pdxB	b2320,JW2317	Escherichia_coli_(strain_K12)	83333
998	P15286	flk	b2321,JW2318	Escherichia_coli_(strain_K12)	83333
3094	P77549	yfcJ	b2322,JW2319	Escherichia_coli_(strain_K12)	83333
2227	P0A953	fabB	b2323,JW2320	Escherichia_coli_(strain_K12)	83333
3063	P77182	mnmC	b2324,JW5380	Escherichia_coli_(strain_K12)	83333
1390	P64540	yfcL	b2325,JW2322	Escherichia_coli_(strain_K12)	83333
657	P76938	epmC	b2326,JW5381	Escherichia_coli_(strain_K12)	83333
801	P0AD30	yfcA	b2327,JW2324	Escherichia_coli_(strain_K12)	83333
752	P0C0T5	mepA	b2328,JW2325	Escherichia_coli_(strain_K12)	83333
798	P12008	aroC	b2329,JW2326	Escherichia_coli_(strain_K12)	83333
4121	P39199	prmB	b2330,JW5841	Escherichia_coli_(strain_K12)	83333
1268	P0A8B2	yfcN	b2331,JW2328	Escherichia_coli_(strain_K12)	83333
1459	P76498	yfcO	b2332,JW2329	Escherichia_coli_(strain_K12)	83333
26	P76499	yfcP	b2333,JW2330	Escherichia_coli_(strain_K12)	83333
112	P76500	yfcQ	b2334,JW2331	Escherichia_coli_(strain_K12)	83333
522	P76501	yfcR	b2335,JW2332	Escherichia_coli_(strain_K12)	83333
162	P77599	yfcS	b2336,JW2333	Escherichia_coli_(strain_K12)	83333
4326	P77288	yfcV	b2339,JW2336	Escherichia_coli_(strain_K12)	83333
102	P76502	sixA	b2340,JW2337	Escherichia_coli_(strain_K12)	83333
499	P77399	fadJ	b2341,JW2338	Escherichia_coli_(strain_K12)	83333
2474	P76503	fadI	b2342,JW2339	Escherichia_coli_(strain_K12)	83333
2586	P0AD33	yfcZ	b2343,JW2340	Escherichia_coli_(strain_K12)	83333
1790	P10384	fadL	b2344,JW2341	Escherichia_coli_(strain_K12)	83333
433	P76506	mlaA	b2346,JW2343	Escherichia_coli_(strain_K12)	83333
3707	P37327	yfdC	b2347,JW2344	Escherichia_coli_(strain_K12)	83333
1486	P37326	intS	b2349,JW2345	Escherichia_coli_(strain_K12)	83333
3512	P77682	yfdG	b2350,JW2346	Escherichia_coli_(strain_K12)	83333
3991	P77293	yfdH	b2351,JW2347	Escherichia_coli_(strain_K12)	83333
2385	P77656	yfdK	b2354,JW2350	Escherichia_coli_(strain_K12)	83333
3668	P76510	yfdN	b2357,JW5385	Escherichia_coli_(strain_K12)	83333
1986	P76512	yfdP	b2359,JW2356	Escherichia_coli_(strain_K12)	83333
4817	P76513	yfdQ	b2360,JW2357	Escherichia_coli_(strain_K12)	83333
5087	P76514	yfdR	b2361,JW2358	Escherichia_coli_(strain_K12)	83333
476	P46068	dsdC	b2364,JW2361	Escherichia_coli_(strain_K12)	83333
1356	P08555	dsdX	b2365,JW2362	Escherichia_coli_(strain_K12)	83333
31	P00926	dsdA	b2366,JW2363	Escherichia_coli_(strain_K12)	83333
1806	P76520	yfdX	b2375,JW2372	Escherichia_coli_(strain_K12)	83333
3302	P76521	yfdY	b2377,JW2374	Escherichia_coli_(strain_K12)	83333
3768	P0ACV2	lpxP	b2378,JW2375	Escherichia_coli_(strain_K12)	83333
123	P77434	alaC	b2379,JW2376	Escherichia_coli_(strain_K12)	83333
5657	P77396	ypdC	b2382,JW2379	Escherichia_coli_(strain_K12)	83333
5411	P77439	fryA	b2383,JW2380	Escherichia_coli_(strain_K12)	83333
5430	P77585	ypdE	b2384,JW2381	Escherichia_coli_(strain_K12)	83333
5681	P76524	ypdF	b2385,JW2382	Escherichia_coli_(strain_K12)	83333
5605	P77579	fryC	b2386,JW2383	Escherichia_coli_(strain_K12)	83333
5672	P69808	fryB	b2387,JW5389	Escherichia_coli_(strain_K12)	83333
1033	P0A6V8	glk	b2388,JW2385	Escherichia_coli_(strain_K12)	83333
62	P67729	yfeO	b2389,JW2386	Escherichia_coli_(strain_K12)	83333
1708	P64542	ypeC	b2390,JW2387	Escherichia_coli_(strain_K12)	83333
3979	P0A769	mntH	b2392,JW2388	Escherichia_coli_(strain_K12)	83333
1009	P0AFF2	nupC	b2393,JW2389	Escherichia_coli_(strain_K12)	83333
992	P23842	yfeA	b2395,JW5391	Escherichia_coli_(strain_K12)	83333
3483	P0AD37	yfeC	b2398,JW2393	Escherichia_coli_(strain_K12)	83333
1792	P27238	yfeD	b2399,JW2394	Escherichia_coli_(strain_K12)	83333
1974	P04805	gltX	b2400,JW2395	Escherichia_coli_(strain_K12)	83333
751	P23841	xapR	b2405,JW2396	Escherichia_coli_(strain_K12)	83333
884	P45562	xapB	b2406,JW2397	Escherichia_coli_(strain_K12)	83333
1707	P45563	xapA	b2407,JW2398	Escherichia_coli_(strain_K12)	83333
349	P45564	yfeN	b2408,JW2399	Escherichia_coli_(strain_K12)	83333
81	P0ACR7	yfeR	b2409,JW2400	Escherichia_coli_(strain_K12)	83333
521	P39836	yfeH	b2410,JW5876	Escherichia_coli_(strain_K12)	83333
2114	P15042	ligA	b2411,JW2403	Escherichia_coli_(strain_K12)	83333
1784	P77173	zipA	b2412,JW2404	Escherichia_coli_(strain_K12)	83333
1129	P0A6J3	cysZ	b2413,JW2406	Escherichia_coli_(strain_K12)	83333
2032	P0ABK5	cysK	b2414,JW2407	Escherichia_coli_(strain_K12)	83333
561	P0AA04	ptsH	b2415,JW2408	Escherichia_coli_(strain_K12)	83333
1686	P08839	ptsI	b2416,JW2409	Escherichia_coli_(strain_K12)	83333
1728	P69783	crr	b2417,JW2410	Escherichia_coli_(strain_K12)	83333
435	P40191	pdxK	b2418,JW2411	Escherichia_coli_(strain_K12)	83333
2075	Q47702	yfeK	b2419,JW2412	Escherichia_coli_(strain_K12)	83333
3693	P16703	cysM	b2421,JW2414	Escherichia_coli_(strain_K12)	83333
1260	P16676	cysA	b2422,JW2415	Escherichia_coli_(strain_K12)	83333
1302	P0AEB0	cysW	b2423,JW2416	Escherichia_coli_(strain_K12)	83333
3802	P16701	cysU	b2424,JW2417	Escherichia_coli_(strain_K12)	83333
2781	P16700	cysP	b2425,JW2418	Escherichia_coli_(strain_K12)	83333
1272	P37440	ucpA	b2426,JW5394	Escherichia_coli_(strain_K12)	83333
1973	P76535	murQ	b2428,JW2421	Escherichia_coli_(strain_K12)	83333
371	P77272	murP	b2429,JW2422	Escherichia_coli_(strain_K12)	83333
4281	P77619	yfeW	b2430,JW5395	Escherichia_coli_(strain_K12)	83333
553	P76536	yfeX	b2431,JW2424	Escherichia_coli_(strain_K12)	83333
1984	P76537	yfeY	b2432,JW2425	Escherichia_coli_(strain_K12)	83333
1069	P76538	yfeZ	b2433,JW2426	Escherichia_coli_(strain_K12)	83333
3332	P76539	ypeA	b2434,JW2427	Escherichia_coli_(strain_K12)	83333
1325	P36548	amiA	b2435,JW2428	Escherichia_coli_(strain_K12)	83333
3160	P36553	hemF	b2436,JW2429	Escherichia_coli_(strain_K12)	83333
2378	P36547	eutR	b2437,JW2430	Escherichia_coli_(strain_K12)	83333
442	P76540	eutK	b2438,JW2431	Escherichia_coli_(strain_K12)	83333
2366	P76541	eutL	b2439,JW2432	Escherichia_coli_(strain_K12)	83333
2957	P19636	eutC	b2440,JW2433	Escherichia_coli_(strain_K12)	83333
2614	P0AEJ6	eutB	b2441,JW2434	Escherichia_coli_(strain_K12)	83333
874	P76551	eutA	b2451,JW2435	Escherichia_coli_(strain_K12)	83333
2982	P76552	eutH	b2452,JW2436	Escherichia_coli_(strain_K12)	83333
348	P76553	eutG	b2453,JW2437	Escherichia_coli_(strain_K12)	83333
393	P77277	eutJ	b2454,JW2438	Escherichia_coli_(strain_K12)	83333
3542	P77445	eutE	b2455,JW2439	Escherichia_coli_(strain_K12)	83333
3646	P0AEJ8	eutN	b2456,JW2440	Escherichia_coli_(strain_K12)	83333
2399	P0ABF4	eutM	b2457,JW2441	Escherichia_coli_(strain_K12)	83333
16	P77218	eutD	b2458,JW2442	Escherichia_coli_(strain_K12)	83333
2101	P65643	eutT	b2459,JW2443	Escherichia_coli_(strain_K12)	83333
1839	P76555	eutQ	b2460,JW2444	Escherichia_coli_(strain_K12)	83333
651	P76556	eutP	b2461,JW2445	Escherichia_coli_(strain_K12)	83333
818	P63746	eutS	b2462,JW2446	Escherichia_coli_(strain_K12)	83333
2372	P76558	maeB	b2463,JW2447	Escherichia_coli_(strain_K12)	83333
873	P0A867	talA	b2464,JW2448	Escherichia_coli_(strain_K12)	83333
3649	P33570	tktB	b2465,JW2449	Escherichia_coli_(strain_K12)	83333
3132	P76559	ypfG	b2466,JW2450	Escherichia_coli_(strain_K12)	83333
997	P37128	nudK	b2467,JW2451	Escherichia_coli_(strain_K12)	83333
2444	P37127	aegA	b2468,JW2452	Escherichia_coli_(strain_K12)	83333
4131	P27896	narQ	b2469,JW2453	Escherichia_coli_(strain_K12)	83333
2420	P24177	acrD	b2470,JW2454	Escherichia_coli_(strain_K12)	83333
3309	P24178	yffB	b2471,JW2455	Escherichia_coli_(strain_K12)	83333
3592	P0AED7	dapE	b2472,JW2456	Escherichia_coli_(strain_K12)	83333
4293	P76562	tmcA	b2474,JW2459	Escherichia_coli_(strain_K12)	83333
2303	P64429	ypfJ	b2475,JW2460	Escherichia_coli_(strain_K12)	83333
1843	P0A7D7	purC	b2476,JW2461	Escherichia_coli_(strain_K12)	83333
3388	P0A903	bamC	b2477,JW2462	Escherichia_coli_(strain_K12)	83333
795	P0A6L2	dapA	b2478,JW2463	Escherichia_coli_(strain_K12)	83333
405	P0A9I3	gcvR	b2479,JW2464	Escherichia_coli_(strain_K12)	83333
2767	P0AE52	bcp	b2480,JW2465	Escherichia_coli_(strain_K12)	83333
3046	P0AFI9	perM	b2493,JW2478	Escherichia_coli_(strain_K12)	83333
1121	P66948	bepA	b2494,JW2479	Escherichia_coli_(strain_K12)	83333
535	P76569	yfgD	b2495,JW2480	Escherichia_coli_(strain_K12)	83333
1743	P69931	hda	b2496,JW5397	Escherichia_coli_(strain_K12)	83333
974	P0AGM7	uraA	b2497,JW2482	Escherichia_coli_(strain_K12)	83333
1352	P0A8F0	upp	b2498,JW2483	Escherichia_coli_(strain_K12)	83333
1483	P08178	purM	b2499,JW2484	Escherichia_coli_(strain_K12)	83333
3645	P08179	purN	b2500,JW2485	Escherichia_coli_(strain_K12)	83333
143	P0A7B1	ppk	b2501,JW2486	Escherichia_coli_(strain_K12)	83333
1211	P77172	yfgF	b2503,JW2488	Escherichia_coli_(strain_K12)	83333
3729	P64545	yfgG	b2504,JW5399	Escherichia_coli_(strain_K12)	83333
4437	P65290	yfgH	b2505,JW5400	Escherichia_coli_(strain_K12)	83333
4435	P76573	yfgI	b2506,JW2490	Escherichia_coli_(strain_K12)	83333
447	P04079	guaA	b2507,JW2491	Escherichia_coli_(strain_K12)	83333
300	P04994	xseA	b2509,JW2493	Escherichia_coli_(strain_K12)	83333
1964	P76575	yfgJ	b2510,JW5402	Escherichia_coli_(strain_K12)	83333
1709	P0A6P5	der	b2511,JW5403	Escherichia_coli_(strain_K12)	83333
1622	P77774	bamB	b2512,JW2496	Escherichia_coli_(strain_K12)	83333
1786	P76576	yfgM	b2513,JW2497	Escherichia_coli_(strain_K12)	83333
3945	P60906	hisS	b2514,JW2498	Escherichia_coli_(strain_K12)	83333
2055	P62620	ispG	b2515,JW2499	Escherichia_coli_(strain_K12)	83333
39	P27434	rodZ	b2516,JW2500	Escherichia_coli_(strain_K12)	83333
3493	P36979	rlmN	b2517,JW2501	Escherichia_coli_(strain_K12)	83333
2887	P0A763	ndk	b2518,JW2502	Escherichia_coli_(strain_K12)	83333
3411	P76577	pbpC	b2519,JW2503	Escherichia_coli_(strain_K12)	83333
3086	P76578	yfhM	b2520,JW2504	Escherichia_coli_(strain_K12)	83333
684	P31142	sseA	b2521,JW2505	Escherichia_coli_(strain_K12)	83333
504	P0AFZ1	sseB	b2522,JW5404	Escherichia_coli_(strain_K12)	83333
2788	P37095	pepB	b2523,JW2507	Escherichia_coli_(strain_K12)	83333
1170	P0C0L9	iscX	b2524,JW2508	Escherichia_coli_(strain_K12)	83333
2084	P0A9R4	fdx	b2525,JW2509	Escherichia_coli_(strain_K12)	83333
3961	P0A6Z1	hscA	b2526,JW2510	Escherichia_coli_(strain_K12)	83333
273	P0A6L9	hscB	b2527,JW2511	Escherichia_coli_(strain_K12)	83333
3205	P0AAC8	iscA	b2528,JW2512	Escherichia_coli_(strain_K12)	83333
1181	P0ACD4	iscU	b2529,JW2513	Escherichia_coli_(strain_K12)	83333
3518	P0A6B7	iscS	b2530,JW2514	Escherichia_coli_(strain_K12)	83333
107	P0AGK8	iscR	b2531,JW2515	Escherichia_coli_(strain_K12)	83333
924	P77538	yfhR	b2534,JW2518	Escherichia_coli_(strain_K12)	83333
4400	P54901	csiE	b2535,JW5878	Escherichia_coli_(strain_K12)	83333
1419	Q47142	hcaT	b2536,JW2520	Escherichia_coli_(strain_K12)	83333
2280	P0A825	glyA	b2551,JW2535	Escherichia_coli_(strain_K12)	83333
3427	P24232	hmp	b2552,JW2536	Escherichia_coli_(strain_K12)	83333
2233	P0A9Z1	glnB	b2553,JW2537	Escherichia_coli_(strain_K12)	83333
2537	P0AFU4	glrR	b2554,JW2538	Escherichia_coli_(strain_K12)	83333
2023	P0AD44	yfhG	b2555,JW2539	Escherichia_coli_(strain_K12)	83333
4198	P52101	glrK	b2556,JW5407	Escherichia_coli_(strain_K12)	83333
1282	P15254	purL	b2557,JW2541	Escherichia_coli_(strain_K12)	83333
794	P0AGC5	mltF	b2558,JW2542	Escherichia_coli_(strain_K12)	83333
677	P68398	tadA	b2559,JW2543	Escherichia_coli_(strain_K12)	83333
1100	P0AD42	pgpC	b2560,JW5408	Escherichia_coli_(strain_K12)	83333
1168	P37767	yfhH	b2561,JW2545	Escherichia_coli_(strain_K12)	83333
1937	P52102	yfhL	b2562,JW2546	Escherichia_coli_(strain_K12)	83333
1197	P24224	acpS	b2563,JW2547	Escherichia_coli_(strain_K12)	83333
617	P0A7H3	recO	b2565,JW2549	Escherichia_coli_(strain_K12)	83333
227	P06616	era	b2566,JW2550	Escherichia_coli_(strain_K12)	83333
2354	P0A7Y0	rnc	b2567,JW2551	Escherichia_coli_(strain_K12)	83333
557	P00803	lepB	b2568,JW2552	Escherichia_coli_(strain_K12)	83333
2798	P46187	rseC	b2570,JW2554	Escherichia_coli_(strain_K12)	83333
459	P0AFX9	rseB	b2571,JW2555	Escherichia_coli_(strain_K12)	83333
2443	P0AFX7	rseA	b2572,JW2556	Escherichia_coli_(strain_K12)	83333
3460	P0AGB6	rpoE	b2573,JW2557	Escherichia_coli_(strain_K12)	83333
4163	P10902	nadB	b2574,JW2558	Escherichia_coli_(strain_K12)	83333
1706	P31825	yfiC	b2575,JW2559	Escherichia_coli_(strain_K12)	83333
1115	P21507	srmB	b2576,JW2560	Escherichia_coli_(strain_K12)	83333
2766	P33634	yfiE	b2577,JW2561	Escherichia_coli_(strain_K12)	83333
2259	P38101	eamB	b2578,JW2562	Escherichia_coli_(strain_K12)	83333
3300	P68066	grcA	b2579,JW2563	Escherichia_coli_(strain_K12)	83333
3638	P12295	ung	b2580,JW2564	Escherichia_coli_(strain_K12)	83333
2524	P0AGG4	trxC	b2582,JW2566	Escherichia_coli_(strain_K12)	83333
3799	Q47319	yfiP	b2583,JW5409	Escherichia_coli_(strain_K12)	83333
133	P76594	pka	b2584,JW2568	Escherichia_coli_(strain_K12)	83333
1337	P23830	pssA	b2585,JW2569	Escherichia_coli_(strain_K12)	83333
14	P46126	yfiM	b2586,JW2570	Escherichia_coli_(strain_K12)	83333
2625	P0AEX3	kgtP	b2587,JW2571	Escherichia_coli_(strain_K12)	83333
2097	P63284	clpB	b2592,JW2573	Escherichia_coli_(strain_K12)	83333
3719	P33644	yfiH	b2593,JW2575	Escherichia_coli_(strain_K12)	83333
2281	P33643	rluD	b2594,JW2576	Escherichia_coli_(strain_K12)	83333
2793	P0AC02	bamD	b2595,JW2577	Escherichia_coli_(strain_K12)	83333
1038	P0AD49	raiA	b2597,JW2578	Escherichia_coli_(strain_K12)	83333
3284	P0A9J8	pheA	b2599,JW2580	Escherichia_coli_(strain_K12)	83333
1553	P07023	tyrA	b2600,JW2581	Escherichia_coli_(strain_K12)	83333
92	P00888	aroF	b2601,JW2582	Escherichia_coli_(strain_K12)	83333
669	P64548	yfiR	b2603,JW2584	Escherichia_coli_(strain_K12)	83333
1189	P46139	yfiN	b2604,JW2585	Escherichia_coli_(strain_K12)	83333
2931	P0A7K6	rplS	b2606,JW2587	Escherichia_coli_(strain_K12)	83333
3430	P0A873	trmD	b2607,JW2588	Escherichia_coli_(strain_K12)	83333
2812	P0A7X6	rimM	b2608,JW5413	Escherichia_coli_(strain_K12)	83333
1954	P0A7T3	rpsP	b2609,JW2590	Escherichia_coli_(strain_K12)	83333
1841	P0AGD7	ffh	b2610,JW5414	Escherichia_coli_(strain_K12)	83333
4007	P64432	ypjD	b2611,JW2592	Escherichia_coli_(strain_K12)	83333
2344	P09372	grpE	b2614,JW2594	Escherichia_coli_(strain_K12)	83333
2192	P0A7B3	nadK	b2615,JW2596	Escherichia_coli_(strain_K12)	83333
1263	P05824	recN	b2616,JW5416	Escherichia_coli_(strain_K12)	83333
2338	P0A937	bamE	b2617,JW2598	Escherichia_coli_(strain_K12)	83333
1558	P52119	ratB	b2618,JW2599	Escherichia_coli_(strain_K12)	83333
1097	P0AGL5	ratA	b2619,JW2600	Escherichia_coli_(strain_K12)	83333
857	P0A832	smpB	b2620,JW2601	Escherichia_coli_(strain_K12)	83333
1486	P32053	intA	b2622,JW2602	Escherichia_coli_(strain_K12)	83333
3766	P33997	alpA	b2624,JW2604	Escherichia_coli_(strain_K12)	83333
4684	P52124	yfjI	b2625,JW2605	Escherichia_coli_(strain_K12)	83333
5218	P52126	yfjK	b2627,JW2608	Escherichia_coli_(strain_K12)	83333
5533	P52131	yfjP	b2632,JW5419	Escherichia_coli_(strain_K12)	83333
5489	P52133	yfjR	b2634,JW2615	Escherichia_coli_(strain_K12)	83333
4576	P52139	yfjX	b2643,JW2624	Escherichia_coli_(strain_K12)	83333
4905	P52140	yfjY	b2644,JW2625	Escherichia_coli_(strain_K12)	83333
1201	P76621	csiD	b2659,JW5427	Escherichia_coli_(strain_K12)	83333
3688	P37339	lhgO	b2660,JW2635	Escherichia_coli_(strain_K12)	83333
1142	P25526	gabD	b2661,JW2636	Escherichia_coli_(strain_K12)	83333
3385	P22256	gabT	b2662,JW2637	Escherichia_coli_(strain_K12)	83333
1997	P25527	gabP	b2663,JW2638	Escherichia_coli_(strain_K12)	83333
1683	P37338	csiR	b2664,JW2639	Escherichia_coli_(strain_K12)	83333
1530	P0ADE6	ygaU	b2665,JW2640	Escherichia_coli_(strain_K12)	83333
2173	P0AE42	yqaE	b2666,JW2641	Escherichia_coli_(strain_K12)	83333
3986	P77295	ygaV	b2667,JW2642	Escherichia_coli_(strain_K12)	83333
1331	P55734	ygaP	b2668,JW2643	Escherichia_coli_(strain_K12)	83333
1703	P0ACG1	stpA	b2669,JW2644	Escherichia_coli_(strain_K12)	83333
2917	P64550	alaE	b2670,JW2645	Escherichia_coli_(strain_K12)	83333
906	P0AD53	ygaC	b2671,JW2646	Escherichia_coli_(strain_K12)	83333
2138	P0ADQ7	ygaM	b2672,JW2647	Escherichia_coli_(strain_K12)	83333
665	P0AC65	nrdH	b2673,JW2648	Escherichia_coli_(strain_K12)	83333
1888	P0A772	nrdI	b2674,JW2649	Escherichia_coli_(strain_K12)	83333
4212	P37146	nrdF	b2676,JW2651	Escherichia_coli_(strain_K12)	83333
2608	P14175	proV	b2677,JW2652	Escherichia_coli_(strain_K12)	83333
554	P14176	proW	b2678,JW2653	Escherichia_coli_(strain_K12)	83333
2042	P0AFM2	proX	b2679,JW2654	Escherichia_coli_(strain_K12)	83333
2388	P76628	ygaY	b2681,JW2655	Escherichia_coli_(strain_K12)	83333
3334	P76630	ygaZ	b2682,JW2657	Escherichia_coli_(strain_K12)	83333
3886	P0ACR9	mprA	b2684,JW2659	Escherichia_coli_(strain_K12)	83333
1326	P27303	emrA	b2685,JW2660	Escherichia_coli_(strain_K12)	83333
317	P0AEJ0	emrB	b2686,JW2661	Escherichia_coli_(strain_K12)	83333
1500	P45578	luxS	b2687,JW2662	Escherichia_coli_(strain_K12)	83333
3341	P0A6W9	gshA	b2688,JW2663	Escherichia_coli_(strain_K12)	83333
3550	P0ADR0	yqaA	b2689,JW2664	Escherichia_coli_(strain_K12)	83333
3787	P77475	yqaB	b2690,JW2665	Escherichia_coli_(strain_K12)	83333
4235	P69913	csrA	b2696,JW2666	Escherichia_coli_(strain_K12)	83333
584	P00957	alaS	b2697,JW2667	Escherichia_coli_(strain_K12)	83333
340	P33596	recX	b2698,JW2668	Escherichia_coli_(strain_K12)	83333
3140	P0A7G6	recA	b2699,JW2669	Escherichia_coli_(strain_K12)	83333
1866	P0A6G3	pncC	b2700,JW2670	Escherichia_coli_(strain_K12)	83333
3509	P41052	mltB	b2701,JW2671	Escherichia_coli_(strain_K12)	83333
2181	P56579	srlA	b2702,JW5429	Escherichia_coli_(strain_K12)	83333
679	P56580	srlE	b2703,JW5430	Escherichia_coli_(strain_K12)	83333
36	P05706	srlB	b2704,JW2673	Escherichia_coli_(strain_K12)	83333
3705	P05707	srlD	b2705,JW2674	Escherichia_coli_(strain_K12)	83333
[truncated: 53,836 more rows]
