# Supplementary material for: SalmoNet, an integrated network of ten Salmonella enterica strains reveals common and distinct pathways to host adaptation
Source: NPJ Syst Biol Appl. 2017 Oct 18;3:31. doi: 10.1038/s41540-017-0034-z (PMC5647365; doi:10.1038/s41540-017-0034-z)
Supplement: Supplementary file 5 — SI table 4 [file 41540_2017_34_MOESM5_ESM.xlsx]

## Sheet: Binding sites
Supplementary Table 4: List of transcription factors with their binding site information.
Transcription factor	Strain	Type of experiment	Reference (Pubmed IDs)	Length of binding motif	Number of binding sites obtained from the corresponding reference(s)	Binding sites from literature
AraC	Salmonella enterica serovar Typhimurium 14028s	High-throughput (HT)	24272778	19	5	GCGAATAATTACCGCCATC	CGTAGCCATTTAATCCATA	CATAGCATAATAATGAATA	ATTAGCATTTTTGTCCATA	TATGGCTGGAATGTCCACA
ArcA*	Salmonella enterica serovar Typhimurium 14028s	Low-throughput (LT)	21144897	10	1	TGTTAATGTA
CueR	Salmonella enterica serovar Typhimurium 14028s	Low-throughput (LT)	20807206	27	3	TTGACCTTAACCTTGCTGGAAGGTTTA	TTGACCTTCCCGTTAGGGCAGGGTCTA	TTGACCTTTCCCTTAGGGGAACCCCTA
FimY*	Salmonella enterica serovar Typhimurium LB5010/LB5010 fimY/LB5010 fimZ	Low-throughput (LT)	24462182	23	1	TCTGTTATTACATAACAAATACT
Fis	Salmonella enterica serovar Typhimurium SF530	Low-throughput (LT)	16777370, 17483226	14	4	GACCGGTATGCAGG	GCTCAGGTAACGCC	GTATATACCGGATG	GCCAGTATCCTTAC
FruR*	Salmonella enterica serovar Typhimurium LT2	Low-throughput (LT)	8230205	12	2	TGAAACGTTTCA	TGAATCGTTTCA
Fur*	Salmonella enterica serovar Typhimurium SL1344	Low-throughput (LT)	21573071	26	1	AATAAAATCAATTTATTCTGTATAAT
GolS	Salmonella enterica serovar Typhimurium 14028s	Low-throughput (LT)	20807206	27	3	TTGACCTTCCAACACTGGCAAGGTCCA	TTGACCTTCCCACAATGGCAAGCTTTA	TTGACCTTTCCTTCGTTGTAACGCCTA
HilA	Salmonella enterica serovar Typhimurium SL1344	High-throughput (HT)	17483226	8	30	TAGCAGGA	CAGGAGGA	AATCAGCA	CAGCAGAA	TTTCAGGA	AATCAGAA	CATCTGCA	CATCAGCA	AATCAGAA	CTTCAGCA	TAGCAGGA	TATCAGGA	TTTCAGGA	AATCAGCA	CAGCAGCA	CATCAGGA	CATCTGGA	TATCAGGA	CATCAGGA	CAGTAGGA	CAGCAGCA	CATCAGCA	TATCAGGA	CATCAGAA	TATCAGGA	CAGGAGGA	CACCAGGA	CATCTGGA	TATCAGTA	CAGCAGAA
HilC	Salmonella enterica serovar Typhimurium 14028s	High-throughput (HT)	27601571	15	43	TGAGCCAAATCTGAC	CTGGCTTATTGTTCT	TGGGCTAATCTTACT	TGAGCTAAAAAACAT	TGAGCTGGTGGTAAA	TGAGCCAAAAGTTGC	CGAGCTATTCATCAT	TGGGCTGATTCTCTG	TGAGCCATTTTTGAA	TTGGCTGATAATTAT	TGGTCTGATAATTAC	TGAGCTTATCATTAG	CGTGCTGATTATTAC	CGGGCTTTTTGTGAT	TGGGCTGAAAGTTCT	TGGGCTGGTTGACGC	TGAGCCATTTTTTCT	CGGGCTGGTATTCAT	TGAGCTAGTTGTATA	TGGGCTTATTGACCA	CGAGCCCATTATCAC	TGAGCCAATAGATAA	TGAGCTTTTTTTTGC	TGCGCTTATTTTTAT	TGGACTAATTGTTAT	TGAGCCAGTTTTTTT	TGAGCTCATTTTCTA	TGAGCCAATATTTTT	TGGGCTATTTGACAT	CGAGCCCATTGTCAC	CGGGCTTATTATTTT	TGAGCTGATTATGGC	TGAGCTGATGGTCTC	TGAGCCAATCGTTAA	TGGTCTGATTGTTAC	TGGGCTGATAGATAC	TGAGCTTAATGTCAT	TGAGCTAATTTTCTA	TGAGCTTGTTATTAC	CGAGCTAATTATCAC	TGAGCTTATTTTTAA	TGAGCTGGTTGTTAA	TGGGCTGATTGTCTC
HilD	Salmonella enterica serovar Typhimurium 14028s	High-throughput (HT)	27601571	12	12	CGGACTTCATTT	TGGTCTGATTGT	CTGGCTTATTGT	CTGGCTTATTGT	CGGGCTTTTTGT	GGGACCTTTTGT	GGGACCTTTTGT	GGGACCTTTTGT	TGAGCTTATTTT	CAGTCTATTTTT	CAGGCCATTGGT	TGCGCTATTTTT
IHF*	Salmonella enterica serovar Typhimurium LT2	Low-throughput (LT)	1511875	13	2	CATCAAGGTTCTC	TAACAATTCATTC
InvF	Salmonella enterica serovar Typhimurium SL1344, Salmonella enterica serovar Typhimurium 14028s	Low-throughput (LT), High-throughput (HT)	11296219, 27601571	11	6	ATTTATTGTTA	ATTTCTTGCTT	ATGCATAGTTA	ATTGGGCGTTT	AAAGGACATTT	AAAGGACTTTT
LeuO*	Salmonella enterica serovar Typhimurium LT2	Low-throughput (LT)	12871947	25	1	CACAATCATACACCAAGTGAATGAT
MetR*	Salmonella enterica serovar Typhimurium SL1344	Low-throughput (LT)	2676984, 7896708, 1904437	24	2	GGCGAAGTGAAGGACTTTCATGAT	ATTCCTCAAGCGCAATTTGTTCAT
MntR*	Salmonella enterica serovar Typhimurium 14028s	Low-throughput (LT)	15659669	22	2	TAACATAGCAAAGGCTATATTC	AAACATAGCAAAGGCTATGTTT
PhoP	Salmonella enterica serovar Typhimurium LT2	High-throughput (HT)	20661307	23	37	TCGGGTTTATATGTTTTTAACAT	TCTGGTTTATCGTTGGTTTAATT	TCATGTTTAAACACGCTTTATTT	TTCTGTTTAAGTTTGTTTGATAT	TAATGTTTCCTTATATTTTAAAT	GTTTAGTGACGTTCTGTTTAAGT	AAATGTTTAGCTTGTATTTAATG	CCTCGTTTAACAATGGTTGAGGA	GGCGGTTGAGGGTTCGTTGAAAA	TATTATTTACGGTGTGTTTAAAC	CTGTGTTTAGAGAGAATTTACAT	CTCTGTTTATAGTTTGTTAAGAT	TCATGATTATAGATTGCTTATTA	TCTGGTTTATTAACTGTTTATCC	CTTTATTGAGGTTGTATTGATAA	CGCTATTGCCGTTTTGTTTATCC	TCTCGTTTAGAAAAGATTTATGG	CTTCGTTTAAGATTGGTTAATTA	AAATGTTTAAGCCCGGTTTAATA	CACGGTTGAGCAACTATTTACTT	CGCCATTGATAAACTGTTTAACA	CGATGTTGTTAAACAGTTTATCA	CTTCGTTGCCTTTACGTTTAACT	GTTTGTTTAGATACGGTTTACTT	TACGGTTTACTTTCTGGTTAAAA	CTGTATTGACGATTGGTTAATGT	CTACAGTTACTCCTGGTTTAAGT	TTTCGTTTAGGTTTTGTTTAAGT	AAATGCGTAAAACTTTCATAACC	ATCTGTTTATGGGCGGCGTCGGC	ACATATTTAAACCCTGTTAGGGT	AACCATTTATAAAATATTTAACT	TTATTTTAACCATCTGTTTAAGC	CTAATAATACTTTTAGTTTAACT	ATTTATTGAGGAGGCATTGAAGC	TGCCGTTACGATATGGTTTAAAT	TATTGTTTTTTGATGGTTTATTA
PmrA*	Salmonella enterica serovar Typhimurium 14028s	Low-throughput (LT)	23690578	30	1	TACACCATTACTTAATATTATCTTAATTTT
RamA*	Salmonella enterica serovar Typhimurium 14028s	Low-throughput (LT)	18577510	20	2	ATGGCACGAAAAACCAAACA	ATGGCACGTAACGCCAACTT
RamR*	Salmonella enterica serovar Typhimurium 14028s	Low-throughput (LT)	22123696	20	2	ATGAGTGCTTACTCACTCAT	ATGAGTGAGTAAGCACTCAT
RcsB*	Salmonella enterica serovar Typhimurium 14028s	Low-throughput (LT)	20724387	25	1	GCATGACGTAAGAGTCTGGAAATTC
RstA*	Salmonella enterica serovar Typhimurium 14028s	Low-throughput (LT)	18790861	14	1	TACATTCCGTCACA
RtsA	Salmonella enterica serovar Typhimurium 14028s	High-throughput (HT)	27601571	18	11	TGAGCTGATGGTCTCCGT	TGGGCTGAAAGTTCTGCT	CGAGCTGAACTTTATCTC	TGGCCCGATCCTGATGCC	CGGGCCGATATTGATATT	TGACCCGATCTTCACAGC	TGAGCTAATTTTTATACC	TGAGCTGATATTTACTCT	CGCGCCGATTTTTACACC	TGGTCTGATTGTTACACC	TGGGCTGATAGATACACC
RtsB	Salmonella enterica serovar Typhimurium 14028s	High-throughput (HT)	27601571	18	27	TGATTAGGATTATTCATA	TGCCTAAGATTTTTCCTA	TGAATAAGAATTTTCTTA	ATATTAAGAATATTCCTG	TCATCCAGATTATTCCTA	GCTTTAGGATTTTTCCTG	AATTCAGGAATATTCCTG	AGATCAAGAATTTTCTTA	TAATTACGATTATTCCTA	TGTTTCGGATAATTCTGA	AGGTTAAGATTATTCGTA	AGTATGGGAATATTCCGA	TTAATAAGAATATTCCCA	AGATTAAGACAATTCTTA	TGGTTAAGATTAGTCCTG	GCTTTAGGACTTTTCCTG	AGCATAGGAATATTCAGA	TTTATGAGATTATTCTTA	AGCCCAGGATAATTCCTG	TCTCTAAGACTTTTCTGA	TGTCCAGGAGTTTTCCTG	TTTTTACGAAAATTCCTG	TCGTCAGGAAAATTCTGA	AGTATCGGATTATTCACA	TCCATCGGATTCTTCTTA	CAGATAGGAATTTTCTTG	TCTCTCAGATTATTCTCT
SlyA	Salmonella enterica serovar Typhimurium 14028s	Low-throughput (LT)	11882648, 15208313, 15813739	12	5	TTAGCAAGCTAA	TACTCTTTAGTTTTTGTCTTA	TTTGGAATGTAA	TTAGCATGTTAA	TTAGCATTCAAA
SoxS*	Salmonella enterica serovar Typhimurium 14028s	Low-throughput (LT)	19460824	30	1	TTTGCATAGCGTGAATATGTCAAAATTGAT
SprB	Salmonella enterica serovar Typhimurium 14028s	High-throughput (HT)	27601571	10	21	TTTAATATCA	ATTATTTTCA	GTTTTTCTCG	ATTATTATCA	ATTTGTCCGA	ATTAGTCTTA	TTTTTTCTTA	AATAATCTGA	AATTGTCTTA	ATTTTTATCA	ATTAATCCTA	ATTTATCTCA	TTTTGTCTTA	ATTATTATCA	ATTTTTCAGA	ATTCCTCTTA	ATTTATCTTA	ATTTGTCACG	TTTTATCTGA	TTTTTTTTCA
SsrB	Salmonella enterica serovar Typhimurium 14028s, Salmonella enterica serovar Typhimurium SL1344	Low-throughput (LT), High-throughput (HT)	15491370, 20300643	18	27	CTACGGTGATTACCCTAT	TTTAGGTTACGTTCAGAT	ATCAGGTGTAAATCTGAT	ATCCGCCGATAACCTTAT	ATCAGGTTTTTACGCCAT	CTCAGGTTTTATACTGAT	ATTCGATTTAGTACTGAT	ATCGATTAATCTTCTGAT	ATCAGGCTTTTTACGGAT	ATCAGCAAAACACCTTAT	TTCAGGTATATACCGGAT	ATCAGGTTTTATTCTGAT	ATACAGCGTAAACCTGAT	ATCAGGTGTTTCACCGAT	TTCCGGCATAGACCATCA	ATACACCATTTACCTGAT	ATCCAGTTGATATCTTAT	ATCAGGTTTTTATATGTT	CTAAGGTTAAAACCCGAT	TTAAGGTTAAAAACTGAT	ATCAGATAAAAACCTGAT	ATCCGCCGATAACCTTAT	ATCAGGTCTATGCCTGAT	AGGGGGTATTCACCTTAT	ACCATCGATTAATCTTCT	ACCATTACTTAATATTAT	GCCAGTCCTTAATGGCAT
YncC*	Salmonella enterica serovar Typhimurium 14028s	Low-throughput (LT)	20713450	22	1	AAAATATAGAATATATTATCTC
* indicates transcription factors for which sites from orthological target genes from other Salmonella strains were retrieved to construct the Position Specific Scoring Matrices (PSSMs)
