# Supplementary material for: SalmoNet, an integrated network of ten Salmonella enterica strains reveals common and distinct pathways to host adaptation
Source: NPJ Syst Biol Appl. 2017 Oct 18;3:31. doi: 10.1038/s41540-017-0034-z (PMC5647365; doi:10.1038/s41540-017-0034-z)
Supplement: Supplementary file 6 — SI table 5 [file 41540_2017_34_MOESM6_ESM.xlsx]

## Sheet: matrix-quality results
Supplementary Table 5: Optimal P-values determined for every TF-strain combination in the study.
Transcription factor (TF)	TF function	Reference (Pubmed IDs)	TF binding motif consensus (IUPAC format)	Length of binding motif	S Agona SL483	S Choleraesuis SC-B67	S Dublin CT 02021853	S Enteritidis P125109	S Gallinarum 287/91	S Heidelberg SL476	S Newport SL254	S Paratyphi A ATCC 9150	S Typhi strain CT18	S Typhimurium LT2	S Typhimurium SL1344
AraC	Transcription activator of genes involved in arabinose metabolism	24272778	TaTgGmttwwwtgkCyAyr	19	2.63381e-05	7.19563e-06	4.99305e-06	2.41967e-06	2.43372e-06	3.28791e-06	4.2084e-06	6.60557e-06	1.42977e-05	2.33839e-06	2.26578e-06
ArcA	Oxidative stress response regulator	21144897	TGTTAATGTA	10	1e-05	1e-05	1e-05	1e-05	1e-05	1e-05	1e-05	1e-05	1e-05	1e-05	1e-05
CueR	Regulation of copper sensing and metabolism	20807206	TARRSSYTSCMSYAASGKDAAGGTCAA	27	2.21007e-05	3.25577e-05	2.4399e-05	3.44509e-05	2.78857e-05	2.58086e-05	2.73325e-05	1.29084e-05	1.12648e-05	2.27486e-05	1.88862e-05
FimY	Fimbrial structural biosynthesis	24462182	TCTGTTATTACATAACAAATACT	23	1.52849e-05	1.4705e-05	1.27728e-05	8.23223e-07	8.27932e-07	8.40876e-07	8.61421e-07	8.42939e-07	6.91274e-07	7.9578e-07	7.70905e-07
Fis	Regulation of type III secretion system genes	16777370, 17483226	shhmvkrTmhhkvC	14	1e-05	1e-05	1e-05	1e-05	1e-05	1e-05	1e-05	1e-05	1e-05	1e-05	1e-05
FruR	Carbon and sugar metabolism	8230205	TGAAACGTTTCA	12	1e-05	6.15544e-06	1e-05	6.22283e-06	4.69474e-06	1e-05	1e-05	7.95919e-06	2.62774e-06	3.0054e-06	2.91312e-06
Fur	Iron uptake, virulence	21573071	ATTATACAGAATAAATTGATTTTATT	26	1.00691e-05	9.13338e-06	1.03966e-05	1.00316e-05	1.68142e-06	1.45416e-05	2.89272e-05	1.99284e-05	1.2615e-05	4.76868e-05	1.56577e-06
GolS	Regulation of Au sensing and metabolism	20807206	TwGACCTTsCmAcwrTGGsAAGGTCaA	27	3.13093e-05	4.75844e-05	2.61418e-05	3.19301e-05	1.94355e-05	3.78527e-05	2.2924e-05	2.1514e-05	2.32336e-05	4.63097e-05	5.19371e-05
HilA	Regulation of Salmonella pathogenicity island 1 (SPI-1), virulence	17483226	yAtCAGgA	8	1e-05	1e-05	1e-05	1e-05	1e-05	1e-05	1e-05	1e-05	1e-05	1e-05	1e-05
RamA	Response to multiple enviromental signals; expression of multidrug efflux systems	18577510	AAGTTGGCGTTACGTGCCAT	20	1.58973e-05	2.17036e-05	1.00436e-05	1.29711e-05	1.3046e-05	1.48799e-05	1.26985e-05	1.07897e-05	1.22731e-05	1.17526e-05	1.29054e-05
HilC	Regulation of Salmonella pathogenicity island 1 (SPI-1), virulence	27601571	tGrGCtrwTwgTyah	15	1e-05	1e-05	1e-05	1e-05	1e-05	1e-05	1e-05	1e-05	1e-05	1e-05	1e-05
RtsB	Expression of the flagellar genes, invasion, motility	27601571	wgwwtArGAwTwTTCytr	18	8.20349e-05	7.39533e-05	6.20549e-05	5.77753e-05	5.9726e-05	4.65865e-05	5.43927e-05	7.88565e-05	7.97216e-05	7.90932e-05	7.96474e-05
IHF	Integration host factor	1511875	sAkmAmskTkmTs	13	1e-05	1e-05	1e-05	1e-05	1e-05	1e-05	1e-05	1e-05	1e-05	1e-05	1e-05
RcsB	Regulation of envelope genes, virulence	20724387	GCATGACGTAAGAGTCTGGAAATTC	25	1.81983e-06	6.60661e-06	8.61401e-07	3.32679e-06	2.50928e-06	8.50517e-07	8.71496e-07	7.66534e-06	1.39527e-06	8.04073e-06	7.78871e-06
InvF	Type III secretion chaperone-dependent regulation	11296219, 27601571	AAAsGwCctwT	11	1e-05	1e-05	1e-05	1e-05	1e-05	1e-05	1e-05	1e-05	1e-05	1e-05	1e-05
LeuO	Global transcriptional derepression	12871947	CACAATCATACACCAAGTGAATGAT	25	2.72975e-06	8.25827e-07	1.7228e-06	1.66339e-06	1.67286e-06	1.70103e-06	1.74299e-06	1.70341e-06	1.39527e-06	2.41222e-06	2.33661e-06
MetR	Regulator of methionin biosynthetic genes	2676984, 7896708, 1904437	rkyvhdvwrrhsswhywybwysmy	24	1e-05	4.92824e-06	1.99512e-05	4.96469e-06	4.99301e-06	3.46729e-05	4.33222e-06	6.77849e-06	4.16668e-06	1.59984e-06	4.64927e-06
MntR	Regulator of manganese transport systems	15659669	AAACATAGCCTTTGCTATGTTT	22	0.000167135	0.000102382	0.000109217	0.000101559	9.9671e-05	9.19717e-05	7.62228e-05	8.38593e-05	5.71136e-05	5.85837e-05	6.05901e-05
PhoP	Regulator of magenisum metabolism, virulence	20661307	wwwTawwymrwwyyTrwwyaawd	23	1e-05	1e-05	1e-05	1e-05	1e-05	1e-05	1e-05	1e-05	1e-05	1e-05	1e-05
PmrA	Regulation of lipopolysaccharide (LPS) modification genes	23690578	AAAATTAAGATAATATTAAGTAATGGTGTA	30	1.87503e-06	1.697e-06	1e-05	1e-05	1e-05	1.75026e-06	1.16633e-05	1e-05	1e-05	1e-05	1e-05
RamR	Multidrug resistance	22123696	ATGAGTGCTTACTCACTCAT	20	2.29628e-05	1.28614e-05	1.75763e-05	3.89132e-05	3.6692e-05	5.86929e-05	5.16406e-05	2.82192e-05	2.79555e-05	3.21239e-05	1.44236e-05
RstA	Regulator of iron acquisiton genes	18790861	TGTGACGGAATGTA	14	8.51937e-07	1.55602e-06	8.08392e-07	7.86024e-07	7.90654e-07	7.98675e-07	8.17426e-07	8.04402e-07	6.63164e-07	7.59357e-07	7.35974e-07
RtsA	Regulation of Salmonella pathogenicity island 1 (SPI-1), virulence	27601571	yGrGCyRATwKTtAYwcy	18	1.23627e-05	4.77118e-06	8.27398e-06	2.4073e-06	2.42132e-06	2.53365e-05	1.3389e-05	1.39642e-05	8.78289e-06	4.65254e-06	1.05195e-05
SlyA	Virulence	11882648, 15208313, 15813739	TTArCwwGyTAA	12	3.36633e-05	3.53938e-05	6.07171e-05	4.35598e-05	4.06877e-05	3.31537e-05	3.55411e-05	3.82041e-05	7.29198e-05	7.0627e-05	5.97189e-05
SoxS	Expression of osmoregulatory genes	19460824	TTTGCATAGCGTGAATATGTCAAAATTGAT	30	1.87503e-06	4.2425e-06	2.65957e-06	3.41314e-06	3.43229e-06	2.62539e-06	2.69152e-06	1.74803e-06	1.4276e-06	3.30073e-06	3.19671e-06
SprB	Regulation of Salmonella pathogenicity islands, virulence	27601571	wTTwwTCTyA	10	1e-05	1e-05	1e-05	1e-05	1e-05	1e-05	1e-05	1e-05	1e-05	1e-05	1e-05
SsrB	Response regulator of the SsrA-SsrB two-component system which modulates virulence and pathogenicity	15491370, 20300643	ATCAGgTwwwwAcCTGAT	18	5.06173e-05	5.08926e-05	6.04001e-05	4.97509e-05	4.92336e-05	2.69711e-05	3.93301e-05	3.61425e-05	2.63487e-05	1.86102e-05	3.68181e-05
YncC	Virulence	20713450	AAAATATAGAATATATTATCTC	22	1.1619e-05	6.50044e-06	1.92649e-05	2.45708e-06	2.47118e-06	6.68885e-06	4.28218e-06	8.38593e-07	4.12869e-06	3.95836e-06	3.83481e-06
HilD	Regulation of Salmonella pathogenicity island 1 (SPI-1), virulence	27601571	bgGrCywwTTkT	12	1e-05	1e-05	1e-05	1e-05	1e-05	1e-05	1e-05	1e-05	1e-05	1e-05	1e-05
