# Supplementary material for: SalmoNet, an integrated network of ten Salmonella enterica strains reveals common and distinct pathways to host adaptation
Source: NPJ Syst Biol Appl. 2017 Oct 18;3:31. doi: 10.1038/s41540-017-0034-z (PMC5647365; doi:10.1038/s41540-017-0034-z)
Supplement: Supplementary file 7 — SI table 6 [file 41540_2017_34_MOESM7_ESM.xlsx]

## Sheet: Legend
Supplementary Table 6: Interaction matrices for each of the networks. 1 denotes the presence of an interaction while 0 denotes the absence of an interaction.

## Sheet: Metabolic layer
			S typhi strain CT18	S choleraesuis SC B67	S dublin CT 02021853	S gallinarum 287/91	S paratyphi A ATCC 9150	S agona SL483	S enteritidis P125109	S heidelberg SL476	S newport SL254	S typhimurium LT2	S typhimurium SL1344
Node 1 Ortholog group ID	Node 2 Ortholog group ID	Edge tag	EIP	EIP	EIP	EIP	EIP	GIP	GIP	GIP	GIP	GIP	GIP
0	3361	0-3361	1	1	1	0	1	1	1	1	1	1	1
0	868	0-868	1	1	1	1	1	1	1	1	1	1	1
0	1336	0-1336	1	1	1	1	1	1	1	1	1	1	1
0	464	0-464	1	1	1	1	1	1	1	1	1	1	1
4	1987	4-1987	1	1	1	1	1	1	1	1	1	1	1
8	1788	8-1788	1	1	1	1	1	1	1	1	1	1	1
8	3866	8-3866	1	1	1	1	1	1	1	1	1	1	1
8	1200	8-1200	1	1	1	1	1	1	1	1	1	1	1
8	4212	8-4212	1	1	1	1	0	1	1	1	1	1	1
15	1228	15-1228	1	1	1	1	1	1	1	1	1	1	1
17	1642	17-1642	1	1	1	1	1	1	1	1	1	1	1
17	561	17-561	1	1	1	1	1	1	1	1	1	1	1
17	1686	17-1686	1	1	1	1	1	1	1	1	1	1	1
17	4671	17-4671	1	0	0	0	1	0	0	0	0	1	1
20	4117	20-4117	1	1	1	1	1	1	1	1	1	1	1
20	3186	20-3186	1	1	1	1	1	1	1	1	1	1	1
22	1760	22-1760	1	1	1	1	1	1	1	1	1	1	1
22	8	22-8	1	1	1	1	1	1	1	1	1	1	1
22	4212	22-4212	1	1	1	1	0	1	1	1	1	1	1
30	2449	30-2449	1	1	1	1	1	1	1	1	1	1	1
31	2061	31-2061	1	1	1	1	1	1	1	1	1	1	1
33	674	33-674	0	1	1	1	1	1	1	1	1	1	1
33	1262	33-1262	0	1	1	1	1	1	1	1	1	1	1
33	403	33-403	0	1	1	1	1	1	1	1	1	1	1
33	872	33-872	0	1	1	1	1	1	1	1	1	1	1
33	1294	33-1294	0	1	1	1	1	1	1	1	1	1	1
33	457	33-457	0	1	1	1	1	1	1	1	1	1	1
33	82	33-82	0	1	1	1	1	1	1	1	1	1	1
36	679	36-679	1	1	1	1	1	1	1	1	1	1	1
38	3726	38-3726	1	1	1	1	1	1	1	1	1	1	1
38	2177	38-2177	1	1	1	1	1	1	1	1	1	1	1
41	2227	41-2227	1	1	1	1	1	1	1	1	1	1	1
41	38	41-38	1	1	1	1	1	1	1	1	1	1	1
41	1982	41-1982	1	1	1	1	1	1	1	1	1	1	1
51	3420	51-3420	1	1	1	1	1	1	1	1	1	1	1
51	2449	51-2449	1	1	1	1	1	1	1	1	1	1	1
56	319	56-319	1	0	1	1	1	1	1	1	1	1	1
56	1479	56-1479	1	0	1	1	1	1	1	1	1	1	1
56	2654	56-2654	1	0	1	1	1	1	1	1	0	1	1
65	1321	65-1321	1	1	1	1	1	1	1	1	1	1	1
65	3138	65-3138	1	1	1	1	1	1	1	1	1	1	1
65	3872	65-3872	1	1	1	1	1	1	1	1	1	1	1
68	3188	68-3188	1	1	1	1	1	1	1	1	1	1	1
68	1016	68-1016	1	1	1	1	1	1	1	1	1	1	1
70	1820	70-1820	1	1	1	1	1	1	1	1	1	1	1
70	2617	70-2617	1	1	1	1	1	1	1	1	1	1	1
70	3311	70-3311	1	1	1	1	1	1	1	1	1	1	1
70	1712	70-1712	1	1	1	1	1	1	1	1	1	1	1
72	910	72-910	1	1	1	1	1	1	1	1	1	1	1
72	654	72-654	1	1	1	1	1	1	1	1	1	1	1
82	872	82-872	0	1	1	1	1	1	1	1	1	1	1
82	457	82-457	0	1	1	1	1	1	1	1	1	1	1
84	3699	84-3699	1	1	1	1	1	1	1	1	1	1	1
84	884	84-884	1	1	1	1	1	1	1	1	1	1	1
86	86	86-86	1	1	1	1	1	1	1	1	1	1	1
86	3880	86-3880	1	1	1	1	1	1	1	1	1	1	1
86	2122	86-2122	1	1	1	1	1	1	1	1	1	1	1
86	2770	86-2770	1	1	1	1	1	1	1	1	1	1	1
88	2426	88-2426	1	0	1	1	1	1	1	1	1	1	1
88	4074	88-4074	1	0	1	1	1	1	1	1	1	1	1
88	4524	88-4524	0	0	0	0	0	0	0	0	0	0	1
89	2568	89-2568	1	1	1	1	1	1	1	1	1	1	1
90	3171	90-3171	1	1	1	1	1	1	1	1	1	1	1
90	2524	90-2524	1	1	1	1	1	1	1	1	1	1	1
92	2962	92-2962	1	1	1	1	1	1	1	1	1	1	1
92	3673	92-3673	1	1	1	1	1	1	1	1	1	1	1
96	798	96-798	1	1	1	1	1	1	1	1	1	1	1
97	2170	97-2170	1	0	1	1	1	1	1	1	1	1	1
97	1796	97-1796	1	0	1	1	1	1	1	1	1	1	1
100	2771	100-2771	1	1	1	1	1	1	1	1	1	1	1
101	1266	101-1266	1	1	1	1	1	1	1	1	1	1	1
111	2212	111-2212	1	1	1	1	1	1	1	1	1	1	1
111	3056	111-3056	1	1	1	1	1	1	1	1	1	1	1
111	561	111-561	1	1	1	1	1	1	1	1	1	1	1
111	1686	111-1686	1	1	1	1	1	1	1	1	1	1	1
121	3615	121-3615	1	1	1	1	1	1	1	1	1	1	1
121	561	121-561	1	1	1	1	1	1	1	1	1	1	1
121	1686	121-1686	1	1	1	1	1	1	1	1	1	1	1
124	3817	124-3817	0	1	1	1	0	1	1	1	1	1	1
124	900	124-900	1	1	1	1	1	1	1	1	1	1	1
126	3144	126-3144	1	1	1	1	1	1	1	1	1	1	1
126	376	126-376	1	1	1	1	1	1	1	1	1	1	1
126	2222	126-2222	1	1	1	1	1	1	1	1	1	1	1
126	4039	126-4039	1	1	1	1	1	1	1	1	1	1	1
126	1280	126-1280	0	0	1	1	1	1	1	1	1	1	1
136	1408	136-1408	0	0	1	1	1	1	1	1	1	1	1
138	840	138-840	1	1	1	1	1	1	1	1	1	1	1
138	1972	138-1972	1	1	1	1	1	1	1	1	1	1	1
138	2393	138-2393	1	1	1	1	1	1	1	1	1	1	1
138	1617	138-1617	1	1	1	1	1	1	1	1	1	1	1
138	1306	138-1306	1	1	1	1	1	1	1	1	1	1	1
138	192	138-192	1	1	0	1	1	0	1	0	0	1	1
144	1843	144-1843	1	1	1	1	1	1	1	1	1	1	1
158	4241	158-4241	1	1	1	1	1	1	1	1	1	1	1
158	1236	158-1236	0	1	1	1	1	1	1	1	1	1	1
158	882	158-882	1	1	1	1	1	1	1	1	1	1	1
158	1881	158-1881	1	1	1	1	1	1	1	1	1	1	1
158	2511	158-2511	1	1	1	1	1	1	1	1	1	1	1
163	3418	163-3418	1	1	1	1	1	1	1	1	1	1	1
164	2030	164-2030	0	1	1	1	0	1	1	1	1	1	1
166	1990	166-1990	1	1	1	0	1	1	1	1	1	1	1
180	714	180-714	1	1	1	1	1	1	1	1	1	1	1
185	277	185-277	1	1	1	1	1	1	1	1	1	1	1
185	2040	185-2040	1	1	1	1	1	1	1	1	1	1	1
187	1829	187-1829	1	1	1	1	1	1	1	1	1	1	1
187	2040	187-2040	1	1	1	1	1	1	1	1	1	1	1
189	876	189-876	1	1	1	1	1	1	1	1	1	1	1
189	389	189-389	1	1	1	1	1	1	1	1	1	1	1
189	3308	189-3308	1	1	1	1	1	1	1	1	1	1	1
192	1337	192-1337	1	1	0	1	1	0	1	0	0	1	1
192	2964	192-2964	1	1	0	1	1	0	1	0	0	1	1
192	840	192-840	1	1	0	1	1	0	1	0	0	1	1
192	2745	192-2745	1	1	0	1	1	0	1	0	0	1	1
205	2432	205-2432	1	1	1	1	1	1	1	1	1	1	1
205	2474	205-2474	1	1	1	0	1	1	1	1	1	1	1
205	3331	205-3331	0	1	1	1	0	0	1	1	1	1	1
205	348	205-348	1	1	1	1	1	1	1	1	1	1	1
205	3542	205-3542	1	1	1	1	1	1	1	1	1	1	1
205	2593	205-2593	1	1	1	1	1	1	1	1	1	1	1
205	1018	205-1018	1	1	0	1	1	0	1	0	0	1	1
207	798	207-798	1	1	1	1	1	1	1	1	1	1	1
210	2575	210-2575	0	1	1	1	0	1	1	1	1	1	1
210	1810	210-1810	1	1	1	0	1	1	1	1	1	1	1
215	72	215-72	1	1	1	1	1	1	1	1	1	1	1
216	3418	216-3418	1	1	1	1	1	1	1	1	1	1	1
216	3015	216-3015	1	1	1	1	1	1	1	1	1	1	1
216	163	216-163	1	1	1	1	1	1	1	1	1	1	1
216	3534	216-3534	1	1	1	1	1	1	1	1	1	1	1
216	721	216-721	1	1	1	1	1	1	1	1	1	1	1
216	3199	216-3199	1	1	1	1	1	1	1	1	1	1	1
218	3270	218-3270	1	1	1	1	1	1	1	1	1	1	1
218	2449	218-2449	1	1	1	1	1	1	1	1	1	1	1
220	4037	220-4037	0	1	1	1	1	1	1	1	1	1	1
220	705	220-705	1	1	1	1	1	1	1	1	1	1	1
220	3368	220-3368	1	1	1	1	1	1	1	1	1	1	1
220	3433	220-3433	1	1	1	1	1	1	1	1	1	1	1
220	4050	220-4050	1	1	1	1	1	1	1	1	1	1	1
225	4417	225-4417	1	1	1	1	1	1	1	1	1	1	1
225	4304	225-4304	1	1	1	1	1	1	1	1	1	1	1
231	111	231-111	1	1	1	1	1	1	1	1	1	1	1
231	2212	231-2212	1	1	1	1	1	1	1	1	1	1	1
231	3056	231-3056	1	1	1	1	1	1	1	1	1	1	1
231	2705	231-2705	1	1	1	1	0	1	1	1	1	1	1
231	2457	231-2457	1	1	1	1	1	1	1	1	1	1	1
231	313	231-313	1	1	1	1	1	1	1	1	1	1	1
231	561	231-561	1	1	1	1	1	1	1	1	1	1	1
231	1686	231-1686	1	1	1	1	1	1	1	1	1	1	1
231	3243	231-3243	1	1	1	1	1	1	1	1	1	1	1
234	72	234-72	1	1	1	1	1	1	1	1	1	1	1
234	3699	234-3699	1	1	1	1	1	1	1	1	1	1	1
234	2753	234-2753	1	1	1	1	1	1	1	1	1	1	1
234	2760	234-2760	1	1	1	1	1	1	1	1	1	1	1
234	1009	234-1009	1	1	1	1	0	1	1	1	1	1	1
234	884	234-884	1	1	1	1	1	1	1	1	1	1	1
234	219	234-219	1	1	1	1	1	1	1	1	1	1	1
234	2903	234-2903	1	1	1	1	0	1	1	1	1	1	1
237	591	237-591	0	1	1	1	1	1	1	1	1	1	1
240	1788	240-1788	1	1	1	1	1	1	1	1	1	1	1
240	3171	240-3171	1	1	1	1	1	1	1	1	1	1	1
240	3866	240-3866	1	1	1	1	1	1	1	1	1	1	1
240	1197	240-1197	1	1	1	1	1	1	1	1	1	1	1
240	2524	240-2524	1	1	1	1	1	1	1	1	1	1	1
240	1200	240-1200	1	1	1	1	1	1	1	1	1	1	1
240	2794	240-2794	1	1	1	1	1	1	1	1	1	1	1
240	1938	240-1938	1	1	1	1	1	1	1	1	1	1	1
242	2449	242-2449	1	1	1	1	1	1	1	1	1	1	1
243	2137	243-2137	1	1	1	1	1	1	1	1	1	1	1
243	1445	243-1445	1	1	1	1	1	1	1	1	1	1	1
248	2641	248-2641	1	1	1	1	1	1	1	1	1	1	1
248	1845	248-1845	1	1	1	1	1	1	1	1	1	1	1
248	1641	248-1641	1	1	1	1	1	1	1	1	1	1	1
251	295	251-295	1	1	1	1	1	1	1	1	1	1	1
251	2469	251-2469	1	1	1	1	1	1	1	1	1	1	1
251	572	251-572	1	1	1	1	1	1	1	1	1	1	1
251	439	251-439	1	1	1	1	1	1	1	1	1	1	1
251	731	251-731	1	1	1	1	1	1	1	1	1	1	1
251	1041	251-1041	1	1	1	1	1	1	1	1	1	1	1
251	3846	251-3846	1	1	1	1	1	1	1	1	1	1	1
251	3490	251-3490	1	1	1	1	1	1	1	1	1	1	1
251	2034	251-2034	1	1	1	1	1	1	1	1	1	1	1
251	2936	251-2936	1	1	1	1	1	1	1	1	1	1	1
251	1329	251-1329	1	1	1	1	1	1	1	1	1	1	1
251	120	251-120	1	1	1	1	1	1	1	1	1	1	1
252	2904	252-2904	1	1	1	1	1	1	1	1	1	1	1
256	2363	256-2363	0	1	1	0	0	1	1	1	1	1	1
263	861	263-861	1	1	1	1	1	1	1	1	1	1	1
263	1454	263-1454	1	1	1	1	1	1	1	1	1	1	1
263	2114	263-2114	1	1	1	1	1	1	1	1	1	1	1
263	933	263-933	1	1	1	1	1	1	1	1	1	1	1
263	3279	263-3279	1	1	1	1	1	1	1	1	1	1	1
263	3454	263-3454	1	1	1	1	1	1	1	1	1	1	1
268	1774	268-1774	1	1	1	1	1	1	1	1	1	1	1
268	3104	268-3104	1	1	1	1	1	1	1	1	1	1	1
268	2702	268-2702	1	1	1	1	1	1	1	1	1	1	1
268	2871	268-2871	1	1	1	1	1	1	1	1	1	1	1
268	636	268-636	1	1	1	1	1	1	1	1	1	1	1
269	591	269-591	0	1	1	1	1	1	1	1	1	1	1
269	237	269-237	1	1	1	1	1	1	1	1	1	1	1
271	1642	271-1642	1	1	1	1	1	1	1	1	1	1	1
271	561	271-561	1	1	1	1	1	1	1	1	1	1	1
271	1686	271-1686	1	1	1	1	1	1	1	1	1	1	1
271	17	271-17	1	1	1	1	1	1	1	1	1	1	1
275	1192	275-1192	1	1	1	1	1	1	1	1	1	1	1
277	1793	277-1793	1	1	1	1	1	1	1	1	1	1	1
277	3060	277-3060	1	1	1	1	1	1	1	1	1	1	1
279	2449	279-2449	1	1	1	1	1	1	1	1	1	1	1
284	3227	284-3227	1	1	1	1	1	1	1	1	1	1	1
284	3199	284-3199	1	1	1	1	1	1	1	1	1	1	1
284	138	284-138	1	1	1	1	1	1	1	1	1	1	1
288	1849	288-1849	1	1	1	1	1	1	1	1	1	1	1
291	223	291-223	1	1	1	0	1	1	1	1	1	1	1
291	2646	291-2646	1	1	1	1	1	1	1	1	1	1	1
291	2693	291-2693	1	1	1	1	1	1	1	1	1	1	1
291	1770	291-1770	1	1	1	1	1	1	1	1	1	1	1
293	4151	293-4151	1	1	1	1	1	1	1	1	1	1	1
293	1209	293-1209	1	1	1	1	1	1	1	1	1	1	1
293	2946	293-2946	1	1	1	1	1	1	1	1	1	1	1
294	1612	294-1612	0	1	1	1	1	1	1	1	1	1	1
295	2469	295-2469	1	1	1	1	1	1	1	1	1	1	1
295	572	295-572	1	1	1	1	1	1	1	1	1	1	1
295	439	295-439	1	1	1	1	1	1	1	1	1	1	1
295	731	295-731	1	1	1	1	1	1	1	1	1	1	1
295	1041	295-1041	1	1	1	1	1	1	1	1	1	1	1
295	3846	295-3846	1	1	1	1	1	1	1	1	1	1	1
295	3490	295-3490	1	1	1	1	1	1	1	1	1	1	1
295	2034	295-2034	1	1	1	1	1	1	1	1	1	1	1
295	2936	295-2936	1	1	1	1	1	1	1	1	1	1	1
295	1329	295-1329	1	1	1	1	1	1	1	1	1	1	1
295	120	295-120	1	1	1	1	1	1	1	1	1	1	1
307	2071	307-2071	1	1	1	1	1	1	1	1	1	1	1
307	844	307-844	1	1	1	1	1	1	1	1	1	1	1
307	3083	307-3083	1	1	1	1	1	1	1	1	1	1	1
307	3518	307-3518	1	1	1	1	1	1	1	1	1	1	1
307	2016	307-2016	1	1	1	1	1	1	1	1	1	1	1
307	1749	307-1749	1	1	1	1	1	1	1	1	1	1	1
307	1494	307-1494	1	0	1	1	1	1	1	1	1	1	1
307	1509	307-1509	1	1	1	1	1	1	1	1	1	1	1
309	2037	309-2037	1	1	1	1	1	1	1	1	1	1	1
310	1919	310-1919	1	1	1	1	1	1	1	1	1	1	1
310	427	310-427	1	1	1	1	1	1	1	1	1	1	1
310	708	310-708	1	1	1	1	1	1	1	1	1	1	1
312	277	312-277	1	1	1	1	1	1	1	1	1	1	1
312	1793	312-1793	1	1	1	1	1	1	1	1	1	1	1
312	3060	312-3060	1	1	1	1	1	1	1	1	1	1	1
313	2489	313-2489	1	1	1	1	1	1	1	1	1	1	1
313	561	313-561	1	1	1	1	1	1	1	1	1	1	1
313	1686	313-1686	1	1	1	1	1	1	1	1	1	1	1
313	1728	313-1728	1	1	1	1	1	1	1	1	1	1	1
313	2322	313-2322	1	1	1	1	1	1	1	1	1	1	1
313	3800	313-3800	1	1	1	1	1	1	1	1	1	1	1
313	3390	313-3390	1	1	1	1	1	1	1	1	1	1	1
320	1411	320-1411	1	0	1	0	1	1	0	1	1	1	0
320	4111	320-4111	1	1	1	1	1	1	1	1	1	1	1
329	671	329-671	0	1	1	1	1	1	1	1	1	1	1
329	3312	329-3312	0	1	0	1	1	0	1	0	0	1	1
330	414	330-414	1	1	1	1	1	1	1	1	1	1	1
337	1611	337-1611	1	1	1	1	1	1	1	1	1	1	1
337	1120	337-1120	1	1	1	1	1	1	1	1	1	1	1
337	3118	337-3118	1	1	1	1	1	1	1	1	1	1	1
337	1987	337-1987	1	1	1	1	1	1	1	1	1	1	1
338	3282	338-3282	1	1	1	1	1	1	1	1	1	1	1
338	3778	338-3778	1	1	1	1	1	1	1	1	1	1	1
342	3331	342-3331	0	1	1	1	0	0	1	1	1	1	1
342	1018	342-1018	1	1	0	1	1	0	1	0	0	1	1
351	3469	351-3469	1	1	1	1	1	1	1	1	1	0	1
368	89	368-89	1	1	1	1	1	1	1	1	1	1	1
368	4084	368-4084	0	1	1	1	1	1	1	1	1	1	1
368	616	368-616	1	1	1	1	1	1	1	1	1	1	1
368	3468	368-3468	1	1	1	1	1	1	1	1	1	1	1
368	1455	368-1455	1	0	1	1	1	0	1	1	0	1	1
373	3810	373-3810	0	1	1	1	0	1	1	0	1	1	1
373	1438	373-1438	0	1	1	1	0	1	1	1	1	1	1
373	4154	373-4154	1	1	1	0	1	1	1	1	1	1	1
373	1235	373-1235	1	1	1	1	1	1	1	1	1	1	1
374	1646	374-1646	1	1	1	1	1	1	1	1	1	1	1
374	630	374-630	1	1	1	1	1	1	1	1	1	1	1
376	2222	376-2222	1	1	1	1	1	1	1	1	1	1	1
376	4039	376-4039	1	1	1	1	1	1	1	1	1	1	1
376	1280	376-1280	0	0	1	1	1	1	1	1	1	1	1
380	2703	380-2703	1	1	1	1	1	1	1	1	1	1	1
380	3316	380-3316	1	1	1	1	1	1	1	1	1	1	1
380	4150	380-4150	0	0	1	1	0	0	1	0	1	1	1
380	3449	380-3449	0	1	1	1	0	0	1	0	1	1	1
383	479	383-479	1	1	1	1	1	1	1	1	1	1	1
383	3993	383-3993	1	1	1	1	1	1	1	1	1	1	1
384	450	384-450	1	1	0	1	1	1	1	1	1	1	1
389	1825	389-1825	1	1	1	1	1	1	1	1	1	1	1
389	876	389-876	1	1	1	1	1	1	1	1	1	1	1
389	3308	389-3308	1	1	1	1	1	1	1	1	1	1	1
403	674	403-674	1	1	1	1	1	1	1	1	1	1	1
403	1262	403-1262	1	1	1	1	1	1	1	1	1	1	1
403	872	403-872	1	1	1	1	1	1	1	1	1	1	1
403	1294	403-1294	1	1	1	1	1	1	1	1	1	1	1
403	457	403-457	0	1	1	1	1	1	1	1	1	1	1
403	82	403-82	0	1	1	1	1	1	1	1	1	1	1
417	3737	417-3737	1	1	1	1	1	1	1	1	1	1	1
417	4368	417-4368	1	1	1	1	1	1	1	1	1	1	1
417	2528	417-2528	1	1	1	1	1	1	1	1	1	1	1
418	3667	418-3667	0	0	1	1	0	1	1	1	1	1	1
418	1118	418-1118	1	1	1	1	1	1	1	1	1	1	1
418	735	418-735	1	1	1	1	1	1	1	1	1	1	1
419	3737	419-3737	1	1	1	1	1	1	1	1	1	1	1
419	4368	419-4368	1	1	1	1	1	1	1	1	1	1	1
419	3142	419-3142	1	1	1	1	1	1	1	1	1	1	1
419	417	419-417	1	1	1	1	1	1	1	1	1	1	1
419	2528	419-2528	1	1	1	1	1	1	1	1	1	1	1
427	3062	427-3062	1	1	1	1	1	1	1	1	1	1	1
427	3261	427-3261	1	1	1	1	1	1	1	1	1	1	1
429	383	429-383	1	1	1	1	1	1	1	1	1	1	1
429	2791	429-2791	1	1	1	1	1	1	1	1	1	1	1
433	2502	433-2502	1	1	1	1	1	1	1	1	1	1	1
433	1320	433-1320	1	1	1	1	1	1	1	1	1	1	1
433	1790	433-1790	1	1	1	1	1	1	1	1	1	1	1
434	2994	434-2994	1	1	1	1	1	1	1	1	1	1	1
434	873	434-873	1	1	1	1	1	1	1	1	1	1	1
434	3087	434-3087	1	1	1	1	1	1	1	1	1	1	1
435	4060	435-4060	0	1	0	1	1	1	1	1	1	1	1
438	2873	438-2873	1	1	1	1	1	1	1	1	1	1	1
438	2850	438-2850	0	1	1	1	1	1	1	1	1	1	1
438	3028	438-3028	1	1	1	1	1	1	1	1	1	1	1
438	3183	438-3183	1	1	1	1	1	1	1	1	1	1	1
438	3024	438-3024	0	1	1	0	1	1	1	1	1	1	1
439	731	439-731	1	1	1	1	1	1	1	1	1	1	1
439	1041	439-1041	1	1	1	1	1	1	1	1	1	1	1
439	3846	439-3846	1	1	1	1	1	1	1	1	1	1	1
439	3490	439-3490	1	1	1	1	1	1	1	1	1	1	1
439	2034	439-2034	1	1	1	1	1	1	1	1	1	1	1
439	2936	439-2936	1	1	1	1	1	1	1	1	1	1	1
439	1329	439-1329	1	1	1	1	1	1	1	1	1	1	1
439	120	439-120	1	1	1	1	1	1	1	1	1	1	1
444	2624	444-2624	1	1	1	1	1	1	1	1	1	1	1
444	1728	444-1728	1	1	1	1	1	1	1	1	1	1	1
447	762	447-762	1	1	1	1	1	1	1	1	1	1	1
447	654	447-654	1	1	1	1	1	1	1	1	1	1	1
450	2154	450-2154	1	1	1	1	1	1	1	1	1	1	0
453	1722	453-1722	1	1	1	1	1	1	1	1	1	1	1
453	1090	453-1090	1	1	1	1	1	1	1	1	1	1	1
455	3241	455-3241	1	1	1	1	1	0	1	1	1	1	1
457	1262	457-1262	0	1	1	1	1	1	1	1	1	1	1
457	2449	457-2449	0	1	1	1	1	1	1	1	1	1	1
462	487	462-487	1	1	1	1	1	1	1	1	1	1	1
464	1336	464-1336	1	1	1	1	1	1	1	1	1	1	1
464	318	464-318	1	1	1	1	1	1	1	1	1	1	1
473	3534	473-3534	1	1	1	1	1	1	1	1	1	1	1
473	721	473-721	1	1	1	1	1	1	1	1	1	1	1
473	3199	473-3199	1	1	1	1	1	1	1	1	1	1	1
475	3163	475-3163	1	0	1	1	1	1	1	1	1	1	1
475	3639	475-3639	1	0	0	1	1	1	1	1	0	1	1
477	700	477-700	1	1	1	1	1	1	1	1	1	1	1
479	914	479-914	1	1	1	1	1	1	1	1	1	1	1
479	891	479-891	1	1	1	1	1	1	1	1	1	1	1
479	3993	479-3993	1	1	1	1	1	1	1	1	1	1	1
479	1677	479-1677	1	1	1	1	1	1	1	1	1	1	1
486	1843	486-1843	1	1	1	1	1	1	1	1	1	1	1
486	1431	486-1431	1	1	1	1	1	1	1	1	1	1	1
494	72	494-72	1	1	1	1	1	1	1	1	1	1	1
494	910	494-910	1	1	1	1	1	1	1	1	1	1	1
494	654	494-654	1	1	1	1	1	1	1	1	1	1	1
499	3331	499-3331	0	1	1	1	0	0	1	1	1	1	1
499	1018	499-1018	1	1	0	1	1	0	1	0	0	1	1
501	3047	501-3047	1	1	1	1	1	1	1	1	1	1	1
501	1341	501-1341	1	1	1	1	1	1	1	1	1	1	1
501	1824	501-1824	1	1	1	1	1	1	1	1	1	1	1
501	2027	501-2027	1	1	1	1	1	1	1	1	1	1	1
510	3658	510-3658	1	1	1	1	1	1	1	1	1	1	1
517	2703	517-2703	1	1	1	1	1	1	1	1	1	1	1
517	3316	517-3316	1	1	1	1	1	1	1	1	1	1	1
517	4150	517-4150	0	0	1	1	0	0	1	0	1	1	1
517	3449	517-3449	0	1	1	1	0	0	1	0	1	1	1
517	2570	517-2570	1	1	1	1	1	1	1	1	1	1	1
517	3300	517-3300	1	1	1	1	1	1	1	1	1	1	1
517	380	517-380	1	1	1	1	1	1	1	1	1	1	1
519	1314	519-1314	1	1	1	1	1	1	1	1	1	1	1
524	570	524-570	1	1	1	1	1	1	1	1	1	1	1
526	2952	526-2952	1	0	1	0	1	1	1	1	1	1	1
526	262	526-262	1	1	1	1	1	1	1	1	1	1	1
526	1741	526-1741	1	1	1	1	0	1	1	1	1	1	1
526	3693	526-3693	1	1	0	1	1	0	1	0	0	1	1
533	3459	533-3459	1	0	1	0	0	1	0	1	1	1	0
547	2316	547-2316	0	1	1	0	1	1	1	1	1	1	1
548	4029	548-4029	1	1	1	1	1	1	1	1	1	1	1
554	2042	554-2042	1	1	1	1	1	1	1	1	1	1	1
554	450	554-450	1	1	1	1	1	1	1	1	1	1	1
559	811	559-811	1	1	1	1	1	1	1	1	1	1	1
561	2489	561-2489	1	1	1	1	1	1	1	1	1	1	1
561	1686	561-1686	1	1	1	1	1	1	1	1	1	1	1
561	3308	561-3308	1	1	1	1	1	1	1	1	1	1	1
561	2181	561-2181	1	1	1	1	1	1	1	1	1	1	1
561	679	561-679	1	1	1	1	1	1	1	1	1	1	1
561	36	561-36	1	1	1	1	1	1	1	1	1	1	1
561	255	561-255	1	1	1	1	1	1	1	1	1	1	1
561	1894	561-1894	1	1	1	1	1	1	1	1	1	1	1
561	2898	561-2898	1	1	1	1	1	1	1	1	1	1	1
563	2471	563-2471	1	1	1	1	1	1	1	1	1	1	1
564	916	564-916	1	1	1	1	1	1	1	1	1	1	1
564	3198	564-3198	1	1	1	1	1	1	1	1	1	1	1
564	3295	564-3295	1	1	1	0	1	1	1	1	1	1	1
568	3652	568-3652	1	1	1	1	1	1	1	1	1	1	1
568	798	568-798	1	1	1	1	1	1	1	1	1	1	1
572	439	572-439	1	1	1	1	1	1	1	1	1	1	1
572	731	572-731	1	1	1	1	1	1	1	1	1	1	1
572	1041	572-1041	1	1	1	1	1	1	1	1	1	1	1
572	3846	572-3846	1	1	1	1	1	1	1	1	1	1	1
572	3490	572-3490	1	1	1	1	1	1	1	1	1	1	1
572	2034	572-2034	1	1	1	1	1	1	1	1	1	1	1
572	2936	572-2936	1	1	1	1	1	1	1	1	1	1	1
572	1329	572-1329	1	1	1	1	1	1	1	1	1	1	1
572	120	572-120	1	1	1	1	1	1	1	1	1	1	1
574	1820	574-1820	1	1	1	1	1	1	1	1	1	1	1
574	70	574-70	1	1	1	1	1	1	1	1	1	1	1
574	2617	574-2617	1	1	1	1	1	1	1	1	1	1	1
574	3311	574-3311	1	1	1	1	1	1	1	1	1	1	1
574	1712	574-1712	1	1	1	1	1	1	1	1	1	1	1
583	3785	583-3785	0	1	1	1	1	1	1	1	1	1	1
583	1879	583-1879	0	1	1	1	1	1	1	1	1	1	1
583	17	583-17	0	1	1	1	1	1	1	1	1	1	1
583	4671	583-4671	0	0	0	0	1	0	0	0	0	1	1
588	4103	588-4103	1	1	1	1	1	1	1	1	1	1	1
590	3509	590-3509	1	1	1	1	1	1	1	1	1	1	1
590	1374	590-1374	1	1	1	1	1	1	1	1	1	1	1
590	2603	590-2603	1	1	0	1	1	0	1	0	0	1	1
590	3591	590-3591	1	1	0	1	1	0	1	0	0	1	1
593	2538	593-2538	1	1	1	1	1	1	1	1	1	1	1
601	2939	601-2939	1	1	1	1	1	1	1	1	1	1	1
602	1226	602-1226	1	1	1	1	1	1	1	1	1	1	1
602	126	602-126	1	1	1	1	1	1	1	1	1	1	1
602	376	602-376	1	1	1	1	1	1	1	1	1	1	1
602	2222	602-2222	1	1	1	1	1	1	1	1	1	1	1
602	4039	602-4039	1	1	1	1	1	1	1	1	1	1	1
602	1280	602-1280	0	0	1	1	1	1	1	1	1	1	1
603	3737	603-3737	1	0	1	1	1	1	1	1	1	1	1
603	4124	603-4124	1	0	1	1	1	1	1	1	1	1	1
603	1699	603-1699	1	0	1	1	1	1	1	1	1	1	1
603	1098	603-1098	1	0	1	1	1	1	1	1	1	1	1
603	1396	603-1396	1	0	1	1	1	1	1	1	1	1	1
603	486	603-486	1	0	1	1	1	1	1	1	1	1	1
604	2449	604-2449	1	1	1	1	1	1	1	1	1	1	1
606	164	606-164	0	1	1	1	0	1	1	1	1	1	1
606	2030	606-2030	1	1	1	1	1	1	1	1	1	1	1
611	930	611-930	0	1	1	1	1	1	1	1	1	1	1
614	2502	614-2502	1	1	1	1	1	1	1	1	1	1	1
614	3447	614-3447	1	1	1	1	1	1	1	1	1	1	1
614	1320	614-1320	1	1	1	1	1	1	1	1	1	1	1
614	1790	614-1790	1	1	1	1	1	1	1	1	1	1	1
614	2449	614-2449	1	1	1	1	1	1	1	1	1	1	1
615	2449	615-2449	0	1	1	1	1	1	1	1	1	1	1
616	2568	616-2568	1	1	1	1	1	1	1	1	1	1	1
631	3144	631-3144	1	1	1	1	1	1	1	1	1	1	1
631	602	631-602	1	1	1	1	1	1	1	1	1	1	1
631	1226	631-1226	1	1	1	1	1	1	1	1	1	1	1
631	126	631-126	1	1	1	1	1	1	1	1	1	1	1
631	376	631-376	1	1	1	1	1	1	1	1	1	1	1
631	2222	631-2222	1	1	1	1	1	1	1	1	1	1	1
631	4039	631-4039	1	1	1	1	1	1	1	1	1	1	1
631	2290	631-2290	1	1	1	1	1	1	1	1	1	1	1
631	1280	631-1280	0	0	1	1	1	1	1	1	1	1	1
636	2702	636-2702	1	1	1	1	1	1	1	1	1	1	1
636	2871	636-2871	1	1	1	1	1	1	1	1	1	1	1
643	884	643-884	1	1	1	1	1	1	1	1	1	1	1
646	2292	646-2292	1	1	0	1	1	0	1	0	0	1	1
648	2952	648-2952	0	0	1	0	1	1	1	1	1	1	1
648	526	648-526	0	0	1	1	1	1	1	1	1	1	1
654	106	654-106	1	1	1	1	1	1	1	1	1	1	1
654	1109	654-1109	1	1	1	1	1	1	1	1	1	1	1
654	2887	654-2887	1	1	1	1	1	1	1	1	1	1	1
661	1909	661-1909	1	1	1	1	1	1	1	1	1	1	1
661	841	661-841	1	1	1	0	1	1	1	1	1	1	1
661	2855	661-2855	1	1	1	1	1	1	1	1	1	1	1
664	309	664-309	1	1	1	1	1	1	1	1	1	1	1
664	2037	664-2037	1	1	1	1	1	1	1	1	1	1	1
666	3343	666-3343	1	1	1	1	1	1	1	1	1	1	1
666	2818	666-2818	1	1	1	1	1	1	1	1	1	1	1
666	3194	666-3194	1	1	1	1	1	1	1	1	1	1	1
666	2601	666-2601	1	1	1	1	1	1	1	1	1	1	1
666	3635	666-3635	1	1	1	1	1	1	1	1	1	1	1
666	877	666-877	1	1	1	1	1	1	1	1	1	1	1
666	206	666-206	1	1	1	1	1	1	1	1	1	1	1
671	403	671-403	1	1	1	1	1	1	1	1	1	1	1
671	1294	671-1294	1	1	1	1	1	1	1	1	1	1	1
671	33	671-33	0	1	1	1	1	1	1	1	1	1	1
672	3624	672-3624	0	1	1	0	0	1	0	1	1	1	1
672	523	672-523	0	1	1	0	0	1	0	1	1	1	1
672	3597	672-3597	0	1	1	0	0	1	0	1	1	1	1
672	1025	672-1025	0	1	1	0	0	1	0	1	1	1	1
672	2246	672-2246	0	1	1	0	0	1	0	1	1	1	1
673	3658	673-3658	1	1	1	1	1	1	1	1	1	1	1
673	2714	673-2714	1	1	1	1	1	1	1	1	1	1	1
674	1262	674-1262	1	1	1	1	1	1	1	1	1	1	1
674	457	674-457	0	1	1	1	1	1	1	1	1	1	1
676	1192	676-1192	1	1	1	1	1	1	1	1	1	1	1
676	2897	676-2897	1	1	1	1	1	1	1	1	1	1	1
676	1110	676-1110	1	1	1	1	1	1	1	1	1	1	1
684	3693	684-3693	1	1	0	1	1	0	1	0	0	1	1
700	1729	700-1729	1	1	1	1	1	1	1	1	1	1	1
700	1506	700-1506	1	1	1	1	1	1	1	1	1	1	1
700	207	700-207	1	1	1	1	1	1	1	1	1	1	1
704	3188	704-3188	1	1	1	1	1	1	1	1	1	1	1
704	836	704-836	1	1	1	1	1	1	1	1	1	1	1
704	1583	704-1583	1	1	1	1	1	1	1	1	1	1	1
705	4037	705-4037	0	1	1	1	1	1	1	1	1	1	1
705	3368	705-3368	1	1	1	1	1	1	1	1	1	1	1
705	3433	705-3433	1	1	1	1	1	1	1	1	1	1	1
705	4050	705-4050	1	1	1	1	1	1	1	1	1	1	1
708	615	708-615	0	1	1	1	1	1	1	1	1	1	1
709	1029	709-1029	1	0	1	1	1	1	1	1	1	1	1
709	4275	709-4275	1	0	1	1	1	1	1	1	1	1	1
709	1663	709-1663	1	1	1	1	1	1	1	1	1	1	1
709	3474	709-3474	1	1	1	1	1	1	1	1	1	1	1
714	2449	714-2449	1	1	1	1	1	1	1	1	1	1	1
714	1534	714-1534	1	1	1	1	1	1	1	1	1	1	1
721	2957	721-2957	1	0	1	1	1	1	1	1	1	1	1
721	2614	721-2614	1	1	1	1	1	1	1	1	1	1	1
721	874	721-874	1	0	1	1	0	1	1	1	1	1	1
721	1337	721-1337	1	1	1	1	1	1	1	1	1	1	1
731	1041	731-1041	1	1	1	1	1	1	1	1	1	1	1
731	3846	731-3846	1	1	1	1	1	1	1	1	1	1	1
731	3490	731-3490	1	1	1	1	1	1	1	1	1	1	1
731	2034	731-2034	1	1	1	1	1	1	1	1	1	1	1
731	2936	731-2936	1	1	1	1	1	1	1	1	1	1	1
731	1329	731-1329	1	1	1	1	1	1	1	1	1	1	1
731	120	731-120	1	1	1	1	1	1	1	1	1	1	1
735	1832	735-1832	1	1	1	1	1	1	1	1	1	1	1
737	1377	737-1377	1	1	1	0	1	1	1	1	1	1	1
737	1338	737-1338	1	1	1	0	1	1	1	1	1	1	1
740	2590	740-2590	1	1	1	1	0	1	1	1	1	1	1
747	3227	747-3227	1	1	1	1	1	1	1	1	1	1	1
747	721	747-721	1	1	1	1	1	1	1	1	1	1	1
747	3199	747-3199	1	1	1	1	1	1	1	1	1	1	1
747	138	747-138	1	1	1	1	1	1	1	1	1	1	1
752	3345	752-3345	0	1	1	1	1	1	1	1	1	1	1
757	3341	757-3341	1	1	1	1	1	1	1	1	1	1	1
761	4066	761-4066	1	1	1	1	1	1	1	1	1	1	1
762	4146	762-4146	1	1	1	1	1	1	1	1	1	1	1
762	3204	762-3204	1	1	1	1	1	1	1	1	1	1	1
762	1707	762-1707	1	1	1	1	0	1	1	1	1	1	1
762	234	762-234	1	1	1	1	1	1	1	1	1	1	1
762	643	762-643	1	1	1	1	1	1	1	1	1	1	1
763	1439	763-1439	1	1	1	1	1	1	1	1	1	1	1
763	2661	763-2661	1	1	1	1	1	1	1	1	1	1	1
768	1829	768-1829	1	1	1	1	1	1	1	1	1	1	1
768	3562	768-3562	0	1	1	1	1	1	1	1	1	1	1
770	20	770-20	1	1	1	1	1	1	1	1	1	1	1
770	4117	770-4117	1	1	1	1	1	1	1	1	1	1	1
770	3186	770-3186	1	1	1	1	1	1	1	1	1	1	1
774	2670	774-2670	1	1	1	1	1	1	1	1	1	1	1
774	774	774-774	1	1	1	1	1	1	1	1	1	1	1
774	4350	774-4350	0	0	0	0	0	0	0	0	0	0	1
775	1357	775-1357	1	1	1	1	1	1	1	1	1	1	1
775	1240	775-1240	1	1	1	1	1	1	1	1	1	1	1
779	4417	779-4417	1	1	1	1	1	1	1	1	1	1	1
779	3215	779-3215	1	1	1	1	1	1	1	1	1	1	1
780	1562	780-1562	1	1	1	1	1	1	1	1	1	1	1
780	3167	780-3167	1	1	1	1	1	1	1	1	1	1	1
780	2125	780-2125	1	1	1	1	1	1	1	1	1	1	1
780	1306	780-1306	1	1	1	1	1	1	1	1	1	1	1
784	223	784-223	1	0	1	0	1	1	1	1	1	1	1
784	3736	784-3736	1	0	1	1	1	1	1	1	1	1	1
784	1219	784-1219	1	0	1	1	1	1	1	1	1	1	1
795	1851	795-1851	1	1	1	1	1	1	1	1	1	1	1
795	1149	795-1149	1	1	1	1	1	1	1	1	1	1	1
795	3565	795-3565	1	1	1	1	1	1	1	1	1	1	1
798	1769	798-1769	1	1	1	1	1	1	1	1	1	1	1
800	223	800-223	1	1	1	0	1	1	1	1	1	1	1
800	784	800-784	1	0	1	1	1	1	1	1	1	1	1
800	3736	800-3736	1	1	1	1	1	1	1	1	1	1	1
800	1219	800-1219	1	1	1	1	1	1	1	1	1	1	1
803	1974	803-1974	1	1	1	1	1	1	1	1	1	1	1
806	2121	806-2121	1	1	1	1	1	1	1	1	1	1	1
806	855	806-855	1	1	1	1	1	1	1	1	1	1	1
806	2617	806-2617	1	1	1	1	1	1	1	1	1	1	1
811	1318	811-1318	1	1	1	1	1	1	1	1	1	1	1
812	2397	812-2397	1	1	1	0	1	1	1	1	1	1	1
817	676	817-676	1	1	1	1	1	1	1	1	1	1	1
817	3160	817-3160	1	1	1	1	1	1	1	1	1	1	1
822	1321	822-1321	1	0	1	1	1	1	1	1	1	1	1
822	3138	822-3138	1	0	1	1	1	1	1	1	1	1	1
822	3872	822-3872	1	0	1	1	1	1	1	1	1	1	1
822	65	822-65	1	0	1	1	1	1	1	1	1	1	1
822	3828	822-3828	1	0	1	1	1	1	1	1	1	1	1
822	885	822-885	1	0	1	1	1	1	1	1	1	1	1
822	3079	822-3079	1	0	1	1	0	1	1	1	1	1	1
826	2406	826-2406	0	1	1	1	1	1	1	1	1	1	1
826	3353	826-3353	0	0	1	1	1	1	1	1	1	1	1
830	2449	830-2449	1	1	1	1	1	1	1	1	1	1	1
834	2981	834-2981	1	1	1	0	1	1	1	1	1	1	1
834	2665	834-2665	1	1	1	0	1	1	1	1	1	1	1
834	2811	834-2811	1	1	1	0	1	1	1	1	1	1	1
836	3188	836-3188	1	1	1	1	1	1	1	1	1	1	1
836	2280	836-2280	1	1	1	1	1	1	1	1	1	1	1
836	1583	836-1583	1	1	1	1	1	1	1	1	1	1	1
838	2597	838-2597	1	1	1	1	1	1	1	1	1	1	1
839	2595	839-2595	1	1	1	1	0	1	1	1	1	1	1
840	3647	840-3647	1	1	1	1	1	1	1	1	1	1	1
841	2449	841-2449	1	1	1	0	1	1	1	1	1	1	1
844	1094	844-1094	1	1	1	1	1	1	1	1	1	1	1
844	435	844-435	1	1	1	1	1	1	1	1	1	1	1
844	1371	844-1371	1	1	1	1	1	1	1	1	1	1	1
844	477	844-477	1	1	1	1	1	1	1	1	1	1	1
849	4257	849-4257	1	1	1	1	1	1	1	1	1	1	1
850	2449	850-2449	1	1	1	1	1	1	1	1	1	1	1
853	2210	853-2210	0	1	1	1	0	1	1	1	1	1	1
853	3345	853-3345	0	1	1	1	1	1	1	1	1	1	1
853	752	853-752	1	1	1	1	1	1	1	1	1	1	1
853	1053	853-1053	1	1	1	1	1	1	1	1	1	1	1
854	1576	854-1576	1	1	1	1	1	1	1	1	1	1	1
854	2699	854-2699	1	1	1	1	1	1	1	1	1	1	1
855	811	855-811	1	1	1	1	1	1	1	1	1	1	1
858	4148	858-4148	1	1	1	1	1	1	1	1	1	1	1
858	2945	858-2945	1	1	1	0	1	1	1	1	1	1	1
858	1229	858-1229	1	1	1	0	1	1	1	1	1	1	1
861	3141	861-3141	1	1	1	1	1	1	1	1	1	1	1
862	2575	862-2575	0	1	1	1	0	1	1	1	1	1	1
862	210	862-210	1	1	1	1	1	1	1	1	1	1	1
864	2449	864-2449	1	1	1	1	1	1	1	1	1	1	1
871	3631	871-3631	1	1	1	0	1	1	1	1	1	1	1
871	2154	871-2154	1	1	1	1	1	1	1	1	1	1	0
872	4151	872-4151	1	1	1	1	1	1	1	1	1	1	1
872	2605	872-2605	1	1	1	1	1	1	1	1	1	1	1
872	293	872-293	1	1	1	1	1	1	1	1	1	1	1
873	3087	873-3087	1	1	1	1	1	1	1	1	1	1	1
876	3308	876-3308	1	1	1	1	1	1	1	1	1	1	1
877	3343	877-3343	1	1	1	1	1	1	1	1	1	1	1
877	2818	877-2818	1	1	1	1	1	1	1	1	1	1	1
877	3194	877-3194	1	1	1	1	1	1	1	1	1	1	1
877	2601	877-2601	1	1	1	1	1	1	1	1	1	1	1
877	3635	877-3635	1	1	1	1	1	1	1	1	1	1	1
877	206	877-206	1	1	1	1	1	1	1	1	1	1	1
882	1881	882-1881	1	1	1	1	1	1	1	1	1	1	1
883	1341	883-1341	1	1	1	1	1	1	1	1	1	1	1
883	1824	883-1824	1	1	1	1	1	1	1	1	1	1	1
883	2626	883-2626	1	1	1	1	1	1	1	1	1	1	1
883	501	883-501	1	1	1	1	1	1	1	1	1	1	1
883	3118	883-3118	1	1	1	1	1	1	1	1	1	1	1
883	1389	883-1389	1	1	1	1	0	1	1	1	1	1	1
883	2983	883-2983	1	1	1	1	1	1	1	1	1	1	1
883	3534	883-3534	1	1	1	1	1	1	1	1	1	1	1
883	2027	883-2027	1	1	1	1	1	1	1	1	1	1	1
883	1790	883-1790	1	1	1	1	1	1	1	1	1	1	1
883	433	883-433	1	1	1	1	1	1	1	1	1	1	1
883	3707	883-3707	1	1	1	1	1	1	1	1	1	1	1
883	38	883-38	1	1	1	1	1	1	1	1	1	1	1
883	2177	883-2177	1	1	1	1	1	1	1	1	1	1	1
883	41	883-41	1	1	1	1	1	1	1	1	1	1	1
884	1837	884-1837	1	1	1	1	1	1	1	1	1	1	1
884	1009	884-1009	1	1	1	1	0	1	1	1	1	1	1
884	2449	884-2449	1	1	1	1	1	1	1	1	1	1	1
884	1278	884-1278	1	1	1	1	1	1	1	1	1	1	1
885	1321	885-1321	1	1	1	1	1	1	1	1	1	1	1
885	3138	885-3138	1	1	1	1	1	1	1	1	1	1	1
885	3872	885-3872	1	1	1	1	1	1	1	1	1	1	1
885	65	885-65	1	1	1	1	1	1	1	1	1	1	1
885	3828	885-3828	1	0	1	1	1	1	1	1	1	1	1
886	43	886-43	1	1	1	1	1	1	1	1	1	1	1
889	2134	889-2134	0	1	1	1	1	1	1	1	1	1	1
890	2449	890-2449	1	1	1	1	1	1	1	1	1	1	1
891	2449	891-2449	1	1	1	1	1	1	1	1	1	1	1
897	2267	897-2267	1	0	1	1	1	1	1	1	1	1	1
899	886	899-886	1	1	1	1	1	1	1	1	1	1	1
899	43	899-43	1	1	1	1	1	1	1	1	1	1	1
904	602	904-602	1	1	1	1	1	1	1	1	1	1	1
904	1226	904-1226	1	1	1	1	1	1	1	1	1	1	1
904	126	904-126	1	1	1	1	1	1	1	1	1	1	1
904	376	904-376	1	1	1	1	1	1	1	1	1	1	1
904	2222	904-2222	1	1	1	1	1	1	1	1	1	1	1
904	4039	904-4039	1	1	1	1	1	1	1	1	1	1	1
904	631	904-631	1	1	1	1	1	1	1	1	1	1	1
904	2290	904-2290	1	1	1	1	1	1	1	1	1	1	1
904	1280	904-1280	0	0	1	1	1	1	1	1	1	1	1
908	288	908-288	1	0	1	1	1	1	1	1	1	1	1
908	1849	908-1849	1	0	1	1	1	1	1	1	1	1	1
914	1143	914-1143	1	1	1	1	1	1	1	1	1	1	1
916	1285	916-1285	1	1	1	1	1	1	1	1	1	1	1
916	3575	916-3575	1	1	1	1	1	1	1	1	1	1	1
916	3198	916-3198	1	1	1	1	1	1	1	1	1	1	1
918	1728	918-1728	1	1	1	1	1	1	1	1	1	1	1
918	371	918-371	1	1	1	1	1	1	1	1	1	1	1
918	101	918-101	1	1	1	1	1	1	1	1	1	1	1
919	4241	919-4241	1	1	1	1	1	1	1	1	1	1	1
922	591	922-591	0	1	1	1	1	1	1	1	1	1	1
922	237	922-237	1	1	1	1	1	1	1	1	1	1	1
925	4257	925-4257	1	1	1	0	1	1	1	1	1	1	1
925	849	925-849	1	1	1	0	1	1	1	1	1	1	1
931	873	931-873	1	1	1	1	1	1	1	1	1	1	1
931	3087	931-3087	1	1	1	1	1	1	1	1	1	1	1
933	1983	933-1983	1	1	1	1	1	1	1	1	1	1	1
934	803	934-803	1	1	1	1	1	1	1	1	1	1	1
935	2589	935-2589	1	1	1	1	1	1	1	1	1	1	1
938	3845	938-3845	1	1	1	1	1	1	1	1	1	1	1
940	1515	940-1515	1	1	1	1	1	1	1	1	1	1	1
940	783	940-783	1	1	1	1	1	1	1	1	1	1	1
948	826	948-826	0	1	1	1	1	1	1	1	1	1	1
948	1357	948-1357	1	1	1	1	1	1	1	1	1	1	1
948	775	948-775	1	1	1	1	1	1	1	1	1	1	1
948	3353	948-3353	1	0	1	1	1	1	1	1	1	1	1
950	908	950-908	0	0	1	1	1	1	1	1	1	1	0
950	288	950-288	0	0	1	1	1	1	1	1	1	1	0
950	1849	950-1849	0	0	1	1	1	1	1	1	1	1	0
954	3182	954-3182	1	1	1	1	1	1	1	1	1	1	1
954	1890	954-1890	1	1	1	1	1	1	1	1	1	1	1
954	2998	954-2998	1	1	1	1	1	1	1	1	1	1	1
955	4032	955-4032	1	1	1	1	1	1	1	1	1	1	1
955	1560	955-1560	1	1	1	1	1	1	1	1	1	1	1
955	1800	955-1800	1	1	1	1	1	1	1	1	1	1	1
958	2449	958-2449	1	1	1	1	1	1	1	1	1	1	1
961	3667	961-3667	0	0	0	1	0	1	1	1	1	1	1
961	735	961-735	1	1	0	1	1	1	1	1	1	1	1
963	986	963-986	1	1	1	1	1	1	1	1	1	1	1
963	1194	963-1194	1	1	1	1	1	1	1	1	1	1	1
974	2449	974-2449	1	1	1	1	1	1	1	1	1	1	1
979	3169	979-3169	1	1	1	1	1	1	1	1	1	1	1
985	15	985-15	1	1	1	1	1	1	1	1	1	1	1
985	1228	985-1228	1	1	1	1	1	1	1	1	1	1	1
986	1194	986-1194	1	1	1	1	1	1	1	1	1	1	1
986	1074	986-1074	1	1	1	1	1	1	1	1	1	1	1
986	2555	986-2555	1	1	1	1	1	1	1	1	1	1	1
986	1127	986-1127	1	1	1	1	1	1	1	1	1	1	1
986	3579	986-3579	1	1	1	1	1	1	1	1	1	1	1
990	3871	990-3871	0	0	1	1	0	1	1	1	1	0	1
997	319	997-319	1	0	1	1	1	1	1	1	1	1	1
1009	1837	1009-1837	1	1	1	1	0	1	1	1	1	1	1
1009	1278	1009-1278	1	1	1	1	0	1	1	1	1	1	1
1010	1677	1010-1677	1	1	1	1	1	1	1	1	1	1	1
1012	4157	1012-4157	0	1	0	1	0	0	1	0	0	1	1
1016	2189	1016-2189	1	1	1	1	1	1	1	1	1	1	1
1018	614	1018-614	1	1	0	1	1	0	1	0	0	1	1
1018	2432	1018-2432	1	1	0	1	1	0	1	0	0	1	1
1018	2297	1018-2297	1	1	0	1	1	0	1	0	0	1	1
1018	2474	1018-2474	1	1	0	0	1	0	1	0	0	1	1
1019	3353	1019-3353	1	0	1	1	1	1	1	1	1	1	1
1020	2227	1020-2227	1	1	1	1	1	1	1	1	1	1	1
1020	1982	1020-1982	1	1	1	1	1	1	1	1	1	1	1
1020	551	1020-551	1	1	1	1	1	1	1	1	1	1	1
1020	3239	1020-3239	1	1	1	1	1	1	1	1	1	1	1
1025	3624	1025-3624	0	1	1	1	1	1	1	1	1	1	1
1025	523	1025-523	0	1	1	1	1	1	1	1	1	1	1
1025	3597	1025-3597	0	1	1	1	0	1	1	1	1	1	1
1025	2246	1025-2246	0	1	1	1	1	1	1	1	1	1	1
1029	180	1029-180	1	0	1	1	1	1	1	1	1	1	1
1029	1214	1029-1214	1	0	1	1	0	1	1	1	1	1	1
1029	2155	1029-2155	1	0	1	1	1	1	1	1	1	1	1
1029	1599	1029-1599	1	0	1	1	1	1	1	1	1	1	1
1029	181	1029-181	0	0	1	1	1	1	1	1	1	1	1
1029	3725	1029-3725	1	0	1	0	0	1	1	1	1	1	1
1029	1056	1029-1056	1	0	1	1	1	1	1	1	1	1	1
1029	1164	1029-1164	1	0	1	1	1	1	1	1	1	1	1
1030	1209	1030-1209	1	1	1	1	1	1	1	1	1	1	1
1040	2972	1040-2972	1	1	1	0	1	1	1	1	1	1	1
1040	2101	1040-2101	1	1	1	0	1	1	1	1	1	1	1
1040	3956	1040-3956	1	1	1	0	1	1	1	1	1	1	1
1040	1229	1040-1229	1	1	1	0	1	1	1	1	1	1	1
1041	3846	1041-3846	1	1	1	1	1	1	1	1	1	1	1
1041	3490	1041-3490	1	1	1	1	1	1	1	1	1	1	1
1041	2034	1041-2034	1	1	1	1	1	1	1	1	1	1	1
1041	2936	1041-2936	1	1	1	1	1	1	1	1	1	1	1
1041	1329	1041-1329	1	1	1	1	1	1	1	1	1	1	1
1041	120	1041-120	1	1	1	1	1	1	1	1	1	1	1
1042	986	1042-986	1	1	1	1	1	1	1	1	1	1	1
1042	1194	1042-1194	1	1	1	1	1	1	1	1	1	1	1
1042	1074	1042-1074	1	1	1	1	1	1	1	1	1	1	1
1042	2555	1042-2555	1	1	1	1	1	1	1	1	1	1	1
1042	1127	1042-1127	1	1	1	1	1	1	1	1	1	1	1
1042	3579	1042-3579	1	1	1	1	1	1	1	1	1	1	1
1043	3938	1043-3938	1	1	1	1	1	1	1	1	1	1	1
1043	3173	1043-3173	1	1	1	1	1	1	1	1	1	1	1
1048	2275	1048-2275	1	1	1	1	0	1	1	1	1	1	1
1048	1994	1048-1994	1	1	1	1	1	1	1	1	1	1	1
1048	3869	1048-3869	1	1	1	1	1	1	1	1	1	1	1
1050	984	1050-984	1	1	1	1	1	1	1	1	1	1	1
1050	1364	1050-1364	1	1	1	1	1	1	1	1	1	1	1
1053	2210	1053-2210	0	1	1	1	0	1	1	1	1	1	1
1056	2723	1056-2723	1	1	1	1	1	1	1	1	1	1	1
1056	2584	1056-2584	1	1	1	1	1	1	1	1	1	1	1
1058	2052	1058-2052	1	1	1	1	1	1	1	1	1	1	1
1058	2016	1058-2016	1	1	1	1	1	1	1	1	1	1	1
1058	1749	1058-1749	1	1	1	1	1	1	1	1	1	1	1
1060	3624	1060-3624	1	1	1	1	0	1	1	1	1	1	1
1060	523	1060-523	1	1	1	1	0	1	1	1	1	1	1
1060	3597	1060-3597	0	1	1	1	0	1	1	1	1	1	1
1060	672	1060-672	0	1	1	0	0	1	0	1	1	1	1
1060	1025	1060-1025	0	1	1	1	0	1	1	1	1	1	1
1060	2246	1060-2246	1	1	1	1	0	1	1	1	1	1	1
1064	2251	1064-2251	0	1	1	1	0	1	1	1	1	1	1
1068	561	1068-561	1	1	1	1	1	1	1	1	1	1	1
1068	1686	1068-1686	1	1	1	1	1	1	1	1	1	1	1
1071	3347	1071-3347	1	1	1	1	1	1	1	1	1	1	1
1074	2555	1074-2555	1	1	1	1	1	1	1	1	1	1	1
1074	1127	1074-1127	1	1	1	1	1	1	1	1	1	1	1
1079	17	1079-17	1	1	1	1	1	1	1	1	1	1	1
1090	3970	1090-3970	1	1	1	1	1	1	1	1	1	1	1
1090	510	1090-510	1	1	1	1	1	1	1	1	1	1	1
1092	1826	1092-1826	1	1	1	1	1	1	1	1	1	1	1
1092	3451	1092-3451	1	1	1	1	1	0	1	1	1	1	1
1092	3410	1092-3410	1	1	1	1	1	1	1	1	1	1	1
1094	477	1094-477	1	1	1	1	1	1	1	1	1	1	1
1095	223	1095-223	1	1	1	0	1	1	1	1	1	1	1
1095	3010	1095-3010	1	1	1	1	1	1	1	1	1	1	1
1095	2490	1095-2490	1	1	1	1	1	1	1	1	1	1	1
1098	4124	1098-4124	1	1	1	1	1	1	1	1	1	1	1
1098	3193	1098-3193	1	1	1	1	1	1	1	1	1	1	1
1098	486	1098-486	1	1	1	1	1	1	1	1	1	1	1
1102	205	1102-205	1	1	1	1	1	1	1	1	1	1	1
1102	348	1102-348	1	1	1	1	1	1	1	1	1	1	1
1107	817	1107-817	0	1	0	1	1	1	1	0	0	1	1
1107	676	1107-676	0	1	0	1	1	1	1	0	0	1	1
1107	1192	1107-1192	0	1	0	1	1	1	1	0	0	1	1
1107	3160	1107-3160	0	1	0	1	1	1	1	0	0	1	1
1107	2897	1107-2897	0	1	0	1	1	1	1	0	0	1	1
1107	1110	1107-1110	0	1	0	1	1	1	1	0	0	1	1
1108	2875	1108-2875	1	1	1	1	1	1	1	1	1	1	1
1110	817	1110-817	1	1	1	1	1	1	1	1	1	1	1
1110	1192	1110-1192	1	1	1	1	1	1	1	1	1	1	1
1110	2897	1110-2897	1	1	1	1	1	1	1	1	1	1	1
1118	3616	1118-3616	1	1	1	1	1	1	1	1	1	1	1
1118	3270	1118-3270	1	1	1	1	1	1	1	1	1	1	1
1118	218	1118-218	1	1	1	1	1	1	1	1	1	1	1
1118	735	1118-735	1	1	1	1	1	1	1	1	1	1	1
1118	2397	1118-2397	1	1	1	1	1	1	1	1	1	1	1
1118	1188	1118-1188	1	1	1	1	1	1	1	1	1	1	1
1118	3113	1118-3113	1	1	1	1	1	1	1	1	1	1	1
1120	2449	1120-2449	1	1	1	1	1	1	1	1	1	1	1
1123	4241	1123-4241	1	1	1	1	1	1	1	1	1	1	1
1123	1236	1123-1236	0	1	1	1	1	1	1	1	1	1	1
1123	882	1123-882	1	1	1	1	1	1	1	1	1	1	1
1123	1881	1123-1881	1	1	1	1	1	1	1	1	1	1	1
1123	158	1123-158	1	1	1	1	1	1	1	1	1	1	1
1123	2511	1123-2511	1	1	1	1	1	1	1	1	1	1	1
1125	1913	1125-1913	1	1	0	1	0	1	1	1	1	1	1
1132	3458	1132-3458	1	1	1	1	1	1	1	1	1	1	1
1132	41	1132-41	1	1	1	1	1	1	1	1	1	1	1
1136	287	1136-287	1	1	1	0	1	1	1	1	1	1	1
1141	4417	1141-4417	1	1	1	1	1	1	1	1	1	1	1
1141	2606	1141-2606	1	1	1	1	1	1	1	1	1	1	1
1142	3223	1142-3223	1	1	1	1	1	1	1	1	1	1	1
1142	3385	1142-3385	1	1	0	0	1	1	1	1	1	1	1
1143	2595	1143-2595	1	1	1	1	1	1	1	1	1	1	1
1145	1341	1145-1341	1	1	1	1	1	1	1	1	1	1	1
1145	1824	1145-1824	1	1	1	1	1	1	1	1	1	1	1
1145	501	1145-501	1	1	1	1	1	1	1	1	1	1	1
1145	1192	1145-1192	1	1	1	1	1	1	1	1	1	1	1
1145	2027	1145-2027	1	1	1	1	1	1	1	1	1	1	1
1146	1474	1146-1474	1	1	1	0	1	1	1	1	1	1	1
1146	2678	1146-2678	1	0	0	0	0	1	1	1	1	1	1
1149	3224	1149-3224	1	1	1	1	1	1	1	1	1	1	1
1157	3171	1157-3171	1	1	1	1	1	1	1	1	1	1	1
1157	2524	1157-2524	1	1	1	1	1	1	1	1	1	1	1
1160	2297	1160-2297	1	1	1	1	0	1	1	1	1	1	1
1160	614	1160-614	1	1	1	1	0	1	1	1	1	1	1
1160	499	1160-499	1	1	1	1	0	1	1	1	1	1	1
1160	3331	1160-3331	0	1	1	1	0	0	1	1	1	1	1
1160	1018	1160-1018	1	1	0	1	0	0	1	0	0	1	1
1164	279	1164-279	1	1	1	1	1	1	1	1	1	1	1
1169	2067	1169-2067	1	0	1	0	0	1	0	1	1	1	0
1169	774	1169-774	1	0	1	0	0	1	0	1	1	1	0
1172	899	1172-899	1	1	1	1	1	1	1	1	1	1	1
1172	886	1172-886	1	1	1	1	1	1	1	1	1	1	1
1172	43	1172-43	1	1	1	1	1	1	1	1	1	1	1
1176	798	1176-798	1	1	1	1	1	1	1	1	1	1	1
1176	1668	1176-1668	1	1	1	1	1	1	1	1	1	1	1
1177	2977	1177-2977	1	1	1	1	1	1	1	1	1	1	1
1177	1414	1177-1414	1	1	1	1	1	1	1	1	1	1	1
1179	3171	1179-3171	1	1	1	1	1	1	1	1	1	1	1
1179	2524	1179-2524	1	1	1	1	1	1	1	1	1	1	1
1179	1334	1179-1334	1	1	1	1	1	1	1	1	1	1	1
1184	2057	1184-2057	1	1	1	1	1	1	1	1	1	1	1
1188	3616	1188-3616	1	1	1	1	1	1	1	1	1	1	1
1188	3270	1188-3270	1	1	1	1	1	1	1	1	1	1	1
1188	218	1188-218	1	1	1	1	1	1	1	1	1	1	1
1192	2033	1192-2033	1	1	1	1	1	1	1	1	1	1	1
1192	1043	1192-1043	1	1	1	1	1	1	1	1	1	1	1
1192	3173	1192-3173	1	1	1	1	1	1	1	1	1	1	1
1194	1074	1194-1074	1	1	1	1	1	1	1	1	1	1	1
1194	2555	1194-2555	1	1	1	1	1	1	1	1	1	1	1
1194	1127	1194-1127	1	1	1	1	1	1	1	1	1	1	1
1194	3579	1194-3579	1	1	1	1	1	1	1	1	1	1	1
1197	3118	1197-3118	1	1	1	1	1	1	1	1	1	1	1
1198	3408	1198-3408	1	1	1	1	1	1	1	1	1	1	1
1200	2794	1200-2794	1	1	1	1	1	1	1	1	1	1	1
1202	1913	1202-1913	1	1	0	1	1	1	1	1	1	1	1
1202	3068	1202-3068	1	1	1	0	1	1	1	1	1	1	1
1202	1125	1202-1125	1	1	1	1	0	1	1	1	1	1	1
1208	3523	1208-3523	1	1	1	1	1	1	1	1	1	1	1
1208	643	1208-643	1	1	1	1	1	1	1	1	1	1	1
1208	830	1208-830	1	1	1	1	1	1	1	1	1	1	1
1214	1773	1214-1773	1	0	0	0	0	1	1	1	1	1	1
1216	2688	1216-2688	1	1	1	1	1	1	1	1	1	1	1
1216	2853	1216-2853	1	1	1	1	1	1	1	1	1	1	1
1219	223	1219-223	1	1	1	0	1	1	1	1	1	1	1
1222	2471	1222-2471	1	1	1	1	1	1	1	1	1	1	1
1226	126	1226-126	1	1	1	1	1	1	1	1	1	1	1
1226	376	1226-376	1	1	1	1	1	1	1	1	1	1	1
1226	2222	1226-2222	1	1	1	1	1	1	1	1	1	1	1
1226	4039	1226-4039	1	1	1	1	1	1	1	1	1	1	1
1226	1280	1226-1280	0	0	1	1	1	1	1	1	1	1	1
1228	2806	1228-2806	1	1	1	1	1	1	1	1	1	1	1
1228	2699	1228-2699	1	1	1	1	1	1	1	1	1	1	1
1229	2972	1229-2972	1	1	1	0	1	1	1	1	1	1	1
1229	2101	1229-2101	1	1	1	0	1	1	1	1	1	1	1
1229	3956	1229-3956	1	1	1	0	1	1	1	1	1	1	1
1231	2449	1231-2449	1	0	1	1	0	1	1	1	1	1	1
1234	383	1234-383	1	1	1	1	1	1	1	1	1	1	1
1234	429	1234-429	1	1	1	1	1	1	1	1	1	1	1
1234	2791	1234-2791	1	1	1	1	1	1	1	1	1	1	1
1235	3810	1235-3810	0	1	1	1	0	1	1	0	1	1	1
1235	1438	1235-1438	0	1	1	1	0	1	1	1	1	1	1
1236	882	1236-882	0	1	1	1	1	1	1	1	1	1	1
1236	1881	1236-1881	0	1	1	1	1	1	1	1	1	1	1
1239	2624	1239-2624	1	1	1	1	1	1	1	1	1	1	1
1239	1728	1239-1728	1	1	1	1	1	1	1	1	1	1	1
1240	647	1240-647	0	1	1	1	1	1	1	1	1	1	1
1245	2187	1245-2187	1	1	1	1	1	1	1	1	1	1	1
1245	1884	1245-1884	1	0	1	1	1	1	1	1	1	1	1
1245	1471	1245-1471	1	1	1	1	1	1	1	1	1	1	1
1251	1628	1251-1628	1	1	1	1	1	1	1	1	1	1	1
1251	1874	1251-1874	1	1	1	1	1	1	1	1	1	1	1
1251	1408	1251-1408	1	1	1	1	1	1	1	1	1	1	1
1252	303	1252-303	1	0	1	1	1	1	1	1	1	1	1
1252	1567	1252-1567	1	1	1	1	1	1	1	1	1	1	1
1252	3878	1252-3878	1	1	1	1	1	1	1	1	1	1	1
1258	90	1258-90	1	1	1	1	1	1	1	1	1	1	1
1258	3171	1258-3171	1	1	1	1	1	1	1	1	1	1	1
1258	2524	1258-2524	1	1	1	1	1	1	1	1	1	1	1
1264	3344	1264-3344	1	1	1	1	1	1	1	1	1	1	1
1264	1228	1264-1228	1	1	1	1	1	1	1	1	1	1	1
1264	3560	1264-3560	1	1	1	1	1	1	1	1	1	1	1
1264	1767	1264-1767	1	1	1	1	1	1	1	1	1	1	1
1266	2449	1266-2449	1	1	1	1	1	1	1	1	1	1	1
1266	1534	1266-1534	1	1	1	1	1	1	1	1	1	1	1
1267	883	1267-883	1	1	1	1	1	1	1	1	1	1	1
1267	3199	1267-3199	1	1	1	1	1	1	1	1	1	1	1
1267	3239	1267-3239	1	1	1	1	1	1	1	1	1	1	1
1278	2449	1278-2449	1	1	1	1	1	1	1	1	1	1	1
1282	3737	1282-3737	1	1	1	1	1	1	1	1	1	1	1
1282	3645	1282-3645	1	1	1	1	1	1	1	1	1	1	1
1285	564	1285-564	1	1	1	1	1	1	1	1	1	1	1
1294	452	1294-452	1	1	1	1	1	1	1	1	1	1	1
1302	1478	1302-1478	1	1	1	1	1	1	1	1	1	1	1
1302	2078	1302-2078	1	1	1	1	1	1	1	1	1	1	1
1302	1538	1302-1538	1	1	1	1	1	1	1	1	1	1	1
1305	234	1305-234	1	1	1	1	1	1	1	1	1	1	1
1306	312	1306-312	1	1	1	1	1	1	1	1	1	1	1
1313	3306	1313-3306	1	1	1	1	1	1	1	1	1	1	1
1313	3752	1313-3752	1	1	1	1	1	1	1	1	1	1	1
1314	931	1314-931	1	1	1	1	1	1	1	1	1	1	1
1318	2121	1318-2121	1	1	1	1	1	1	1	1	1	1	1
1318	806	1318-806	1	1	1	1	1	1	1	1	1	1	1
1318	2779	1318-2779	1	1	1	1	1	1	1	1	1	1	1
1318	4029	1318-4029	1	1	1	1	1	1	1	1	1	1	1
1318	1899	1318-1899	1	1	1	1	1	1	1	1	1	1	1
1318	548	1318-548	1	1	1	1	1	1	1	1	1	1	1
1320	3227	1320-3227	1	1	1	1	1	1	1	1	1	1	1
1320	3534	1320-3534	1	1	1	1	1	1	1	1	1	1	1
1320	1267	1320-1267	1	1	1	1	1	1	1	1	1	1	1
1320	721	1320-721	1	1	1	1	1	1	1	1	1	1	1
1320	2365	1320-2365	1	1	1	1	1	1	1	1	1	1	1
1320	3199	1320-3199	1	1	1	1	1	1	1	1	1	1	1
1320	1617	1320-1617	1	1	1	1	1	1	1	1	1	1	1
1320	1795	1320-1795	1	1	1	1	1	1	1	1	1	1	1
1320	138	1320-138	1	1	1	1	1	1	1	1	1	1	1
1322	984	1322-984	1	1	1	1	1	1	1	1	1	1	1
1322	1050	1322-1050	1	1	1	1	1	1	1	1	1	1	1
1322	1364	1322-1364	1	1	1	1	1	1	1	1	1	1	1
1322	1932	1322-1932	1	1	1	1	1	1	1	1	1	1	1
1322	1118	1322-1118	1	1	1	1	1	1	1	1	1	1	1
1322	1188	1322-1188	1	1	1	1	1	1	1	1	1	1	1
1325	4089	1325-4089	1	1	0	1	1	0	1	0	0	1	1
1329	120	1329-120	1	1	1	1	1	1	1	1	1	1	1
1334	3048	1334-3048	1	1	1	1	1	1	1	1	1	1	1
1334	3171	1334-3171	1	1	1	1	1	1	1	1	1	1	1
1334	2524	1334-2524	1	1	1	1	1	1	1	1	1	1	1
1336	318	1336-318	1	1	1	1	1	1	1	1	1	1	1
1337	3647	1337-3647	1	1	1	1	1	1	1	1	1	1	1
1341	3047	1341-3047	1	1	1	1	1	1	1	1	1	1	1
1341	1824	1341-1824	1	1	1	1	1	1	1	1	1	1	1
1348	2355	1348-2355	1	1	1	1	1	1	1	1	1	1	1
1348	3876	1348-3876	1	1	1	1	0	1	1	1	1	1	1
1349	72	1349-72	1	1	1	1	1	1	1	1	1	1	1
1350	438	1350-438	1	1	1	1	1	1	1	1	1	1	1
1352	2760	1352-2760	1	1	1	1	1	1	1	1	1	1	1
1352	2201	1352-2201	1	1	1	1	1	1	1	1	1	1	1
1352	234	1352-234	1	1	1	1	1	1	1	1	1	1	1
1352	1208	1352-1208	1	1	1	1	1	1	1	1	1	1	1
1357	1240	1357-1240	1	1	1	1	1	1	1	1	1	1	1
1358	2467	1358-2467	1	1	0	0	1	1	1	1	1	1	1
1358	2396	1358-2396	1	1	0	0	1	1	1	1	1	1	1
1359	1318	1359-1318	1	1	1	1	1	1	1	1	1	1	1
1363	3144	1363-3144	1	0	1	1	1	1	1	1	1	1	1
1363	904	1363-904	1	0	1	1	1	1	1	1	1	1	1
1363	602	1363-602	1	0	1	1	1	1	1	1	1	1	1
1363	1226	1363-1226	1	0	1	1	1	1	1	1	1	1	1
1363	126	1363-126	1	0	1	1	1	1	1	1	1	1	1
1363	376	1363-376	1	0	1	1	1	1	1	1	1	1	1
1363	2222	1363-2222	1	0	1	1	1	1	1	1	1	1	1
1363	4039	1363-4039	1	0	1	1	1	1	1	1	1	1	1
1363	631	1363-631	1	0	1	1	1	1	1	1	1	1	1
1363	2290	1363-2290	1	0	1	1	1	1	1	1	1	1	1
1363	1280	1363-1280	0	0	1	1	1	1	1	1	1	1	1
1364	984	1364-984	1	1	1	1	1	1	1	1	1	1	1
1364	1364	1364-1364	1	1	1	1	1	1	1	1	1	1	1
1366	319	1366-319	1	0	1	1	1	1	1	1	1	1	1
1366	1479	1366-1479	1	1	1	1	1	1	1	1	1	1	1
1368	1582	1368-1582	1	1	1	1	1	1	1	1	1	1	1
1371	2237	1371-2237	1	1	1	0	1	1	1	1	1	1	1
1371	1483	1371-1483	1	1	1	1	1	1	1	1	1	1	1
1377	1338	1377-1338	1	1	1	1	1	1	1	1	1	1	1
1389	2297	1389-2297	1	1	1	1	0	1	1	1	1	1	1
1389	614	1389-614	1	1	1	1	0	1	1	1	1	1	1
1389	2432	1389-2432	1	1	1	1	0	1	1	1	1	1	1
1389	2474	1389-2474	1	1	1	0	0	1	1	1	1	1	1
1389	3331	1389-3331	0	1	1	1	0	0	1	1	1	1	1
1389	1018	1389-1018	1	1	0	1	0	0	1	0	0	1	1
1391	2060	1391-2060	0	1	0	1	1	0	1	0	0	1	1
1395	1685	1395-1685	1	1	1	1	1	1	1	1	1	1	1
1395	1734	1395-1734	1	1	1	1	1	1	1	1	1	1	1
1395	1550	1395-1550	1	1	1	0	1	1	1	1	1	1	1
1396	865	1396-865	1	1	1	1	1	1	1	1	1	1	1
1399	2251	1399-2251	0	1	1	1	0	1	1	1	1	1	1
1399	1064	1399-1064	1	1	1	1	1	1	1	1	1	1	1
1401	2302	1401-2302	1	1	1	1	0	1	1	1	1	1	1
1401	3894	1401-3894	1	1	1	0	1	1	1	1	1	1	1
1401	1730	1401-1730	1	1	1	1	1	1	1	1	1	1	1
1401	1777	1401-1777	1	1	1	1	1	1	1	1	1	1	1
1401	948	1401-948	1	1	1	1	1	1	1	1	1	1	1
1401	2162	1401-2162	1	1	1	1	1	1	1	1	1	1	1
1404	3270	1404-3270	1	1	1	1	1	1	1	1	1	1	1
1404	218	1404-218	1	1	1	1	1	1	1	1	1	1	1
1404	3297	1404-3297	1	1	1	1	1	1	1	1	1	1	1
1408	3622	1408-3622	1	0	1	1	1	1	1	1	1	1	1
1411	4111	1411-4111	1	0	1	0	1	1	0	1	1	1	0
1415	3541	1415-3541	1	1	0	1	1	1	1	1	1	1	1
1419	2449	1419-2449	1	1	1	1	1	1	1	1	1	1	1
1422	2955	1422-2955	1	0	1	1	1	1	1	1	0	1	1
1434	615	1434-615	0	1	1	1	1	1	1	1	1	1	1
1439	2164	1439-2164	1	1	1	1	1	1	1	1	1	1	1
1439	2425	1439-2425	1	1	1	1	1	1	1	1	1	1	1
1439	2661	1439-2661	1	1	1	1	1	1	1	1	1	1	1
1442	418	1442-418	1	1	1	0	1	1	1	1	1	1	1
1454	2449	1454-2449	1	1	1	1	1	1	1	1	1	1	1
1455	89	1455-89	1	0	1	1	1	0	1	1	0	1	1
1455	1422	1455-1422	1	0	1	1	1	0	1	1	0	1	1
1455	4084	1455-4084	0	0	1	1	1	0	1	1	0	1	1
1455	2568	1455-2568	1	0	1	1	1	0	1	1	0	1	1
1463	861	1463-861	1	1	1	1	1	1	1	1	1	1	1
1463	533	1463-533	1	0	1	0	0	1	0	1	1	1	0
1463	3279	1463-3279	1	1	1	1	1	1	1	1	1	1	1
1463	2636	1463-2636	1	1	1	1	1	1	1	1	1	1	1
1463	219	1463-219	1	1	1	1	1	1	1	1	1	1	1
1468	2624	1468-2624	1	1	1	1	1	1	1	1	1	1	1
1468	1728	1468-1728	1	1	1	1	1	1	1	1	1	1	1
1474	2449	1474-2449	1	1	1	1	1	1	1	1	1	1	1
1477	1019	1477-1019	1	1	1	1	1	1	1	1	1	1	1
1477	2825	1477-2825	1	1	1	1	1	1	1	1	1	1	1
1478	2078	1478-2078	1	1	1	1	1	1	1	1	1	1	1
1478	1538	1478-1538	1	1	1	1	1	1	1	1	1	1	1
1479	319	1479-319	1	0	1	1	1	1	1	1	1	1	1
1479	997	1479-997	1	1	1	1	1	1	1	1	1	1	1
1483	1282	1483-1282	1	1	1	1	1	1	1	1	1	1	1
1491	216	1491-216	1	1	1	0	1	1	1	1	1	1	1
1491	4837	1491-4837	0	0	0	0	0	1	0	0	0	1	1
1491	4705	1491-4705	0	0	0	0	0	1	0	0	0	1	1
1501	2626	1501-2626	1	1	1	1	1	1	1	1	1	1	1
1501	883	1501-883	1	1	1	1	1	1	1	1	1	1	1
1506	207	1506-207	1	1	1	1	1	1	1	1	1	1	1
1506	798	1506-798	1	1	1	1	1	1	1	1	1	1	1
1509	2071	1509-2071	1	1	1	1	1	1	1	1	1	1	1
1509	2016	1509-2016	1	1	1	1	1	1	1	1	1	1	1
1509	1749	1509-1749	1	1	1	1	1	1	1	1	1	1	1
1509	1494	1509-1494	1	0	1	1	1	1	1	1	1	1	1
1515	783	1515-783	1	1	1	1	1	1	1	1	1	1	1
1521	3047	1521-3047	1	1	1	1	1	1	1	1	1	1	1
1522	124	1522-124	1	1	1	1	1	1	1	1	1	1	1
1522	2342	1522-2342	1	1	1	1	1	1	1	1	1	1	1
1528	1177	1528-1177	0	1	1	0	1	1	1	1	1	1	1
1528	2977	1528-2977	0	1	1	0	1	1	1	1	1	1	1
1539	2962	1539-2962	1	1	1	1	1	1	1	1	1	1	1
1539	92	1539-92	1	1	1	1	1	1	1	1	1	1	1
1539	3673	1539-3673	1	1	1	1	1	1	1	1	1	1	1
1550	1685	1550-1685	1	1	1	0	1	1	1	1	1	1	1
1553	3515	1553-3515	1	1	1	1	1	1	1	1	1	1	1
1553	798	1553-798	1	1	1	1	1	1	1	1	1	1	1
1553	2397	1553-2397	1	1	1	1	1	1	1	1	1	1	1
1553	1188	1553-1188	1	1	1	1	1	1	1	1	1	1	1
1553	96	1553-96	1	1	1	1	1	1	1	1	1	1	1
1560	1176	1560-1176	1	1	1	1	1	1	1	1	1	1	1
1562	2846	1562-2846	1	1	1	1	1	1	1	1	1	1	1
1562	1306	1562-1306	1	1	1	1	1	1	1	1	1	1	1
1567	2280	1567-2280	1	1	1	1	1	1	1	1	1	1	1
1576	3742	1576-3742	1	1	1	1	1	1	1	1	1	1	1
1580	864	1580-864	0	1	1	1	1	1	1	1	1	1	1
1580	2449	1580-2449	0	1	1	1	1	1	1	1	1	1	1
1583	1913	1583-1913	1	1	0	1	1	1	1	1	1	1	1
1583	3188	1583-3188	1	1	1	1	1	1	1	1	1	1	1
1583	1125	1583-1125	1	1	1	1	0	1	1	1	1	1	1
1583	1396	1583-1396	1	1	1	1	1	1	1	1	1	1	1
1583	865	1583-865	1	1	1	1	1	1	1	1	1	1	1
1599	181	1599-181	0	1	1	1	1	1	1	1	1	1	1
1604	3868	1604-3868	1	0	1	1	1	1	1	1	1	1	1
1604	319	1604-319	1	0	1	1	1	1	1	1	1	1	1
1604	997	1604-997	1	1	1	1	1	1	1	1	1	1	1
1605	795	1605-795	1	1	1	1	1	1	1	1	1	1	1
1608	475	1608-475	1	0	1	1	1	1	1	1	1	1	1
1608	3639	1608-3639	1	0	0	1	1	1	1	1	0	1	1
1611	1243	1611-1243	1	1	1	1	1	1	1	1	1	1	1
1611	2324	1611-2324	1	1	1	1	1	1	1	1	1	1	1
1611	1832	1611-1832	1	1	1	1	1	1	1	1	1	1	1
1611	1442	1611-1442	1	1	1	0	1	1	1	1	1	1	1
1611	2061	1611-2061	1	1	1	1	1	1	1	1	1	1	1
1612	4239	1612-4239	0	1	1	1	1	1	1	1	1	1	1
1617	1267	1617-1267	1	1	1	1	1	1	1	1	1	1	1
1617	2393	1617-2393	1	1	1	1	1	1	1	1	1	1	1
1617	883	1617-883	1	1	1	1	1	1	1	1	1	1	1
1617	3199	1617-3199	1	1	1	1	1	1	1	1	1	1	1
1617	3239	1617-3239	1	1	1	1	1	1	1	1	1	1	1
1617	192	1617-192	1	1	0	1	1	0	1	0	0	1	1
1620	2067	1620-2067	1	1	1	1	1	1	1	1	1	1	1
1620	774	1620-774	1	1	1	1	1	1	1	1	1	1	1
1628	3089	1628-3089	1	1	1	1	1	1	1	1	1	1	1
1628	1408	1628-1408	1	1	1	1	1	1	1	1	1	1	1
1631	2395	1631-2395	1	1	1	1	0	1	1	1	1	1	1
1631	3354	1631-3354	1	1	1	1	0	1	1	1	1	1	1
1632	1907	1632-1907	1	0	1	0	1	1	1	1	1	1	1
1632	3708	1632-3708	1	1	1	0	1	1	1	1	1	1	1
1632	2953	1632-2953	1	1	1	0	1	1	1	1	1	1	1
1634	3486	1634-3486	1	0	1	1	1	1	1	1	1	1	1
1634	140	1634-140	1	0	1	1	0	1	1	1	1	1	1
1634	1033	1634-1033	1	1	1	1	1	1	1	1	1	1	1
1641	2760	1641-2760	1	1	1	1	1	1	1	1	1	1	1
1641	1707	1641-1707	1	1	1	1	0	1	1	1	1	1	1
1641	2201	1641-2201	1	1	1	1	1	1	1	1	1	1	1
1641	234	1641-234	1	1	1	1	1	1	1	1	1	1	1
1642	561	1642-561	1	1	1	1	1	1	1	1	1	1	1
1642	1686	1642-1686	1	1	1	1	1	1	1	1	1	1	1
1653	1169	1653-1169	1	0	1	0	0	1	0	1	1	1	0
1653	2067	1653-2067	1	1	1	1	1	1	1	1	1	1	1
1653	774	1653-774	1	1	1	1	1	1	1	1	1	1	1
1653	3281	1653-3281	1	0	1	0	0	1	0	1	1	1	0
1659	817	1659-817	1	1	1	1	1	1	1	1	1	1	1
1659	2666	1659-2666	1	1	1	1	1	1	1	1	1	1	1
1663	1029	1663-1029	1	0	1	1	1	1	1	1	1	1	1
1663	3725	1663-3725	1	0	1	0	0	1	1	1	1	1	1
1663	2723	1663-2723	1	1	1	1	1	1	1	1	1	1	1
1663	2584	1663-2584	1	1	1	1	1	1	1	1	1	1	1
1668	798	1668-798	1	1	1	1	1	1	1	1	1	1	1
1680	128	1680-128	1	1	1	1	0	1	1	1	1	1	1
1685	1628	1685-1628	1	1	1	1	1	1	1	1	1	1	1
1685	1408	1685-1408	1	1	1	1	1	1	1	1	1	1	1
1686	2489	1686-2489	1	1	1	1	1	1	1	1	1	1	1
1686	3308	1686-3308	1	1	1	1	1	1	1	1	1	1	1
1686	2181	1686-2181	1	1	1	1	1	1	1	1	1	1	1
1686	679	1686-679	1	1	1	1	1	1	1	1	1	1	1
1686	36	1686-36	1	1	1	1	1	1	1	1	1	1	1
1686	255	1686-255	1	1	1	1	1	1	1	1	1	1	1
1686	1894	1686-1894	1	1	1	1	1	1	1	1	1	1	1
1686	2898	1686-2898	1	1	1	1	1	1	1	1	1	1	1
1692	4167	1692-4167	1	1	1	1	1	1	1	1	1	1	1
1699	4124	1699-4124	1	1	1	1	1	1	1	1	1	1	1
1699	3193	1699-3193	1	1	1	1	1	1	1	1	1	1	1
1699	1098	1699-1098	1	1	1	1	1	1	1	1	1	1	1
1699	486	1699-486	1	1	1	1	1	1	1	1	1	1	1
1707	3699	1707-3699	1	1	1	1	0	1	1	1	1	1	1
1707	884	1707-884	1	1	1	1	0	1	1	1	1	1	1
1707	234	1707-234	1	1	1	1	0	1	1	1	1	1	1
1718	1396	1718-1396	1	1	1	1	1	1	1	1	1	1	1
1719	2873	1719-2873	1	1	1	0	1	1	1	1	1	1	1
1722	3952	1722-3952	1	1	1	1	1	1	1	1	1	1	1
1724	1489	1724-1489	1	1	1	1	1	1	1	1	1	1	1
1728	111	1728-111	1	1	1	1	1	1	1	1	1	1	1
1728	2212	1728-2212	1	1	1	1	1	1	1	1	1	1	1
1728	3056	1728-3056	1	1	1	1	1	1	1	1	1	1	1
1728	2489	1728-2489	1	1	1	1	1	1	1	1	1	1	1
1728	561	1728-561	1	1	1	1	1	1	1	1	1	1	1
1728	1686	1728-1686	1	1	1	1	1	1	1	1	1	1	1
1728	1973	1728-1973	1	1	1	1	1	1	1	1	1	1	1
1728	3308	1728-3308	1	1	1	1	1	1	1	1	1	1	1
1728	3800	1728-3800	1	1	1	1	1	1	1	1	1	1	1
1729	307	1729-307	1	1	1	1	1	1	1	1	1	1	1
1729	3425	1729-3425	1	1	1	1	1	1	1	1	1	1	1
1729	477	1729-477	1	1	1	1	1	1	1	1	1	1	1
1730	2302	1730-2302	1	1	1	1	0	1	1	1	1	1	1
1730	948	1730-948	1	1	1	1	1	1	1	1	1	1	1
1730	2162	1730-2162	1	1	1	1	1	1	1	1	1	1	1
1732	2134	1732-2134	0	1	1	1	0	1	1	1	1	1	1
1733	2688	1733-2688	1	1	1	1	1	1	1	1	1	1	1
1733	3476	1733-3476	1	1	1	1	1	1	1	1	1	1	1
1734	1685	1734-1685	1	1	1	1	1	1	1	1	1	1	1
1734	1550	1734-1550	1	1	1	0	1	1	1	1	1	1	1
1739	2591	1739-2591	1	1	1	1	1	1	1	1	1	1	1
1739	772	1739-772	1	0	1	1	1	1	1	1	1	1	1
1744	1234	1744-1234	1	1	1	1	1	1	1	1	1	1	1
1744	429	1744-429	1	1	1	1	1	1	1	1	1	1	1
1746	2210	1746-2210	0	1	1	1	0	1	1	1	1	1	1
1746	1053	1746-1053	1	1	1	1	1	1	1	1	1	1	1
1746	853	1746-853	1	1	1	1	1	1	1	1	1	1	1
1749	2071	1749-2071	1	1	1	1	1	1	1	1	1	1	1
1749	1494	1749-1494	1	0	1	1	1	1	1	1	1	1	1
1750	2033	1750-2033	1	1	1	1	1	1	1	1	1	1	1
1750	3898	1750-3898	1	1	1	1	1	1	1	1	1	1	1
1750	2563	1750-2563	1	1	1	1	1	1	1	1	1	1	1
1760	8	1760-8	1	1	1	1	1	1	1	1	1	1	1
1760	4212	1760-4212	1	1	1	1	0	1	1	1	1	1	1
1765	850	1765-850	1	1	1	1	1	1	1	1	1	1	1
1765	3543	1765-3543	0	1	1	1	1	1	1	1	1	1	1
1769	3097	1769-3097	1	1	1	1	1	1	1	1	1	1	1
1769	2984	1769-2984	1	1	1	1	1	1	1	1	1	1	1
1770	223	1770-223	1	1	1	0	1	1	1	1	1	1	1
1773	2449	1773-2449	1	0	0	0	1	1	1	1	1	1	1
1774	3104	1774-3104	1	1	1	1	1	1	1	1	1	1	1
1774	2702	1774-2702	1	1	1	1	1	1	1	1	1	1	1
1774	2871	1774-2871	1	1	1	1	1	1	1	1	1	1	1
1774	636	1774-636	1	1	1	1	1	1	1	1	1	1	1
1788	3866	1788-3866	1	1	1	1	1	1	1	1	1	1	1
1788	1200	1788-1200	1	1	1	1	1	1	1	1	1	1	1
1788	2794	1788-2794	1	1	1	1	1	1	1	1	1	1	1
1788	1938	1788-1938	1	1	1	1	1	1	1	1	1	1	1
1790	2502	1790-2502	1	1	1	1	1	1	1	1	1	1	1
1790	1320	1790-1320	1	1	1	1	1	1	1	1	1	1	1
1791	2772	1791-2772	1	0	1	0	1	1	1	1	1	1	1
1791	561	1791-561	1	0	1	0	1	1	1	1	1	1	1
1791	1686	1791-1686	1	0	1	0	1	1	1	1	1	1	1
1791	1728	1791-1728	1	0	1	0	1	1	1	1	1	1	1
1793	3060	1793-3060	1	1	1	1	1	1	1	1	1	1	1
1795	1617	1795-1617	1	1	1	1	1	1	1	1	1	1	1
1796	2170	1796-2170	1	1	1	1	1	1	1	1	1	1	1
1800	2645	1800-2645	0	0	0	1	1	1	1	1	1	1	1
1800	1917	1800-1917	0	1	1	0	1	1	1	1	1	1	1
1800	2449	1800-2449	1	1	1	1	1	1	1	1	1	1	1
1801	3264	1801-3264	1	1	1	1	1	1	1	1	1	1	1
1801	494	1801-494	1	1	1	1	1	1	1	1	1	1	1
1810	2575	1810-2575	0	1	1	0	0	1	1	1	1	1	1
1810	862	1810-862	1	1	1	0	1	1	1	1	1	1	1
1811	2168	1811-2168	1	1	1	1	1	1	1	1	1	1	1
1820	3311	1820-3311	1	1	1	1	1	1	1	1	1	1	1
1820	1712	1820-1712	1	1	1	1	1	1	1	1	1	1	1
1821	478	1821-478	1	1	1	1	1	1	1	1	1	1	1
1821	603	1821-603	1	0	1	1	1	1	1	1	1	1	1
1824	3047	1824-3047	1	1	1	1	1	1	1	1	1	1	1
1825	1728	1825-1728	1	1	1	1	1	1	1	1	1	1	1
1825	371	1825-371	1	1	1	1	1	1	1	1	1	1	1
1825	876	1825-876	1	1	1	1	1	1	1	1	1	1	1
1825	189	1825-189	1	1	1	1	1	1	1	1	1	1	1
1825	3308	1825-3308	1	1	1	1	1	1	1	1	1	1	1
1825	101	1825-101	1	1	1	1	1	1	1	1	1	1	1
1826	3451	1826-3451	1	1	1	1	1	0	1	1	1	1	1
1826	3410	1826-3410	1	1	1	1	1	1	1	1	1	1	1
1829	2849	1829-2849	1	1	1	1	1	1	1	1	1	1	1
1832	3747	1832-3747	1	1	1	1	1	1	1	1	1	1	1
1832	1111	1832-1111	1	1	1	1	1	1	1	1	1	1	1
1832	418	1832-418	1	1	1	1	1	1	1	1	1	1	1
1832	2324	1832-2324	1	1	1	1	1	1	1	1	1	1	1
1832	1245	1832-1245	1	1	1	1	1	1	1	1	1	1	1
1832	2187	1832-2187	1	1	1	1	1	1	1	1	1	1	1
1832	1884	1832-1884	1	0	1	1	1	1	1	1	1	1	1
1832	1471	1832-1471	1	1	1	1	1	1	1	1	1	1	1
1832	1442	1832-1442	1	1	1	0	1	1	1	1	1	1	1
1842	4037	1842-4037	0	1	1	1	1	1	1	1	1	1	1
1842	220	1842-220	1	1	1	1	1	1	1	1	1	1	1
1842	705	1842-705	1	1	1	1	1	1	1	1	1	1	1
1842	3368	1842-3368	1	1	1	1	1	1	1	1	1	1	1
1842	3433	1842-3433	1	1	1	1	1	1	1	1	1	1	1
1842	4050	1842-4050	1	1	1	1	1	1	1	1	1	1	1
1845	2641	1845-2641	1	1	1	1	1	1	1	1	1	1	1
1845	1641	1845-1641	1	1	1	1	1	1	1	1	1	1	1
1848	2639	1848-2639	0	1	1	1	0	0	1	1	1	1	1
1850	427	1850-427	1	1	1	1	1	1	1	1	1	1	1
1851	1149	1851-1149	1	1	1	1	1	1	1	1	1	1	1
1851	3224	1851-3224	1	1	1	1	1	1	1	1	1	1	1
1851	3565	1851-3565	1	1	1	1	1	1	1	1	1	1	1
1852	2760	1852-2760	1	1	1	1	1	1	1	1	1	1	1
1852	3787	1852-3787	1	1	1	0	1	1	1	1	1	1	1
1852	234	1852-234	1	1	1	1	1	1	1	1	1	1	1
1855	2676	1855-2676	1	1	1	1	1	1	1	1	1	1	1
1857	2019	1857-2019	0	0	0	0	1	0	0	1	1	1	0
1857	3536	1857-3536	0	0	0	0	1	0	0	1	1	1	0
1858	3047	1858-3047	1	1	1	1	1	1	1	1	1	1	1
1858	1521	1858-1521	1	1	1	1	1	1	1	1	1	1	1
1874	1195	1874-1195	1	1	1	1	1	1	1	1	1	1	1
1875	1752	1875-1752	1	1	1	1	1	1	1	1	1	1	1
1879	2718	1879-2718	1	1	1	1	1	1	1	1	1	1	1
1879	3785	1879-3785	1	1	1	1	1	1	1	1	1	1	1
1879	4671	1879-4671	1	0	0	0	1	0	0	0	0	1	1
1884	1471	1884-1471	1	0	1	1	1	1	1	1	1	1	1
1890	3182	1890-3182	1	1	1	1	1	1	1	1	1	1	1
1890	2998	1890-2998	1	1	1	1	1	1	1	1	1	1	1
1892	1318	1892-1318	1	1	1	0	1	1	1	1	1	1	1
1892	2121	1892-2121	1	1	1	0	1	1	1	1	1	1	1
1892	806	1892-806	1	1	1	0	1	1	1	1	1	1	1
1892	2779	1892-2779	1	1	1	0	1	1	1	1	1	1	1
1892	4029	1892-4029	1	1	1	0	1	1	1	1	1	1	1
1892	1899	1892-1899	1	1	1	0	1	1	1	1	1	1	1
1892	548	1892-548	1	1	1	0	1	1	1	1	1	1	1
1894	255	1894-255	1	1	1	1	1	1	1	1	1	1	1
1896	1829	1896-1829	1	1	1	0	1	1	1	1	1	1	1
1896	768	1896-768	1	1	1	0	1	1	1	1	1	1	1
1896	2849	1896-2849	1	1	1	0	1	1	1	1	1	1	1
1897	563	1897-563	0	1	1	1	1	1	1	1	1	1	1
1897	2471	1897-2471	0	1	1	1	1	1	1	1	1	1	1
1897	1222	1897-1222	0	1	1	1	1	1	1	1	1	1	1
1899	4029	1899-4029	1	1	1	1	1	1	1	1	1	1	1
1899	548	1899-548	1	1	1	1	1	1	1	1	1	1	1
1903	1777	1903-1777	1	1	1	1	1	1	1	1	1	1	1
1906	3624	1906-3624	1	1	1	1	1	1	1	1	1	1	1
1906	523	1906-523	1	1	1	1	1	1	1	1	1	1	1
1906	3597	1906-3597	0	1	1	1	0	1	1	1	1	1	1
1906	3216	1906-3216	1	1	1	1	1	1	1	1	1	1	1
1906	3610	1906-3610	1	1	1	1	1	1	1	1	1	1	1
1906	1060	1906-1060	1	1	1	1	0	1	1	1	1	1	1
1906	672	1906-672	0	1	1	0	0	1	0	1	1	1	1
1906	1025	1906-1025	0	1	1	1	1	1	1	1	1	1	1
1906	2246	1906-2246	1	1	1	1	1	1	1	1	1	1	1
1909	1030	1909-1030	1	1	1	1	1	1	1	1	1	1	1
1909	3522	1909-3522	1	1	1	1	1	1	1	1	1	1	1
1917	955	1917-955	0	1	1	0	1	1	1	1	1	1	1
1917	2089	1917-2089	0	1	1	0	1	1	1	1	1	1	1
1919	427	1919-427	1	1	1	1	1	1	1	1	1	1	1
1919	708	1919-708	1	1	1	1	1	1	1	1	1	1	1
1921	1811	1921-1811	1	1	1	1	1	1	1	1	1	1	1
1936	3515	1936-3515	1	1	1	1	1	1	1	1	1	1	1
1936	1699	1936-1699	1	1	1	1	1	1	1	1	1	1	1
1936	1098	1936-1098	1	1	1	1	1	1	1	1	1	1	1
1938	1200	1938-1200	1	1	1	1	1	1	1	1	1	1	1
1938	8	1938-8	1	1	1	1	1	1	1	1	1	1	1
1938	4212	1938-4212	1	1	1	1	0	1	1	1	1	1	1
1938	2794	1938-2794	1	1	1	1	1	1	1	1	1	1	1
1942	3593	1942-3593	1	1	1	1	1	1	1	1	1	1	1
1942	2887	1942-2887	1	1	1	1	1	1	1	1	1	1	1
1942	728	1942-728	1	1	1	1	1	1	1	1	1	1	1
1944	2449	1944-2449	1	1	1	1	0	1	1	1	1	1	1
1947	593	1947-593	1	1	1	1	1	1	1	1	1	1	1
1952	4035	1952-4035	1	1	1	1	1	1	1	1	1	1	1
1952	166	1952-166	1	1	1	0	1	1	1	1	1	1	1
1952	1239	1952-1239	1	1	1	1	1	1	1	1	1	1	1
1952	3303	1952-3303	1	1	1	0	1	1	1	1	1	1	1
1953	205	1953-205	1	1	1	1	1	1	1	1	1	1	1
1966	252	1966-252	1	1	1	1	1	1	1	1	1	1	1
1972	1306	1972-1306	1	1	1	1	1	1	1	1	1	1	1
1973	661	1973-661	1	1	1	1	1	1	1	1	1	1	1
1973	2855	1973-2855	1	1	1	1	1	1	1	1	1	1	1
1982	38	1982-38	1	1	1	1	1	1	1	1	1	1	1
1982	2177	1982-2177	1	1	1	1	1	1	1	1	1	1	1
1982	883	1982-883	1	1	1	1	1	1	1	1	1	1	1
1982	3199	1982-3199	1	1	1	1	1	1	1	1	1	1	1
1982	3239	1982-3239	1	1	1	1	1	1	1	1	1	1	1
1983	263	1983-263	1	1	1	1	1	1	1	1	1	1	1
1987	3118	1987-3118	1	1	1	1	1	1	1	1	1	1	1
1987	3033	1987-3033	1	1	0	1	1	0	1	0	0	1	1
1996	2449	1996-2449	0	1	1	1	1	0	1	1	1	1	1
1997	2449	1997-2449	1	1	1	1	1	1	1	1	1	1	1
1998	2396	1998-2396	1	1	1	1	1	1	1	1	1	1	1
2001	2019	2001-2019	1	1	1	1	1	1	1	1	1	1	1
2001	3536	2001-3536	1	1	1	1	1	1	1	1	1	1	1
2004	1642	2004-1642	1	1	1	1	1	1	1	1	1	1	1
2004	271	2004-271	1	1	1	1	1	1	1	1	1	1	1
2004	561	2004-561	1	1	1	1	1	1	1	1	1	1	1
2004	1686	2004-1686	1	1	1	1	1	1	1	1	1	1	1
2004	17	2004-17	1	1	1	1	1	1	1	1	1	1	1
2014	2449	2014-2449	1	1	1	1	1	1	1	1	1	1	1
2016	2071	2016-2071	1	1	1	1	1	1	1	1	1	1	1
2016	1749	2016-1749	1	1	1	1	1	1	1	1	1	1	1
2016	1494	2016-1494	1	0	1	1	1	1	1	1	1	1	1
2019	3210	2019-3210	0	1	1	1	0	1	1	1	1	1	1
2019	1966	2019-1966	1	1	1	1	1	1	1	1	1	1	1
2019	3217	2019-3217	1	1	1	1	1	1	1	1	1	1	1
2019	3536	2019-3536	1	1	1	1	1	1	1	1	1	1	1
2027	3047	2027-3047	1	1	1	1	1	1	1	1	1	1	1
2027	1341	2027-1341	1	1	1	1	1	1	1	1	1	1	1
2027	1824	2027-1824	1	1	1	1	1	1	1	1	1	1	1
2030	1539	2030-1539	1	1	1	1	1	1	1	1	1	1	1
2032	3432	2032-3432	1	1	0	1	1	0	1	0	0	1	1
2032	3693	2032-3693	1	1	0	1	1	0	1	0	0	1	1
2032	2418	2032-2418	1	1	0	1	1	0	1	0	0	1	1
2033	1020	2033-1020	1	1	1	1	1	1	1	1	1	1	1
2034	2936	2034-2936	1	1	1	1	1	1	1	1	1	1	1
2034	1329	2034-1329	1	1	1	1	1	1	1	1	1	1	1
2034	120	2034-120	1	1	1	1	1	1	1	1	1	1	1
2040	817	2040-817	1	1	1	1	1	1	1	1	1	1	1
2042	450	2042-450	1	1	1	1	1	1	1	1	1	1	1
2043	119	2043-119	1	1	1	1	1	1	1	1	1	1	1
2044	1557	2044-1557	1	1	1	1	1	1	1	1	1	1	1
2055	1947	2055-1947	1	1	1	1	1	1	1	1	1	1	1
2056	1820	2056-1820	0	1	1	1	0	1	1	1	1	1	1
2056	3311	2056-3311	0	1	1	1	0	1	1	1	1	1	1
2056	1712	2056-1712	0	1	1	1	0	1	1	1	1	1	1
2061	2449	2061-2449	1	1	1	1	1	1	1	1	1	1	1
2062	1508	2062-1508	1	1	1	1	1	1	1	1	1	1	1
2062	2611	2062-2611	1	1	1	1	1	1	1	1	1	1	1
2062	4477	2062-4477	1	1	0	1	1	0	1	0	0	1	1
2067	2449	2067-2449	1	1	1	1	1	1	1	1	1	1	1
2071	1494	2071-1494	1	0	1	1	1	1	1	1	1	1	1
2071	1741	2071-1741	1	1	1	1	0	1	1	1	1	1	1
2076	2449	2076-2449	1	1	1	1	1	1	1	1	1	1	1
2078	1538	2078-1538	1	1	1	1	1	1	1	1	1	1	1
2089	4032	2089-4032	1	1	1	1	1	1	1	1	1	1	1
2089	1560	2089-1560	1	1	1	1	1	1	1	1	1	1	1
2089	955	2089-955	1	1	1	1	1	1	1	1	1	1	1
2089	1800	2089-1800	1	1	1	1	1	1	1	1	1	1	1
2095	303	2095-303	1	0	1	1	1	1	1	1	1	1	1
2095	1567	2095-1567	1	1	1	1	1	1	1	1	1	1	1
2095	1252	2095-1252	1	1	1	1	1	1	1	1	1	1	1
2095	3878	2095-3878	1	1	1	1	1	1	1	1	1	1	1
2101	2972	2101-2972	1	1	1	1	1	1	1	1	1	1	1
2101	3956	2101-3956	1	1	1	1	1	1	1	1	1	1	1
2114	933	2114-933	1	1	1	1	1	1	1	1	1	1	1
2121	855	2121-855	1	1	1	1	1	1	1	1	1	1	1
2121	2617	2121-2617	1	1	1	1	1	1	1	1	1	1	1
2122	2770	2122-2770	1	1	1	1	1	1	1	1	1	1	1
2125	2588	2125-2588	1	1	1	1	1	1	1	1	1	1	1
2125	1396	2125-1396	1	1	1	1	1	1	1	1	1	1	1
2127	1724	2127-1724	1	1	1	1	1	1	1	1	1	1	1
2127	1489	2127-1489	1	1	1	1	1	1	1	1	1	1	1
2137	1445	2137-1445	1	1	1	1	1	1	1	1	1	1	1
2141	2724	2141-2724	1	1	1	1	0	1	1	1	1	1	1
2147	223	2147-223	1	1	1	0	1	1	1	1	1	1	1
2154	384	2154-384	1	1	0	1	1	1	1	1	1	1	0
2154	554	2154-554	1	1	1	1	1	1	1	1	1	1	0
2154	2042	2154-2042	1	1	1	1	1	1	1	1	1	1	0
2155	1599	2155-1599	1	1	1	1	1	1	1	1	1	1	1
2155	181	2155-181	0	1	1	1	1	1	1	1	1	1	1
2156	3832	2156-3832	1	1	1	1	1	1	1	1	1	1	1
2156	1490	2156-1490	1	1	1	1	1	1	1	1	1	1	1
2156	1500	2156-1500	1	1	1	1	1	1	1	1	1	1	1
2156	648	2156-648	0	0	1	1	1	1	1	1	1	1	1
2156	2730	2156-2730	1	1	1	1	1	1	1	1	1	1	1
2162	4151	2162-4151	1	1	1	1	1	1	1	1	1	1	1
2162	4105	2162-4105	0	1	1	1	0	1	1	1	1	1	1
2162	1209	2162-1209	1	1	1	1	1	1	1	1	1	1	1
2162	2946	2162-2946	1	1	1	1	1	1	1	1	1	1	1
2162	293	2162-293	1	1	1	1	1	1	1	1	1	1	1
2164	2425	2164-2425	1	1	1	1	1	1	1	1	1	1	1
2164	839	2164-839	1	1	1	1	0	1	1	1	1	1	1
2168	768	2168-768	1	1	1	1	1	1	1	1	1	1	1
2177	1341	2177-1341	1	1	1	1	1	1	1	1	1	1	1
2177	1824	2177-1824	1	1	1	1	1	1	1	1	1	1	1
2177	501	2177-501	1	1	1	1	1	1	1	1	1	1	1
2177	3726	2177-3726	1	1	1	1	1	1	1	1	1	1	1
2177	2027	2177-2027	1	1	1	1	1	1	1	1	1	1	1
2181	679	2181-679	1	1	1	1	1	1	1	1	1	1	1
2181	36	2181-36	1	1	1	1	1	1	1	1	1	1	1
2187	1884	2187-1884	1	0	1	1	1	1	1	1	1	1	1
2187	1471	2187-1471	1	1	1	1	1	1	1	1	1	1	1
2188	3241	2188-3241	1	1	1	1	1	0	1	1	1	1	1
2188	455	2188-455	1	1	1	1	1	1	1	1	1	1	1
2188	4359	2188-4359	1	0	0	1	1	0	1	1	0	1	1
2189	2895	2189-2895	1	1	1	1	1	1	1	1	1	1	1
2189	68	2189-68	1	1	1	1	1	1	1	1	1	1	1
2196	3832	2196-3832	1	1	1	1	1	1	1	1	1	1	1
2196	2156	2196-2156	1	1	1	1	1	1	1	1	1	1	1
2196	1490	2196-1490	1	1	1	1	1	1	1	1	1	1	1
2196	1500	2196-1500	1	1	1	1	1	1	1	1	1	1	1
2196	648	2196-648	0	0	1	1	1	1	1	1	1	1	1
2196	2730	2196-2730	1	1	1	1	1	1	1	1	1	1	1
2201	72	2201-72	1	1	1	1	1	1	1	1	1	1	1
2201	2753	2201-2753	1	1	1	1	1	1	1	1	1	1	1
2201	234	2201-234	1	1	1	1	1	1	1	1	1	1	1
2212	3056	2212-3056	1	1	1	1	1	1	1	1	1	1	1
2212	561	2212-561	1	1	1	1	1	1	1	1	1	1	1
2212	1686	2212-1686	1	1	1	1	1	1	1	1	1	1	1
2216	700	2216-700	1	1	1	1	1	1	1	1	1	1	1
2222	3144	2222-3144	1	1	1	1	1	1	1	1	1	1	1
2222	4039	2222-4039	1	1	1	1	1	1	1	1	1	1	1
2222	1280	2222-1280	0	0	1	1	1	1	1	1	1	1	1
2226	1998	2226-1998	1	1	1	1	1	1	1	1	1	1	1
2227	1132	2227-1132	1	1	1	1	1	1	1	1	1	1	1
2227	38	2227-38	1	1	1	1	1	1	1	1	1	1	1
2227	2177	2227-2177	1	1	1	1	1	1	1	1	1	1	1
2227	883	2227-883	1	1	1	1	1	1	1	1	1	1	1
2227	1982	2227-1982	1	1	1	1	1	1	1	1	1	1	1
2227	3199	2227-3199	1	1	1	1	1	1	1	1	1	1	1
2227	3239	2227-3239	1	1	1	1	1	1	1	1	1	1	1
2238	319	2238-319	1	0	1	1	1	1	1	1	1	0	1
2238	1479	2238-1479	1	1	1	1	1	1	1	1	1	0	1
2239	2449	2239-2449	1	1	1	1	1	1	1	1	1	1	1
2244	2681	2244-2681	1	1	1	1	1	1	1	1	1	1	1
2244	3788	2244-3788	1	1	1	1	1	1	1	1	1	1	1
2244	3411	2244-3411	1	0	1	1	1	1	1	1	1	1	1
2246	3624	2246-3624	1	1	1	1	1	1	1	1	1	1	1
2246	523	2246-523	1	1	1	1	1	1	1	1	1	1	1
2246	3597	2246-3597	0	1	1	1	0	1	1	1	1	1	1
2248	3047	2248-3047	1	1	1	1	1	1	1	1	1	1	1
2248	144	2248-144	1	1	1	1	1	1	1	1	1	1	1
2248	2237	2248-2237	1	1	1	0	1	1	1	1	1	1	1
2248	1483	2248-1483	1	1	1	1	1	1	1	1	1	1	1
2259	2418	2259-2418	1	1	1	1	1	1	1	1	1	1	1
2259	2376	2259-2376	1	1	1	1	0	1	1	1	1	1	1
2263	2188	2263-2188	1	1	1	1	1	1	1	1	1	1	1
2263	3241	2263-3241	1	1	1	1	1	0	1	1	1	1	1
2263	455	2263-455	1	1	1	1	1	1	1	1	1	1	1
2263	4359	2263-4359	1	0	0	1	1	0	1	1	0	1	1
2267	88	2267-88	1	0	1	1	1	1	1	1	1	1	1
2267	4074	2267-4074	1	0	1	1	1	1	1	1	1	1	1
2278	1177	2278-1177	0	1	1	1	1	1	1	1	1	1	1
2278	1528	2278-1528	0	1	1	0	1	1	1	1	1	1	1
2278	2977	2278-2977	0	1	1	1	1	1	1	1	1	1	1
2280	1913	2280-1913	1	1	0	1	1	1	1	1	1	1	1
2280	1125	2280-1125	1	1	1	1	0	1	1	1	1	1	1
2280	435	2280-435	1	1	1	1	1	1	1	1	1	1	1
2280	3712	2280-3712	1	1	1	1	1	1	1	1	1	1	1
2280	4060	2280-4060	0	1	0	1	1	1	1	1	1	1	1
2284	2014	2284-2014	1	1	1	1	1	1	1	1	1	1	1
2284	2428	2284-2428	1	1	1	1	1	1	1	1	1	1	1
2289	17	2289-17	1	1	1	1	1	1	1	1	1	1	1
2290	3144	2290-3144	1	1	1	1	1	1	1	1	1	1	1
2290	602	2290-602	1	1	1	1	1	1	1	1	1	1	1
2290	1226	2290-1226	1	1	1	1	1	1	1	1	1	1	1
2290	126	2290-126	1	1	1	1	1	1	1	1	1	1	1
2290	376	2290-376	1	1	1	1	1	1	1	1	1	1	1
2290	2222	2290-2222	1	1	1	1	1	1	1	1	1	1	1
2290	4039	2290-4039	1	1	1	1	1	1	1	1	1	1	1
2290	1280	2290-1280	0	0	1	1	1	1	1	1	1	1	1
2297	2502	2297-2502	1	1	1	1	1	1	1	1	1	1	1
2297	614	2297-614	1	1	1	1	1	1	1	1	1	1	1
2297	1320	2297-1320	1	1	1	1	1	1	1	1	1	1	1
2297	1790	2297-1790	1	1	1	1	1	1	1	1	1	1	1
2297	3331	2297-3331	0	1	1	1	0	0	1	1	1	1	1
2297	2449	2297-2449	1	1	1	1	1	1	1	1	1	1	1
2302	2449	2302-2449	1	1	1	1	0	1	1	1	1	1	1
2314	2698	2314-2698	1	1	0	1	1	1	1	1	1	1	1
2322	111	2322-111	1	1	1	1	1	1	1	1	1	1	1
2322	2212	2322-2212	1	1	1	1	1	1	1	1	1	1	1
2322	3056	2322-3056	1	1	1	1	1	1	1	1	1	1	1
2322	561	2322-561	1	1	1	1	1	1	1	1	1	1	1
2322	1686	2322-1686	1	1	1	1	1	1	1	1	1	1	1
2324	418	2324-418	1	1	1	1	1	1	1	1	1	1	1
2324	1442	2324-1442	1	1	1	0	1	1	1	1	1	1	1
2330	1154	2330-1154	1	1	1	1	1	1	1	1	1	1	1
2342	900	2342-900	1	1	1	1	1	1	1	1	1	1	1
2343	1068	2343-1068	1	1	1	1	1	1	1	1	1	1	1
2343	561	2343-561	1	1	1	1	1	1	1	1	1	1	1
2343	1686	2343-1686	1	1	1	1	1	1	1	1	1	1	1
2346	2063	2346-2063	1	1	1	1	1	1	1	1	1	1	1
2353	930	2353-930	1	1	1	1	1	1	1	1	1	1	1
2353	611	2353-611	0	1	1	1	1	1	1	1	1	1	1
2363	3796	2363-3796	0	1	1	0	1	1	1	1	1	1	1
2365	1617	2365-1617	1	1	1	1	1	1	1	1	1	1	1
2376	2418	2376-2418	1	1	1	1	0	1	1	1	1	1	1
2393	515	2393-515	1	1	1	1	1	1	1	1	1	1	1
2393	192	2393-192	1	1	0	1	1	0	1	0	0	1	1
2396	935	2396-935	1	1	1	1	1	1	1	1	1	1	1
2397	3270	2397-3270	1	1	1	1	1	1	1	1	1	1	1
2397	218	2397-218	1	1	1	1	1	1	1	1	1	1	1
2397	1188	2397-1188	1	1	1	1	1	1	1	1	1	1	1
2398	2994	2398-2994	1	1	1	1	1	1	1	1	1	1	1
2398	434	2398-434	1	1	1	1	1	1	1	1	1	1	1
2398	873	2398-873	1	1	1	1	1	1	1	1	1	1	1
2398	3649	2398-3649	1	1	1	1	1	1	1	1	1	1	1
2398	3087	2398-3087	1	1	1	1	1	1	1	1	1	1	1
2401	1538	2401-1538	1	1	1	1	1	1	1	1	1	1	1
2401	1302	2401-1302	1	1	1	1	1	1	1	1	1	1	1
2401	3802	2401-3802	1	1	1	1	1	1	1	1	1	1	1
2401	2781	2401-2781	1	1	1	1	1	1	1	1	1	1	1
2406	3725	2406-3725	1	0	1	0	0	1	1	1	1	1	1
2406	1164	2406-1164	1	1	1	1	1	1	1	1	1	1	1
2418	3432	2418-3432	1	1	0	1	1	0	1	0	0	1	1
2425	1325	2425-1325	1	1	1	1	1	1	1	1	1	1	1
2425	2449	2425-2449	1	1	1	1	1	1	1	1	1	1	1
2425	3680	2425-3680	1	1	1	1	1	1	1	1	1	1	1
2425	4089	2425-4089	1	1	0	1	1	0	1	0	0	1	1
2426	3593	2426-3593	1	1	1	1	1	1	1	1	1	1	1
2426	2887	2426-2887	1	1	1	1	1	1	1	1	1	1	1
2428	2014	2428-2014	1	1	1	1	1	1	1	1	1	1	1
2428	2449	2428-2449	1	1	1	1	1	1	1	1	1	1	1
2432	1160	2432-1160	1	1	1	1	0	1	1	1	1	1	1
2432	499	2432-499	1	1	1	1	1	1	1	1	1	1	1
2436	3983	2436-3983	1	1	1	1	0	1	1	1	1	1	1
2436	257	2436-257	1	1	1	0	0	1	1	1	1	1	1
2447	4103	2447-4103	1	1	1	1	1	1	1	1	1	1	1
2447	588	2447-588	1	1	1	1	1	1	1	1	1	1	1
2449	2564	2449-2564	1	0	1	1	1	1	1	1	1	1	1
2449	3842	2449-3842	1	1	1	1	1	1	1	1	1	1	1
2449	4167	2449-4167	1	1	1	1	1	1	1	1	1	1	1
2457	313	2457-313	1	1	1	1	1	1	1	1	1	1	1
2457	2636	2457-2636	1	1	1	1	1	1	1	1	1	1	1
2457	3243	2457-3243	1	1	1	1	1	1	1	1	1	1	1
2461	1228	2461-1228	1	1	1	1	0	1	1	1	1	1	1
2467	779	2467-779	1	1	1	1	1	1	1	1	1	1	1
2469	572	2469-572	1	1	1	1	1	1	1	1	1	1	1
2469	439	2469-439	1	1	1	1	1	1	1	1	1	1	1
2469	731	2469-731	1	1	1	1	1	1	1	1	1	1	1
2469	1041	2469-1041	1	1	1	1	1	1	1	1	1	1	1
2469	3846	2469-3846	1	1	1	1	1	1	1	1	1	1	1
2469	3490	2469-3490	1	1	1	1	1	1	1	1	1	1	1
2469	2034	2469-2034	1	1	1	1	1	1	1	1	1	1	1
2469	2936	2469-2936	1	1	1	1	1	1	1	1	1	1	1
2469	1329	2469-1329	1	1	1	1	1	1	1	1	1	1	1
2469	120	2469-120	1	1	1	1	1	1	1	1	1	1	1
2471	124	2471-124	1	1	1	1	1	1	1	1	1	1	1
2474	2432	2474-2432	1	1	1	0	1	1	1	1	1	1	1
2474	1160	2474-1160	1	1	1	0	0	1	1	1	1	1	1
2474	499	2474-499	1	1	1	0	1	1	1	1	1	1	1
2490	985	2490-985	1	1	1	1	1	1	1	1	1	1	1
2490	15	2490-15	1	1	1	1	1	1	1	1	1	1	1
2492	2188	2492-2188	1	1	1	1	1	1	1	1	1	1	1
2492	3241	2492-3241	1	1	1	1	1	0	1	1	1	1	1
2492	455	2492-455	1	1	1	1	1	1	1	1	1	1	1
2492	2263	2492-2263	1	1	1	1	1	1	1	1	1	1	1
2492	4359	2492-4359	1	0	0	1	1	0	1	1	0	1	1
2500	383	2500-383	1	1	1	1	1	1	1	1	1	1	1
2500	2791	2500-2791	1	1	1	1	1	1	1	1	1	1	1
2502	1320	2502-1320	1	1	1	1	1	1	1	1	1	1	1
2502	3331	2502-3331	0	1	1	1	0	0	1	1	1	1	1
2502	1018	2502-1018	1	1	0	1	1	0	1	0	0	1	1
2503	51	2503-51	1	1	1	1	1	1	1	1	1	1	1
2503	2128	2503-2128	1	1	1	1	1	1	1	1	1	1	1
2503	547	2503-547	1	1	1	1	1	1	1	1	1	1	1
2503	524	2503-524	1	1	1	1	1	1	1	1	1	1	1
2503	570	2503-570	1	1	1	1	1	1	1	1	1	1	1
2503	2449	2503-2449	1	1	1	1	1	1	1	1	1	1	1
2504	1825	2504-1825	1	1	1	1	1	1	1	1	1	1	1
2504	876	2504-876	1	1	1	1	1	1	1	1	1	1	1
2504	389	2504-389	1	1	1	1	1	1	1	1	1	1	1
2504	189	2504-189	1	1	1	1	1	1	1	1	1	1	1
2524	3048	2524-3048	1	1	1	1	1	1	1	1	1	1	1
2524	2794	2524-2794	1	1	1	1	1	1	1	1	1	1	1
2528	4368	2528-4368	1	1	1	1	1	1	1	1	1	1	1
2528	16	2528-16	1	1	1	1	1	1	1	1	1	1	1
2532	3270	2532-3270	1	1	1	1	1	1	1	1	1	1	1
2532	218	2532-218	1	1	1	1	1	1	1	1	1	1	1
2533	1187	2533-1187	1	1	1	1	1	1	1	1	1	1	1
2533	3189	2533-3189	1	1	1	1	1	1	1	1	1	1	1
2538	1058	2538-1058	1	1	1	1	1	1	1	1	1	1	1
2555	1127	2555-1127	1	1	1	1	1	1	1	1	1	1	1
2560	3616	2560-3616	0	1	1	1	0	0	1	1	1	1	1
2560	3577	2560-3577	0	1	1	1	0	0	1	1	1	1	1
2560	2764	2560-2764	0	1	1	1	0	0	1	1	1	1	1
2568	453	2568-453	1	1	1	1	1	1	1	1	1	1	1
2568	3221	2568-3221	1	0	1	1	1	0	1	0	0	1	1
2570	2703	2570-2703	1	1	1	1	1	1	1	1	1	1	1
2570	3316	2570-3316	1	1	1	1	1	1	1	1	1	1	1
2570	4150	2570-4150	0	0	1	1	0	0	1	0	1	1	1
2570	3449	2570-3449	0	1	1	1	0	0	1	0	1	1	1
2570	3300	2570-3300	1	1	1	1	1	1	1	1	1	1	1
2570	380	2570-380	1	1	1	1	1	1	1	1	1	1	1
2584	3725	2584-3725	1	0	1	0	0	1	1	1	1	1	1
2584	2723	2584-2723	1	1	1	1	1	1	1	1	1	1	1
2584	2974	2584-2974	1	1	1	1	1	1	1	1	1	1	1
2589	1782	2589-1782	1	1	1	1	1	1	1	1	1	1	1
2590	294	2590-294	1	1	1	1	0	1	1	1	1	1	1
2591	772	2591-772	1	0	1	1	1	1	1	1	1	1	1
2595	3758	2595-3758	1	1	1	1	1	1	1	1	1	1	1
2601	3635	2601-3635	1	1	1	1	1	1	1	1	1	1	1
2601	206	2601-206	1	1	1	1	1	1	1	1	1	1	1
2603	3509	2603-3509	1	1	0	1	1	0	1	0	0	1	1
2603	1374	2603-1374	1	1	0	1	1	0	1	0	0	1	1
2603	3591	2603-3591	1	1	0	1	1	0	1	0	0	1	1
2605	2280	2605-2280	1	1	1	1	1	1	1	1	1	1	1
2606	1966	2606-1966	1	1	1	1	1	1	1	1	1	1	1
2611	1508	2611-1508	1	1	1	1	1	1	1	1	1	1	1
2614	216	2614-216	1	1	1	1	1	1	1	1	1	1	1
2614	2982	2614-2982	1	1	1	1	1	1	1	1	1	1	1
2617	1820	2617-1820	1	1	1	1	1	1	1	1	1	1	1
2617	3311	2617-3311	1	1	1	1	1	1	1	1	1	1	1
2617	1712	2617-1712	1	1	1	1	1	1	1	1	1	1	1
2624	2772	2624-2772	1	1	1	1	1	1	1	1	1	1	1
2624	561	2624-561	1	1	1	1	1	1	1	1	1	1	1
2624	1686	2624-1686	1	1	1	1	1	1	1	1	1	1	1
2624	1728	2624-1728	1	1	1	1	1	1	1	1	1	1	1
2625	2449	2625-2449	1	1	1	1	1	1	1	1	1	1	1
2626	2983	2626-2983	1	1	1	1	1	1	1	1	1	1	1
2626	41	2626-41	1	1	1	1	1	1	1	1	1	1	1
2629	1634	2629-1634	1	1	1	1	1	1	1	1	1	1	1
2629	1033	2629-1033	1	1	1	1	1	1	1	1	1	1	1
2629	2449	2629-2449	1	1	1	1	1	1	1	1	1	1	1
2636	861	2636-861	1	1	1	1	1	1	1	1	1	1	1
2636	313	2636-313	1	1	1	1	1	1	1	1	1	1	1
2636	231	2636-231	1	1	1	1	1	1	1	1	1	1	1
2636	3279	2636-3279	1	1	1	1	1	1	1	1	1	1	1
2636	3243	2636-3243	1	1	1	1	1	1	1	1	1	1	1
2639	1996	2639-1996	0	1	1	1	0	0	1	1	1	1	1
2641	2076	2641-2076	1	1	1	1	1	1	1	1	1	1	1
2641	1641	2641-1641	1	1	1	1	1	1	1	1	1	1	1
2644	1323	2644-1323	1	1	0	0	1	0	0	1	1	1	1
2644	872	2644-872	1	1	0	0	1	0	0	1	1	1	1
2644	841	2644-841	1	1	0	0	1	0	0	1	1	1	1
2644	242	2644-242	1	1	0	0	1	0	0	1	1	1	1
2644	2605	2644-2605	1	1	0	0	1	0	0	1	1	1	1
2645	1917	2645-1917	0	0	0	0	1	1	1	1	1	1	1
2645	955	2645-955	0	0	0	1	1	1	1	1	1	1	1
2645	2089	2645-2089	0	0	0	1	1	1	1	1	1	1	1
2646	223	2646-223	1	1	1	0	1	1	1	1	1	1	1
2646	2693	2646-2693	1	1	1	1	1	1	1	1	1	1	1
2646	1770	2646-1770	1	1	1	1	1	1	1	1	1	1	1
2648	2624	2648-2624	1	0	1	0	1	1	1	1	1	1	1
2648	1728	2648-1728	1	0	1	0	1	1	1	1	1	1	1
2654	2001	2654-2001	1	0	1	1	1	1	1	1	0	1	1
2654	897	2654-897	1	0	1	1	1	1	1	1	0	1	1
2661	2164	2661-2164	1	1	1	1	1	1	1	1	1	1	1
2661	2425	2661-2425	1	1	1	1	1	1	1	1	1	1	1
2663	1788	2663-1788	1	1	1	1	1	1	1	1	1	1	1
2663	3866	2663-3866	1	1	1	1	1	1	1	1	1	1	1
2663	1200	2663-1200	1	1	1	1	1	1	1	1	1	1	1
2663	1378	2663-1378	1	1	1	1	1	1	1	1	1	1	1
2663	1938	2663-1938	1	1	1	1	1	1	1	1	1	1	1
2665	3833	2665-3833	0	0	1	0	0	1	1	1	1	1	1
2666	1095	2666-1095	1	1	1	1	1	1	1	1	1	1	1
2678	1474	2678-1474	1	0	0	0	0	1	1	1	1	1	1
2681	2882	2681-2882	1	1	1	1	1	1	1	1	1	1	1
2681	3788	2681-3788	1	1	1	1	1	1	1	1	1	1	1
2688	2853	2688-2853	1	1	1	1	1	1	1	1	1	1	1
2693	223	2693-223	1	1	1	0	1	1	1	1	1	1	1
2693	1770	2693-1770	1	1	1	1	1	1	1	1	1	1	1
2697	403	2697-403	1	1	1	1	1	1	1	1	1	1	1
2697	1294	2697-1294	1	1	1	1	1	1	1	1	1	1	1
2697	33	2697-33	0	1	1	1	1	1	1	1	1	1	1
2699	277	2699-277	1	1	1	1	1	1	1	1	1	1	1
2699	1793	2699-1793	1	1	1	1	1	1	1	1	1	1	1
2699	3060	2699-3060	1	1	1	1	1	1	1	1	1	1	1
2703	3316	2703-3316	1	1	1	1	1	1	1	1	1	1	1
2705	2449	2705-2449	1	1	1	1	0	1	1	1	1	1	1
2714	2449	2714-2449	1	1	1	1	1	1	1	1	1	1	1
2718	3785	2718-3785	1	1	1	1	1	1	1	1	1	1	1
2718	583	2718-583	0	1	1	1	1	1	1	1	1	1	1
2718	17	2718-17	1	1	1	1	1	1	1	1	1	1	1
2722	3343	2722-3343	1	1	1	1	1	1	1	1	1	1	1
2722	2818	2722-2818	1	1	1	1	1	1	1	1	1	1	1
2722	3194	2722-3194	1	1	1	1	1	1	1	1	1	1	1
2722	2601	2722-2601	1	1	1	1	1	1	1	1	1	1	1
2722	3635	2722-3635	1	1	1	1	1	1	1	1	1	1	1
2722	666	2722-666	1	1	1	1	1	1	1	1	1	1	1
2722	877	2722-877	1	1	1	1	1	1	1	1	1	1	1
2722	206	2722-206	1	1	1	1	1	1	1	1	1	1	1
2723	3725	2723-3725	1	0	1	0	0	1	1	1	1	1	1
2723	2974	2723-2974	1	1	1	1	1	1	1	1	1	1	1
2724	1820	2724-1820	1	1	1	1	0	1	1	1	1	1	1
2724	3311	2724-3311	1	1	1	1	0	1	1	1	1	1	1
2724	1712	2724-1712	1	1	1	1	0	1	1	1	1	1	1
2725	2814	2725-2814	0	1	1	1	1	1	1	1	1	1	1
2726	2322	2726-2322	1	1	1	1	1	1	1	1	1	1	1
2726	673	2726-673	1	1	1	1	1	1	1	1	1	1	1
2730	2952	2730-2952	1	0	1	0	1	1	1	1	1	1	1
2730	526	2730-526	1	1	1	1	1	1	1	1	1	1	1
2730	648	2730-648	0	0	1	1	1	1	1	1	1	1	1
2737	2284	2737-2284	1	1	1	1	1	1	1	1	1	1	1
2745	4105	2745-4105	0	1	1	1	0	1	1	1	1	1	1
2745	3227	2745-3227	1	1	1	1	1	1	1	1	1	1	1
2745	2964	2745-2964	1	1	1	1	1	1	1	1	1	1	1
2745	1877	2745-1877	1	1	1	1	1	1	1	1	1	1	1
2745	2162	2745-2162	1	1	1	1	1	1	1	1	1	1	1
2745	101	2745-101	1	1	1	1	1	1	1	1	1	1	1
2745	138	2745-138	1	1	1	1	1	1	1	1	1	1	1
2751	3777	2751-3777	1	1	1	1	1	1	1	1	1	1	1
2751	3142	2751-3142	1	1	1	1	1	1	1	1	1	1	1
2751	417	2751-417	1	1	1	1	1	1	1	1	1	1	1
2751	3305	2751-3305	1	1	1	1	1	1	1	1	1	1	1
2751	604	2751-604	1	1	1	1	1	1	1	1	1	1	1
2751	419	2751-419	1	1	1	1	1	1	1	1	1	1	1
2753	1109	2753-1109	1	1	1	1	1	1	1	1	1	1	1
2753	1009	2753-1009	1	1	1	1	0	1	1	1	1	1	1
2753	884	2753-884	1	1	1	1	1	1	1	1	1	1	1
2755	1349	2755-1349	1	1	1	1	1	1	1	1	1	1	1
2755	1942	2755-1942	1	1	1	1	1	1	1	1	1	1	1
2755	728	2755-728	1	1	1	1	1	1	1	1	1	1	1
2755	3476	2755-3476	1	1	1	1	1	1	1	1	1	1	1
2760	1109	2760-1109	1	1	1	1	1	1	1	1	1	1	1
2760	2753	2760-2753	1	1	1	1	1	1	1	1	1	1	1
2764	3616	2764-3616	0	1	1	1	0	1	1	1	1	1	1
2764	3577	2764-3577	0	1	1	1	0	1	1	1	1	1	1
2771	441	2771-441	1	1	1	1	1	1	1	1	1	1	1
2774	606	2774-606	0	1	1	1	0	1	1	1	1	1	1
2774	164	2774-164	0	1	1	1	0	1	1	1	1	1	1
2774	2030	2774-2030	0	1	1	1	0	1	1	1	1	1	1
2779	2121	2779-2121	1	1	1	1	1	1	1	1	1	1	1
2779	806	2779-806	1	1	1	1	1	1	1	1	1	1	1
2779	855	2779-855	1	1	1	1	1	1	1	1	1	1	1
2779	2617	2779-2617	1	1	1	1	1	1	1	1	1	1	1
2781	1478	2781-1478	1	1	1	1	1	1	1	1	1	1	1
2781	2078	2781-2078	1	1	1	1	1	1	1	1	1	1	1
2781	1538	2781-1538	1	1	1	1	1	1	1	1	1	1	1
2781	1302	2781-1302	1	1	1	1	1	1	1	1	1	1	1
2781	3802	2781-3802	1	1	1	1	1	1	1	1	1	1	1
2788	2060	2788-2060	1	1	1	1	1	1	1	1	1	1	1
2791	479	2791-479	1	1	1	1	1	1	1	1	1	1	1
2791	891	2791-891	1	1	1	1	1	1	1	1	1	1	1
2791	3993	2791-3993	1	1	1	1	1	1	1	1	1	1	1
2791	1677	2791-1677	1	1	1	1	1	1	1	1	1	1	1
2794	2921	2794-2921	1	1	1	1	1	1	1	1	1	1	1
2794	1070	2794-1070	1	1	1	1	1	1	1	1	1	1	1
2802	1214	2802-1214	1	1	1	1	0	1	1	1	1	1	1
2802	3735	2802-3735	1	1	1	1	1	1	1	1	1	1	1
2806	798	2806-798	1	1	1	1	1	1	1	1	1	1	1
2807	3270	2807-3270	1	1	1	1	1	1	1	1	1	1	1
2807	4113	2807-4113	1	1	1	1	1	1	1	1	1	1	1
2807	955	2807-955	1	1	1	1	1	1	1	1	1	1	1
2807	2089	2807-2089	1	1	1	1	1	1	1	1	1	1	1
2807	1800	2807-1800	1	1	1	1	1	1	1	1	1	1	1
2811	2981	2811-2981	1	1	1	1	1	1	1	1	1	1	1
2811	2665	2811-2665	1	1	1	1	1	1	1	1	1	1	1
2814	3932	2814-3932	0	1	1	0	1	1	1	1	1	1	1
2818	3194	2818-3194	1	1	1	1	1	1	1	1	1	1	1
2818	2601	2818-2601	1	1	1	1	1	1	1	1	1	1	1
2818	3635	2818-3635	1	1	1	1	1	1	1	1	1	1	1
2818	206	2818-206	1	1	1	1	1	1	1	1	1	1	1
2825	3652	2825-3652	1	1	1	1	1	1	1	1	1	1	1
2825	568	2825-568	1	1	1	1	1	1	1	1	1	1	1
2833	1048	2833-1048	1	1	1	0	1	1	1	1	1	1	1
2833	2275	2833-2275	1	1	1	0	0	1	1	1	1	1	1
2833	3869	2833-3869	1	1	1	0	1	1	1	1	1	1	1
2835	2060	2835-2060	1	1	1	1	1	1	1	1	1	1	1
2835	2788	2835-2788	1	1	1	1	1	1	1	1	1	1	1
2846	479	2846-479	1	1	1	1	1	1	1	1	1	1	1
2846	1913	2846-1913	1	1	0	1	1	1	1	1	1	1	1
2846	2164	2846-2164	1	1	1	1	1	1	1	1	1	1	1
2846	1125	2846-1125	1	1	1	1	0	1	1	1	1	1	1
2846	1907	2846-1907	1	0	1	0	1	1	1	1	1	1	1
2846	3708	2846-3708	1	1	1	1	1	1	1	1	1	1	1
2846	2953	2846-2953	1	1	1	0	1	1	1	1	1	1	1
2846	1632	2846-1632	1	1	1	0	1	1	1	1	1	1	1
2846	839	2846-839	1	1	1	1	0	1	1	1	1	1	1
2849	1108	2849-1108	1	1	1	1	1	1	1	1	1	1	1
2850	1685	2850-1685	0	1	1	1	1	1	1	1	1	1	1
2850	1734	2850-1734	0	1	1	1	1	1	1	1	1	1	1
2850	1395	2850-1395	0	1	1	1	1	1	1	1	1	1	1
2853	4167	2853-4167	1	1	1	1	1	1	1	1	1	1	1
2855	1909	2855-1909	1	1	1	1	1	1	1	1	1	1	1
2855	841	2855-841	1	1	1	0	1	1	1	1	1	1	1
2863	2449	2863-2449	1	1	1	1	1	1	1	1	1	1	1
2863	3235	2863-3235	1	1	1	1	1	1	1	1	1	1	1
2863	338	2863-338	1	1	1	1	1	1	1	1	1	1	1
2863	3282	2863-3282	1	1	1	1	1	1	1	1	1	1	1
2863	3778	2863-3778	1	1	1	1	1	1	1	1	1	1	1
2863	30	2863-30	1	1	1	1	1	1	1	1	1	1	1
2865	1366	2865-1366	1	1	1	1	1	1	1	1	1	1	1
2871	2702	2871-2702	1	1	1	1	1	1	1	1	1	1	1
2873	78	2873-78	1	1	1	1	1	1	1	1	1	1	1
2875	934	2875-934	1	1	1	1	1	1	1	1	1	1	1
2879	2284	2879-2284	1	1	1	1	1	1	1	1	1	1	1
2881	876	2881-876	1	1	1	1	1	1	1	1	1	1	1
2881	389	2881-389	1	1	1	1	1	1	1	1	1	1	1
2881	189	2881-189	1	1	1	1	1	1	1	1	1	1	1
2882	1562	2882-1562	1	1	1	1	1	1	1	1	1	1	1
2882	2983	2882-2983	1	1	1	1	1	1	1	1	1	1	1
2887	453	2887-453	1	1	1	1	1	1	1	1	1	1	1
2887	910	2887-910	1	1	1	1	1	1	1	1	1	1	1
2887	2654	2887-2654	1	0	1	1	1	1	1	1	0	1	1
2887	3245	2887-3245	0	0	0	0	0	0	0	0	0	0	1
2890	841	2890-841	1	1	1	0	1	1	1	1	1	1	1
2895	68	2895-68	1	1	1	1	1	1	1	1	1	1	1
2895	3188	2895-3188	1	1	1	1	1	1	1	1	1	1	1
2895	1016	2895-1016	1	1	1	1	1	1	1	1	1	1	1
2897	1829	2897-1829	1	1	1	1	1	1	1	1	1	1	1
2897	1896	2897-1896	1	1	1	0	1	1	1	1	1	1	1
2897	2849	2897-2849	1	1	1	1	1	1	1	1	1	1	1
2898	255	2898-255	1	1	1	1	1	1	1	1	1	1	1
2898	1894	2898-1894	1	1	1	1	1	1	1	1	1	1	1
2899	1668	2899-1668	1	0	1	1	1	1	1	1	1	1	1
2899	1176	2899-1176	1	0	1	1	1	1	1	1	1	1	1
2903	1009	2903-1009	1	1	1	1	0	1	1	1	1	1	1
2903	884	2903-884	1	1	1	1	0	1	1	1	1	1	1
2904	3245	2904-3245	0	0	0	0	0	0	0	0	0	0	1
2921	1070	2921-1070	1	1	1	1	1	1	1	1	1	1	1
2936	1329	2936-1329	1	1	1	1	1	1	1	1	1	1	1
2936	120	2936-120	1	1	1	1	1	1	1	1	1	1	1
2945	1133	2945-1133	1	1	1	0	1	1	1	1	1	1	1
2946	1209	2946-1209	1	1	1	1	1	1	1	1	1	1	1
2952	262	2952-262	1	0	1	0	1	1	1	1	1	1	1
2953	1907	2953-1907	1	0	1	0	1	1	1	1	1	1	1
2953	3708	2953-3708	1	1	1	0	1	1	1	1	1	1	1
2955	56	2955-56	1	0	1	1	1	1	1	1	1	1	1
2955	1608	2955-1608	1	0	1	1	1	1	1	1	1	1	1
2957	216	2957-216	1	0	1	1	1	1	1	1	1	1	1
2957	2614	2957-2614	1	0	1	1	1	1	1	1	1	1	1
2957	2982	2957-2982	1	0	1	1	1	1	1	1	1	1	1
2962	3673	2962-3673	1	1	1	1	1	1	1	1	1	1	1
2964	4105	2964-4105	0	1	1	1	0	1	1	1	1	1	1
2964	3227	2964-3227	1	1	1	1	1	1	1	1	1	1	1
2964	1877	2964-1877	1	1	1	1	1	1	1	1	1	1	1
2964	2162	2964-2162	1	1	1	1	1	1	1	1	1	1	1
2964	101	2964-101	1	1	1	1	1	1	1	1	1	1	1
2964	138	2964-138	1	1	1	1	1	1	1	1	1	1	1
2974	325	2974-325	1	1	1	0	1	1	1	1	1	1	1
2974	3877	2974-3877	1	1	1	1	1	1	1	1	1	1	1
2974	2965	2974-2965	1	1	1	1	1	1	1	1	1	1	1
2974	490	2974-490	1	1	1	1	1	1	1	1	1	1	1
2974	561	2974-561	1	1	1	1	1	1	1	1	1	1	1
2974	1686	2974-1686	1	1	1	1	1	1	1	1	1	1	1
2974	1303	2974-1303	1	1	1	1	1	1	1	1	1	1	1
2974	255	2974-255	1	1	1	1	1	1	1	1	1	1	1
2974	1894	2974-1894	1	1	1	1	1	1	1	1	1	1	1
2974	2898	2974-2898	1	1	1	1	1	1	1	1	1	1	1
2977	1414	2977-1414	1	1	1	1	1	1	1	1	1	1	1
2981	2665	2981-2665	1	1	1	1	1	1	1	1	1	1	1
2981	3833	2981-3833	0	0	1	0	0	1	1	1	1	1	1
2982	473	2982-473	1	1	1	1	1	1	1	1	1	1	1
2982	2449	2982-2449	1	1	1	1	1	1	1	1	1	1	1
2983	1141	2983-1141	1	1	1	1	1	1	1	1	1	1	1
2984	606	2984-606	1	1	1	1	1	1	1	1	1	1	1
2984	164	2984-164	0	1	1	1	0	1	1	1	1	1	1
2984	2774	2984-2774	0	1	1	1	0	1	1	1	1	1	1
2994	873	2994-873	1	1	1	1	1	1	1	1	1	1	1
2994	3087	2994-3087	1	1	1	1	1	1	1	1	1	1	1
2998	3182	2998-3182	1	1	1	1	1	1	1	1	1	1	1
3008	1673	3008-1673	0	1	1	1	1	1	1	1	1	1	1
3008	3962	3008-3962	0	1	1	1	1	1	1	1	1	1	1
3008	3201	3008-3201	1	0	0	1	1	0	1	0	0	1	1
3010	1659	3010-1659	1	1	1	1	1	1	1	1	1	1	1
3015	3418	3015-3418	1	1	1	1	1	1	1	1	1	1	1
3015	163	3015-163	1	1	1	1	1	1	1	1	1	1	1
3024	2850	3024-2850	0	1	1	0	1	1	1	1	1	1	1
3024	1685	3024-1685	0	1	1	0	1	1	1	1	1	1	1
3024	1734	3024-1734	0	1	1	0	1	1	1	1	1	1	1
3024	1395	3024-1395	0	1	1	0	1	1	1	1	1	1	1
3028	2873	3028-2873	1	1	1	1	1	1	1	1	1	1	1
3028	2850	3028-2850	0	1	1	1	1	1	1	1	1	1	1
3028	3183	3028-3183	1	1	1	1	1	1	1	1	1	1	1
3028	3024	3028-3024	0	1	1	0	1	1	1	1	1	1	1
3033	337	3033-337	1	1	0	1	1	0	1	0	0	1	1
3036	2216	3036-2216	1	1	1	1	1	1	1	1	1	1	1
3043	1396	3043-1396	1	1	1	1	1	1	1	1	1	1	1
3043	3832	3043-3832	1	1	1	1	1	1	1	1	1	1	1
3056	561	3056-561	1	1	1	1	1	1	1	1	1	1	1
3056	1686	3056-1686	1	1	1	1	1	1	1	1	1	1	1
3060	2055	3060-2055	1	1	1	1	1	1	1	1	1	1	1
3062	1549	3062-1549	1	1	1	1	1	1	1	1	1	1	1
3068	1913	3068-1913	1	1	0	0	1	1	1	1	1	1	1
3068	1125	3068-1125	1	1	1	0	0	1	1	1	1	1	1
3071	114	3071-114	1	1	1	1	1	1	1	1	1	1	1
3079	1321	3079-1321	1	1	1	1	0	1	1	1	1	1	1
3079	3138	3079-3138	1	1	1	1	0	1	1	1	1	1	1
3079	3872	3079-3872	1	1	1	1	0	1	1	1	1	1	1
3079	65	3079-65	1	1	1	1	0	1	1	1	1	1	1
3079	3828	3079-3828	1	0	1	1	0	1	1	1	1	1	1
3079	885	3079-885	1	1	1	1	0	1	1	1	1	1	1
3081	2010	3081-2010	0	0	1	0	0	1	0	1	1	1	0
3082	2558	3082-2558	1	1	1	1	1	1	1	1	1	1	1
3083	1749	3083-1749	1	1	1	1	1	1	1	1	1	1	1
3089	1605	3089-1605	1	1	1	1	1	1	1	1	1	1	1
3090	2226	3090-2226	1	1	1	1	1	1	1	1	1	1	1
3090	3768	3090-3768	1	1	0	1	1	0	1	0	0	1	1
3097	606	3097-606	1	1	1	1	1	1	1	1	1	1	1
3097	2984	3097-2984	1	1	1	1	1	1	1	1	1	1	1
3097	164	3097-164	0	1	1	1	0	1	1	1	1	1	1
3097	2774	3097-2774	0	1	1	1	0	1	1	1	1	1	1
3104	2702	3104-2702	1	1	1	1	1	1	1	1	1	1	1
3104	2871	3104-2871	1	1	1	1	1	1	1	1	1	1	1
3104	636	3104-636	1	1	1	1	1	1	1	1	1	1	1
3111	1177	3111-1177	1	1	1	1	1	1	1	1	1	1	1
3111	2278	3111-2278	0	1	1	1	1	1	1	1	1	1	1
3111	1528	3111-1528	0	1	1	0	1	1	1	1	1	1	1
3111	2977	3111-2977	1	1	1	1	1	1	1	1	1	1	1
3118	3239	3118-3239	1	1	1	1	1	1	1	1	1	1	1
3124	2449	3124-2449	1	1	1	1	1	1	1	1	1	1	1
3124	1231	3124-1231	1	0	1	1	0	1	1	1	1	1	1
3128	2302	3128-2302	1	1	1	1	0	1	1	1	1	1	1
3128	3985	3128-3985	1	1	1	1	1	1	1	1	1	1	1
3128	1401	3128-1401	1	1	1	1	1	1	1	1	1	1	1
3128	3894	3128-3894	1	1	1	0	1	1	1	1	1	1	1
3128	1730	3128-1730	1	1	1	1	1	1	1	1	1	1	1
3128	1777	3128-1777	1	1	1	1	1	1	1	1	1	1	1
3128	948	3128-948	1	1	1	1	1	1	1	1	1	1	1
3128	2162	3128-2162	1	1	1	1	1	1	1	1	1	1	1
3137	121	3137-121	1	1	1	1	1	1	1	1	1	1	1
3137	3615	3137-3615	1	1	1	1	1	1	1	1	1	1	1
3137	561	3137-561	1	1	1	1	1	1	1	1	1	1	1
3137	1686	3137-1686	1	1	1	1	1	1	1	1	1	1	1
3138	1321	3138-1321	1	1	1	1	1	1	1	1	1	1	1
3139	2061	3139-2061	1	1	1	1	1	1	1	1	1	1	1
3139	4605	3139-4605	0	0	0	0	0	1	0	0	0	1	1
3141	4163	3141-4163	1	1	1	1	1	1	1	1	1	1	1
3142	4368	3142-4368	1	1	1	1	1	1	1	1	1	1	1
3142	417	3142-417	1	1	1	1	1	1	1	1	1	1	1
3142	2528	3142-2528	1	1	1	1	1	1	1	1	1	1	1
3143	2681	3143-2681	1	1	1	1	1	1	1	1	1	1	1
3143	3788	3143-3788	1	1	1	1	1	1	1	1	1	1	1
3143	2244	3143-2244	1	1	1	1	1	1	1	1	1	1	1
3143	3411	3143-3411	1	0	1	1	1	1	1	1	1	1	1
3144	3144	3144-3144	1	1	1	1	1	1	1	1	1	1	1
3144	904	3144-904	1	1	1	1	1	1	1	1	1	1	1
3144	602	3144-602	1	1	1	1	1	1	1	1	1	1	1
3144	1226	3144-1226	1	1	1	1	1	1	1	1	1	1	1
3144	376	3144-376	1	1	1	1	1	1	1	1	1	1	1
3144	1280	3144-1280	0	0	1	1	1	1	1	1	1	1	1
3159	1506	3159-1506	1	1	1	1	1	1	1	1	1	1	1
3159	207	3159-207	1	1	1	1	1	1	1	1	1	1	1
3160	676	3160-676	1	1	1	1	1	1	1	1	1	1	1
3160	1192	3160-1192	1	1	1	1	1	1	1	1	1	1	1
3160	2897	3160-2897	1	1	1	1	1	1	1	1	1	1	1
3160	1110	3160-1110	1	1	1	1	1	1	1	1	1	1	1
3163	468	3163-468	1	0	1	1	1	1	1	1	1	1	1
3167	2125	3167-2125	1	1	1	1	1	1	1	1	1	1	1
3169	3901	3169-3901	1	1	1	1	1	1	1	1	1	1	1
3171	3048	3171-3048	1	1	1	1	1	1	1	1	1	1	1
3171	3448	3171-3448	1	1	1	1	1	1	1	1	1	1	1
3171	2524	3171-2524	1	1	1	1	1	1	1	1	1	1	1
3171	2794	3171-2794	1	1	1	1	1	1	1	1	1	1	1
3173	3938	3173-3938	1	1	1	1	1	1	1	1	1	1	1
3177	101	3177-101	1	1	1	1	1	1	1	1	1	1	1
3177	2921	3177-2921	1	1	1	1	1	1	1	1	1	1	1
3177	1070	3177-1070	1	1	1	1	1	1	1	1	1	1	1
3183	309	3183-309	1	1	1	1	1	1	1	1	1	1	1
3183	2037	3183-2037	1	1	1	1	1	1	1	1	1	1	1
3188	1118	3188-1118	1	1	1	1	1	1	1	1	1	1	1
3188	1016	3188-1016	1	1	1	1	1	1	1	1	1	1	1
3188	2189	3188-2189	1	1	1	1	1	1	1	1	1	1	1
3188	3331	3188-3331	0	1	1	1	0	0	1	1	1	1	1
3189	1187	3189-1187	1	1	1	1	1	1	1	1	1	1	1
3191	1952	3191-1952	1	1	1	1	1	1	1	1	1	1	1
3191	166	3191-166	1	1	1	0	1	1	1	1	1	1	1
3191	1239	3191-1239	1	1	1	1	1	1	1	1	1	1	1
3191	3303	3191-3303	1	1	1	0	1	1	1	1	1	1	1
3193	1875	3193-1875	1	1	1	1	1	1	1	1	1	1	1
3194	2601	3194-2601	1	1	1	1	1	1	1	1	1	1	1
[truncated: 537 more rows]

## Sheet: Regulatory layer
			S typhi strain CT18	S choleraesuis SC B67	S dublin CT 02021853	S gallinarum 287/91	S paratyphi A ATCC 9150	S agona SL483	S enteritidis P125109	S heidelberg SL476	S newport SL254	S typhimurium LT2	S typhimurium SL1344
TF Ortholog group ID	Gene Ortholog group ID	Edge tag	EIP	EIP	EIP	EIP	EIP	GIP	GIP	GIP	GIP	GIP	GIP
46	1597	46-1597	1	1	1	1	1	1	1	1	1	1	1
46	470	46-470	1	1	1	1	0	1	1	1	1	1	1
46	488	46-488	1	1	1	1	1	1	1	1	1	1	1
46	947	46-947	1	1	1	1	1	1	1	1	1	1	1
46	1590	46-1590	1	0	1	0	1	1	1	1	1	1	1
46	4256	46-4256	1	1	1	1	1	1	1	1	1	1	1
46	46	46-46	1	1	1	1	1	1	1	1	1	1	1
46	2420	46-2420	1	1	1	0	1	1	1	1	1	1	1
60	3120	60-3120	1	1	1	1	1	1	1	1	1	1	1
60	2780	60-2780	0	1	1	1	1	1	1	1	1	1	1
60	1565	60-1565	0	1	1	1	1	1	1	1	1	1	1
60	864	60-864	0	1	1	1	1	1	1	1	1	1	1
60	1580	60-1580	0	1	1	1	1	1	1	1	1	1	1
60	60	60-60	0	1	1	1	1	1	1	1	1	1	1
60	4838	60-4838	1	0	0	0	0	0	0	0	0	1	1
64	299	64-299	0	0	0	0	0	0	0	0	0	1	0
64	2180	64-2180	1	0	0	0	0	0	0	0	0	1	0
64	64	64-64	1	0	0	0	0	0	0	0	0	1	0
107	3124	107-3124	0	1	1	1	1	1	1	1	1	1	1
107	3837	107-3837	1	1	1	1	1	1	1	1	1	1	1
107	1450	107-1450	1	1	1	1	0	1	1	1	1	1	1
107	1741	107-1741	1	1	1	1	0	1	1	1	1	1	1
107	880	107-880	1	1	1	1	0	1	1	1	1	1	1
107	2620	107-2620	1	0	1	1	1	1	1	1	1	0	1
107	2832	107-2832	1	1	1	1	1	1	1	1	1	1	1
107	3904	107-3904	0	1	1	1	1	1	1	1	1	1	1
107	2926	107-2926	1	1	1	0	1	1	1	1	1	1	1
107	1152	107-1152	1	1	1	0	1	1	1	0	1	1	0
107	107	107-107	1	1	1	1	1	1	1	1	1	1	1
107	3232	107-3232	1	1	1	1	1	1	1	1	1	1	1
107	350	107-350	1	1	1	1	1	1	1	1	1	1	1
107	6222	107-6222	1	1	0	0	0	0	0	0	0	0	0
107	3144	107-3144	0	1	0	0	0	0	0	0	0	1	0
107	3301	107-3301	1	0	1	1	1	0	1	0	1	1	1
107	3241	107-3241	1	0	0	1	1	0	1	0	0	1	1
107	455	107-455	0	0	0	1	1	0	1	0	0	1	1
107	2263	107-2263	0	0	0	1	1	0	1	0	0	1	1
107	4359	107-4359	0	0	0	1	1	0	1	0	0	1	1
107	1761	107-1761	0	0	0	0	1	0	0	0	0	1	0
107	3291	107-3291	1	0	0	0	1	0	0	0	0	1	0
107	543	107-543	1	0	0	0	1	0	0	0	0	1	0
107	904	107-904	1	0	0	0	1	0	0	0	0	1	0
107	1363	107-1363	1	0	0	0	1	0	0	0	0	1	0
107	6191	107-6191	1	0	0	0	0	0	0	0	0	1	0
107	6254	107-6254	0	0	0	0	0	0	0	0	0	0	0
147	2824	147-2824	1	1	1	1	1	1	1	1	1	1	1
147	450	147-450	1	1	1	1	1	1	1	1	1	1	1
147	848	147-848	1	1	1	1	1	1	1	1	1	1	1
147	2895	147-2895	1	1	1	1	1	1	1	1	1	1	1
147	68	147-68	1	1	1	1	1	1	1	1	1	1	1
147	185	147-185	1	1	1	1	1	1	1	1	1	1	1
147	1172	147-1172	1	1	1	1	1	1	1	1	1	1	1
147	899	147-899	1	1	1	1	1	1	1	1	1	1	1
147	886	147-886	1	1	1	1	1	1	1	1	1	1	1
147	43	147-43	1	1	1	1	1	1	1	1	1	1	1
147	2185	147-2185	1	1	0	0	0	1	1	0	1	1	1
147	6228	147-6228	0	0	0	0	0	1	0	0	0	0	0
147	4037	147-4037	0	1	0	1	0	1	1	0	1	1	1
147	1842	147-1842	0	1	0	1	1	1	1	0	1	1	1
147	220	147-220	1	1	0	1	1	1	1	0	1	1	1
147	705	147-705	0	1	0	1	1	1	1	0	1	1	1
147	2843	147-2843	1	1	0	1	1	1	1	0	1	1	1
147	862	147-862	0	1	1	1	1	1	1	1	1	1	1
147	288	147-288	1	1	1	1	1	1	1	1	1	1	1
147	1849	147-1849	1	1	1	1	1	1	1	1	1	1	1
147	3674	147-3674	1	1	1	1	1	1	1	1	1	1	1
147	3254	147-3254	1	1	1	0	0	1	1	1	1	0	0
147	3898	147-3898	0	1	1	1	1	1	1	1	1	1	1
147	2276	147-2276	1	1	1	1	1	1	1	1	1	1	1
147	2563	147-2563	1	1	1	1	1	1	1	1	1	1	1
147	3466	147-3466	1	1	1	1	1	1	1	1	1	1	1
147	1750	147-1750	1	1	1	1	1	1	1	1	1	1	1
147	1999	147-1999	1	1	1	1	1	1	1	1	1	1	1
147	571	147-571	0	1	1	1	1	1	1	1	1	0	1
147	306	147-306	0	1	1	1	1	1	1	1	1	0	1
147	2403	147-2403	0	1	1	1	1	1	1	1	1	1	1
147	753	147-753	1	1	1	1	1	1	1	1	1	1	1
147	3216	147-3216	1	1	1	1	1	1	1	1	1	1	1
147	3610	147-3610	1	1	1	1	0	1	1	1	1	1	1
147	1060	147-1060	1	1	1	1	0	1	1	1	1	1	1
147	2570	147-2570	1	1	1	1	1	1	1	1	1	1	1
147	612	147-612	1	1	1	1	1	1	1	1	1	1	1
147	803	147-803	1	1	1	1	1	1	1	1	1	1	1
147	1898	147-1898	1	1	1	1	1	1	1	1	1	1	1
147	366	147-366	1	1	1	1	1	1	1	1	1	1	1
147	2989	147-2989	1	1	1	1	1	1	1	1	1	1	1
147	2669	147-2669	1	1	1	1	1	1	1	1	1	1	1
147	2589	147-2589	1	1	1	1	1	1	1	1	1	1	1
147	265	147-265	1	1	1	1	1	1	1	1	1	1	1
147	1451	147-1451	0	1	1	1	1	1	1	1	1	1	1
147	1313	147-1313	0	1	1	1	1	1	1	1	1	1	1
147	65	147-65	1	1	1	1	1	1	1	1	1	1	1
147	3872	147-3872	1	1	1	1	1	1	1	1	1	1	1
147	3138	147-3138	1	1	1	1	1	1	1	1	1	1	1
147	1321	147-1321	1	1	1	1	1	1	1	1	1	1	1
147	205	147-205	1	1	1	1	1	1	1	1	1	1	1
147	2511	147-2511	1	1	1	1	1	1	1	1	1	1	1
147	1283	147-1283	1	1	1	1	1	1	1	1	1	1	1
147	147	147-147	1	1	1	1	0	1	1	1	1	1	1
147	3962	147-3962	0	1	1	1	1	1	1	1	1	1	1
147	1673	147-1673	0	1	1	1	1	1	1	1	1	1	1
147	2211	147-2211	0	1	1	1	1	1	1	1	1	1	1
147	2993	147-2993	1	0	1	1	1	1	1	1	1	1	0
147	835	147-835	1	0	1	1	1	1	1	1	1	1	1
147	1568	147-1568	1	0	1	1	1	1	1	1	1	0	1
147	2188	147-2188	1	0	0	0	0	1	0	0	0	0	0
147	2492	147-2492	0	0	0	0	0	1	0	0	0	0	0
147	455	147-455	0	0	1	1	1	1	1	0	0	1	1
147	2263	147-2263	0	0	1	1	1	1	1	0	0	1	1
147	473	147-473	0	1	1	1	1	1	1	1	1	1	1
147	2152	147-2152	1	1	1	1	1	1	1	1	1	1	1
147	954	147-954	1	1	1	1	1	1	1	1	1	1	1
147	1890	147-1890	1	1	1	1	1	1	1	1	1	1	1
147	2998	147-2998	1	1	1	1	1	1	1	1	1	1	1
147	251	147-251	1	1	1	1	1	1	1	1	1	1	1
147	295	147-295	1	1	1	1	1	1	1	1	1	1	1
147	2469	147-2469	1	1	1	1	1	1	1	1	1	1	1
147	572	147-572	1	1	1	1	1	1	1	1	1	1	1
147	439	147-439	1	1	1	1	1	1	1	1	1	1	1
147	731	147-731	1	1	1	1	1	1	1	1	1	1	1
147	1041	147-1041	1	1	1	1	1	1	1	1	1	1	1
147	3846	147-3846	1	1	1	1	1	1	1	1	1	1	1
147	3490	147-3490	1	1	1	1	1	1	1	1	1	1	1
147	2034	147-2034	1	1	1	1	1	1	1	1	1	1	1
147	2936	147-2936	1	1	1	1	1	1	1	1	1	1	1
147	1329	147-1329	1	1	1	1	1	1	1	1	1	1	1
147	120	147-120	1	1	1	1	1	1	1	1	1	1	1
147	1352	147-1352	1	1	1	1	1	1	1	1	1	1	1
147	1211	147-1211	1	1	1	1	1	1	1	1	1	1	1
147	3427	147-3427	1	1	1	1	1	1	1	1	1	1	1
147	3300	147-3300	1	1	1	1	1	1	1	1	1	1	1
147	3488	147-3488	1	1	1	1	1	1	1	1	1	1	1
147	4100	147-4100	1	1	1	1	1	1	1	1	1	1	1
147	2740	147-2740	1	1	1	1	1	1	1	1	1	1	1
147	170	147-170	1	1	1	1	1	1	1	1	1	1	1
147	379	147-379	1	1	1	1	1	1	1	1	1	1	1
147	3763	147-3763	1	1	1	1	1	1	1	1	1	1	1
147	71	147-71	1	1	1	1	1	1	1	1	1	1	1
147	791	147-791	1	0	1	1	1	1	1	1	1	1	1
147	2833	147-2833	1	1	1	0	1	1	1	0	1	0	0
147	380	147-380	1	1	1	0	1	1	1	0	1	0	0
147	419	147-419	1	1	1	0	1	1	1	0	1	0	0
147	615	147-615	1	1	1	0	1	1	1	0	1	0	0
147	3586	147-3586	0	1	1	0	1	1	1	0	1	0	0
147	846	147-846	0	1	1	1	1	1	1	1	1	1	1
147	2079	147-2079	1	1	1	1	1	1	1	0	0	1	1
147	2918	147-2918	1	1	1	1	1	1	1	1	1	1	1
147	770	147-770	1	1	1	1	1	1	1	1	1	1	1
147	2437	147-2437	1	1	1	1	1	1	1	1	1	1	1
147	2996	147-2996	1	0	1	0	0	1	0	1	1	0	0
147	4035	147-4035	0	1	1	1	1	1	1	1	1	1	1
147	1952	147-1952	1	1	1	1	1	1	1	1	1	1	1
147	1632	147-1632	1	1	1	0	1	1	1	1	1	1	1
147	3027	147-3027	1	0	1	1	0	1	1	1	1	1	1
147	2326	147-2326	1	1	1	1	1	1	1	1	1	1	1
147	1950	147-1950	1	1	1	1	1	1	1	1	1	1	1
147	6233	147-6233	1	0	0	0	0	1	0	0	0	0	0
147	3881	147-3881	0	0	1	1	1	1	1	1	1	1	1
147	6234	147-6234	1	0	0	0	0	1	0	0	0	0	0
147	2166	147-2166	0	1	1	0	1	1	1	1	1	1	1
147	3238	147-3238	1	1	1	1	1	1	1	1	1	1	1
147	1336	147-1336	1	1	1	1	1	1	1	1	1	1	1
147	3235	147-3235	1	1	1	1	1	1	1	1	1	1	1
147	338	147-338	1	1	0	1	0	1	1	0	1	0	0
147	3282	147-3282	0	1	0	1	0	1	1	0	1	0	0
147	3778	147-3778	0	1	0	1	0	1	1	0	1	0	0
147	2462	147-2462	0	1	0	1	0	1	1	0	1	0	0
147	232	147-232	0	1	0	1	0	1	1	0	1	0	0
147	4154	147-4154	0	1	1	0	1	1	1	1	1	1	1
147	1810	147-1810	1	1	1	0	1	1	1	1	1	1	1
147	210	147-210	1	1	1	1	1	1	1	1	1	1	1
147	1705	147-1705	1	0	1	1	0	1	1	1	1	1	1
147	291	147-291	0	1	1	1	1	1	1	1	1	1	1
147	2646	147-2646	1	1	1	1	1	1	1	1	1	1	1
147	2693	147-2693	1	1	1	1	1	1	1	1	1	1	1
147	1770	147-1770	1	1	1	1	1	1	1	1	1	1	1
147	1285	147-1285	1	1	1	0	1	1	0	1	1	0	0
147	3575	147-3575	0	1	1	1	1	1	1	1	1	1	1
147	2438	147-2438	1	0	1	0	0	1	0	1	1	0	0
147	3930	147-3930	0	1	0	1	1	0	1	0	0	1	1
147	6213	147-6213	1	1	0	0	0	0	0	0	0	0	0
147	2068	147-2068	0	1	0	0	0	0	0	0	0	0	0
147	3792	147-3792	1	1	0	1	1	0	1	0	0	1	1
147	1483	147-1483	0	1	0	1	1	0	1	0	0	1	1
147	3645	147-3645	1	1	0	1	1	0	1	0	0	1	1
147	3759	147-3759	1	1	0	1	1	0	1	0	0	1	1
147	3306	147-3306	1	1	1	1	1	0	1	0	0	1	1
147	1829	147-1829	1	1	1	1	1	0	1	0	0	1	1
147	6219	147-6219	1	1	0	0	0	0	0	0	0	0	0
147	3030	147-3030	0	0	1	1	1	0	0	1	1	0	1
147	871	147-871	1	0	1	1	1	0	0	1	1	0	1
147	3631	147-3631	1	0	1	0	1	0	0	1	1	0	1
147	2154	147-2154	1	0	1	0	1	0	0	1	1	0	0
147	3654	147-3654	1	0	1	1	1	0	1	1	1	0	1
147	2488	147-2488	0	0	1	1	1	0	1	1	1	0	1
147	4112	147-4112	0	0	1	1	1	0	1	1	1	1	0
147	3241	147-3241	1	0	1	1	1	0	1	0	0	1	1
147	3301	147-3301	0	0	1	1	1	0	1	0	1	1	1
147	30	147-30	0	0	1	1	1	0	1	0	0	1	1
147	250	147-250	0	0	0	1	1	0	1	0	0	0	1
147	1075	147-1075	1	0	0	1	1	0	1	0	0	0	1
147	3342	147-3342	1	0	0	1	1	0	1	0	0	0	1
147	2000	147-2000	1	0	0	1	1	0	1	0	0	0	1
147	6161	147-6161	1	0	0	0	0	0	1	0	0	0	0
147	3201	147-3201	0	0	0	1	1	0	1	0	0	1	1
147	4359	147-4359	1	0	0	1	1	0	1	0	0	1	1
147	1815	147-1815	0	0	0	1	1	0	1	0	0	1	1
147	3664	147-3664	1	0	0	1	1	0	1	0	1	1	1
147	411	147-411	1	0	0	1	1	0	1	0	1	1	1
147	2652	147-2652	1	0	0	1	1	0	1	0	0	1	1
147	4261	147-4261	1	0	0	1	0	0	1	0	0	0	0
147	3708	147-3708	1	0	0	1	0	0	0	0	0	0	0
147	1971	147-1971	0	0	0	1	0	0	0	0	0	0	0
147	4309	147-4309	1	0	0	0	0	0	0	1	1	0	0
147	6198	147-6198	0	0	0	0	0	0	0	0	1	0	0
147	3354	147-3354	1	0	0	0	1	0	0	0	0	0	0
147	2395	147-2395	0	0	0	0	1	0	0	0	0	0	0
147	4714	147-4714	0	0	0	0	1	0	0	0	0	0	0
147	6000	147-6000	1	0	0	0	1	0	0	0	0	0	0
147	4838	147-4838	0	0	0	0	0	0	0	0	0	1	1
147	6178	147-6178	0	0	0	0	0	0	0	0	0	1	0
147	2161	147-2161	0	0	0	0	0	0	0	0	0	1	0
147	2976	147-2976	1	0	0	0	0	0	0	0	0	1	0
147	3321	147-3321	1	0	0	0	0	0	0	0	0	1	0
147	6186	147-6186	1	0	0	0	0	0	0	0	0	1	0
147	6238	147-6238	0	0	0	0	0	0	0	0	0	0	1
147	6241	147-6241	0	0	0	0	0	0	0	0	0	0	1
147	6242	147-6242	0	0	0	0	0	0	0	0	0	0	1
147	6245	147-6245	1	0	0	0	0	0	0	0	0	0	0
147	6246	147-6246	1	0	0	0	0	0	0	0	0	0	0
147	3008	147-3008	1	0	0	0	0	0	0	0	0	0	0
147	3772	147-3772	1	0	0	0	0	0	0	0	0	0	0
147	1230	147-1230	1	0	0	0	0	0	0	0	0	0	0
147	6250	147-6250	1	0	0	0	0	0	0	0	0	0	0
147	1113	147-1113	1	0	0	0	0	0	0	0	0	0	0
191	848	191-848	0	1	1	1	1	1	1	1	1	1	1
191	3408	191-3408	1	0	0	0	1	1	0	0	1	1	1
191	1198	191-1198	0	0	0	0	1	1	0	0	1	1	1
191	2751	191-2751	0	0	0	0	1	1	0	0	1	1	1
191	288	191-288	0	1	1	1	1	1	1	1	1	1	1
191	1849	191-1849	1	1	1	1	1	1	1	1	1	1	1
191	3674	191-3674	1	1	1	1	1	1	1	1	1	1	1
191	3254	191-3254	1	1	1	0	0	1	1	1	1	0	0
191	452	191-452	0	0	1	1	1	1	1	1	1	1	1
191	671	191-671	1	1	0	1	1	1	1	1	1	1	1
191	329	191-329	0	1	0	1	1	1	1	1	1	1	1
191	2778	191-2778	0	1	1	0	1	1	1	1	1	1	1
191	3056	191-3056	1	1	1	1	1	1	1	1	1	1	1
191	2212	191-2212	1	1	1	1	1	1	1	1	1	1	1
191	111	191-111	1	1	1	1	1	1	1	1	1	1	1
191	205	191-205	1	1	1	1	1	1	1	1	1	1	1
191	898	191-898	1	1	1	1	1	1	1	1	1	1	0
191	161	191-161	1	1	1	1	1	1	1	1	1	1	1
191	1034	191-1034	1	1	1	1	1	1	1	1	1	1	0
191	2182	191-2182	0	1	1	1	1	1	1	1	1	1	1
191	183	191-183	1	1	1	1	1	1	1	1	1	1	1
191	3566	191-3566	1	1	1	1	0	1	1	1	1	1	1
191	2268	191-2268	1	1	1	1	1	1	1	1	1	1	1
191	1033	191-1033	1	1	1	1	1	1	1	1	1	1	1
191	1068	191-1068	1	1	1	1	1	1	1	1	1	1	1
191	2718	191-2718	1	1	1	1	1	1	1	1	1	1	1
191	1939	191-1939	1	1	1	1	1	1	1	1	1	1	1
191	1123	191-1123	0	1	1	1	1	1	1	1	1	1	1
191	3882	191-3882	0	1	1	1	0	1	1	1	1	1	1
191	839	191-839	0	1	1	1	0	1	1	1	1	1	1
191	114	191-114	1	1	1	1	1	1	1	1	1	1	1
191	3370	191-3370	1	1	1	1	1	1	1	1	1	1	1
191	1549	191-1549	1	1	1	1	1	1	1	1	1	1	1
191	3335	191-3335	0	1	0	0	0	0	0	0	0	0	0
191	185	191-185	0	1	0	1	1	0	1	0	0	1	1
191	1172	191-1172	1	1	0	1	1	0	1	0	0	1	1
191	899	191-899	1	1	0	1	1	0	1	0	0	1	1
191	886	191-886	1	1	0	1	1	0	1	0	0	1	1
191	43	191-43	1	1	0	1	1	0	1	0	0	1	1
191	3237	191-3237	1	1	0	0	0	0	0	0	0	0	0
191	646	191-646	0	1	0	1	1	0	1	0	0	1	1
191	561	191-561	1	1	0	1	1	0	1	0	0	1	1
191	1686	191-1686	1	1	0	1	1	0	1	0	0	1	1
191	1728	191-1728	1	1	0	1	1	0	1	0	0	1	1
191	3306	191-3306	1	1	0	0	0	0	0	0	0	0	0
191	1829	191-1829	1	1	0	0	0	0	0	0	0	0	0
191	302	191-302	1	1	1	1	1	0	1	1	1	1	1
191	3270	191-3270	1	1	1	1	1	0	1	1	1	1	1
191	121	191-121	1	1	0	1	1	0	1	0	0	1	1
191	3137	191-3137	1	1	0	1	1	0	1	0	0	1	1
191	3615	191-3615	1	1	0	1	1	0	1	0	0	1	1
191	919	191-919	1	0	1	0	0	0	0	0	0	1	1
191	3664	191-3664	0	0	0	1	1	0	1	0	1	1	1
191	411	191-411	1	0	0	1	1	0	1	0	1	1	1
191	4792	191-4792	0	0	0	0	0	0	0	1	1	0	0
191	4240	191-4240	0	0	0	0	0	1	0	0	0	0	0
191	145	191-145	0	0	0	0	0	1	0	0	0	0	0
191	4716	191-4716	0	0	0	0	0	1	0	0	0	0	0
191	2240	191-2240	0	1	1	1	1	1	1	1	1	1	0
191	1078	191-1078	0	1	1	1	1	1	1	1	1	1	0
191	2692	191-2692	0	1	1	1	1	1	1	1	1	1	0
191	47	191-47	0	0	1	1	1	1	1	1	1	0	0
191	3875	191-3875	0	0	1	1	1	1	1	1	1	0	0
191	4784	191-4784	0	0	0	0	0	1	0	0	0	0	0
191	3461	191-3461	0	0	0	0	0	1	0	0	0	0	0
191	5867	191-5867	0	0	1	0	0	0	0	0	0	0	0
191	5866	191-5866	0	0	1	0	0	0	0	0	0	0	0
191	4535	191-4535	0	0	1	0	0	0	0	0	0	0	0
191	582	191-582	1	1	0	1	1	0	1	0	0	1	1
191	4988	191-4988	0	0	0	0	0	0	0	1	0	0	0
191	5273	191-5273	0	0	0	0	0	0	0	1	0	0	0
191	6011	191-6011	1	0	0	0	0	0	0	0	0	1	0
191	6012	191-6012	0	0	0	0	0	0	0	0	0	1	0
191	5763	191-5763	0	1	0	0	0	0	0	0	0	0	0
191	5764	191-5764	0	1	0	0	0	0	0	0	0	0	0
195	1760	195-1760	1	1	1	1	1	1	1	1	1	1	1
195	2460	195-2460	1	1	1	1	1	1	1	1	1	1	1
195	2741	195-2741	1	1	1	1	1	1	1	1	1	1	1
195	962	195-962	1	1	1	1	1	1	1	1	1	1	1
195	2387	195-2387	1	1	1	1	1	1	1	1	1	1	1
195	3473	195-3473	1	1	1	1	1	1	1	1	1	1	1
195	195	195-195	1	1	1	1	1	1	1	1	1	1	1
195	3338	195-3338	1	0	1	1	1	1	1	1	1	1	1
197	4102	197-4102	1	1	0	0	1	1	1	1	1	1	1
197	505	197-505	1	1	0	1	1	1	1	1	1	1	1
197	2285	197-2285	1	1	0	1	1	1	1	0	1	1	1
197	3753	197-3753	1	1	1	1	1	1	1	1	1	1	1
197	1241	197-1241	1	1	1	0	1	1	1	1	0	1	1
197	1305	197-1305	1	1	1	1	0	1	1	1	0	1	1
197	216	197-216	0	1	1	1	1	1	1	1	1	1	0
197	1652	197-1652	1	0	1	1	1	1	1	1	1	0	0
197	3418	197-3418	1	1	1	1	1	1	1	1	1	1	0
197	3015	197-3015	1	1	1	1	1	1	1	1	1	1	0
197	163	197-163	1	1	1	1	1	1	1	1	1	1	0
197	2721	197-2721	1	1	0	1	1	1	1	1	1	0	1
197	4044	197-4044	1	0	0	1	1	1	1	1	1	0	1
197	2127	197-2127	1	1	0	1	1	1	1	1	1	0	1
197	1724	197-1724	1	1	0	1	1	1	1	1	1	0	1
197	1489	197-1489	1	1	1	1	1	1	1	1	1	1	1
197	946	197-946	1	1	1	1	1	1	1	1	1	1	1
197	2906	197-2906	1	1	1	1	1	0	1	1	1	1	1
197	2414	197-2414	0	1	1	1	1	0	1	1	1	1	1
197	197	197-197	1	1	1	1	1	0	1	1	1	1	1
197	3585	197-3585	1	1	1	1	1	0	1	1	1	1	1
197	2539	197-2539	1	1	0	1	1	0	1	0	0	0	1
197	6215	197-6215	1	1	0	0	0	0	0	0	0	0	0
197	6226	197-6226	0	1	0	0	0	0	0	0	0	0	0
197	6183	197-6183	0	0	0	0	0	0	0	0	0	1	0
244	148	244-148	1	0	1	1	1	1	1	1	1	1	1
244	4194	244-4194	1	0	1	1	1	1	1	1	1	1	1
244	244	244-244	1	0	1	1	1	1	1	1	1	1	1
265	2185	265-2185	1	1	0	0	0	1	1	1	1	1	1
265	6228	265-6228	0	0	0	0	0	1	0	0	0	0	0
265	4037	265-4037	0	1	1	1	1	1	1	1	1	1	1
265	1842	265-1842	0	1	1	1	1	1	1	1	1	1	1
265	220	265-220	1	1	1	1	1	1	1	1	1	1	1
265	705	265-705	0	1	1	1	1	1	1	1	1	1	1
265	2843	265-2843	1	1	1	1	1	1	1	1	1	1	1
265	571	265-571	0	1	1	1	1	1	1	1	1	0	1
265	306	265-306	0	1	1	1	1	1	1	1	1	0	1
265	1572	265-1572	0	0	1	1	1	1	1	1	1	0	1
265	3749	265-3749	1	0	1	1	1	1	1	1	1	0	1
265	3045	265-3045	1	0	1	1	1	1	1	1	1	0	1
265	3216	265-3216	1	1	1	1	1	1	1	1	1	1	1
265	3610	265-3610	1	1	1	1	0	1	1	1	1	1	1
265	1060	265-1060	1	1	1	1	0	1	1	1	1	1	1
265	2570	265-2570	1	1	1	1	1	1	1	1	1	1	1
265	612	265-612	1	1	1	1	1	1	1	1	1	1	1
265	1313	265-1313	1	1	1	1	1	1	1	1	1	1	1
265	65	265-65	1	1	1	1	1	1	1	1	1	1	1
265	3872	265-3872	1	1	1	1	1	1	1	1	1	1	1
265	3138	265-3138	1	1	1	1	1	1	1	1	1	1	1
265	1321	265-1321	1	1	1	1	1	1	1	1	1	1	1
265	205	265-205	1	1	1	1	1	1	1	1	1	1	1
265	3962	265-3962	1	1	1	1	1	1	1	1	1	1	1
265	1673	265-1673	0	1	1	1	1	1	1	1	1	1	1
265	2993	265-2993	0	0	0	1	0	1	1	0	0	0	0
265	835	265-835	0	0	0	1	0	1	1	0	0	0	0
265	1568	265-1568	0	0	0	1	0	1	1	0	0	0	0
265	2188	265-2188	0	0	0	1	0	1	1	0	0	0	0
265	2492	265-2492	0	0	0	1	0	1	1	0	0	0	0
265	455	265-455	0	0	1	1	1	1	1	0	0	1	1
265	2263	265-2263	0	0	1	1	1	1	1	0	0	1	1
265	251	265-251	0	0	0	0	1	1	0	1	1	0	0
265	295	265-295	0	0	0	0	1	1	0	1	1	0	0
265	2469	265-2469	0	1	1	1	1	1	1	1	1	1	1
265	572	265-572	1	1	1	1	1	1	1	1	1	1	1
265	439	265-439	1	1	1	1	1	1	1	1	1	1	1
265	731	265-731	1	1	1	1	1	1	1	1	1	1	1
265	1041	265-1041	1	1	1	1	1	1	1	1	1	1	1
265	3846	265-3846	1	1	1	1	1	1	1	1	1	1	1
265	3490	265-3490	1	1	1	1	1	1	1	1	1	1	1
265	2034	265-2034	1	1	1	1	1	1	1	1	1	1	1
265	2936	265-2936	1	1	1	1	1	1	1	1	1	1	1
265	1329	265-1329	1	1	1	1	1	1	1	1	1	1	1
265	120	265-120	1	1	1	1	1	1	1	1	1	1	1
265	3488	265-3488	1	1	1	1	1	1	1	1	1	1	1
265	4100	265-4100	1	1	1	1	1	1	1	1	1	1	1
265	3620	265-3620	1	1	1	1	1	1	1	1	1	1	1
265	3619	265-3619	1	1	1	1	1	1	1	1	1	1	1
265	2743	265-2743	1	1	1	1	1	1	1	1	1	1	1
265	436	265-436	1	1	1	1	1	1	1	1	1	1	1
265	631	265-631	1	1	1	1	1	1	1	1	1	1	1
265	2321	265-2321	1	1	1	1	1	1	1	1	1	1	1
265	989	265-989	1	1	1	1	1	1	1	1	1	1	1
265	2290	265-2290	1	1	1	1	1	1	1	1	1	1	1
265	4179	265-4179	1	1	1	0	0	1	0	1	1	0	0
265	4028	265-4028	0	1	1	0	0	1	0	1	1	0	0
265	3235	265-3235	0	1	1	1	1	1	1	1	1	1	1
265	338	265-338	1	1	1	1	1	1	1	1	1	0	1
265	3282	265-3282	1	1	1	1	1	1	1	1	1	0	1
265	3778	265-3778	1	1	1	1	1	1	1	1	1	0	1
265	2462	265-2462	1	1	1	1	1	1	1	1	1	0	1
265	232	265-232	1	1	1	1	1	1	1	1	1	0	1
265	4154	265-4154	1	1	1	0	1	1	1	1	1	1	1
265	1810	265-1810	1	1	1	0	1	1	1	1	1	1	1
265	4086	265-4086	1	1	1	1	1	1	1	1	1	1	1
265	4162	265-4162	1	1	1	1	0	1	1	1	1	1	1
265	210	265-210	1	1	1	1	1	1	1	1	1	1	1
265	1705	265-1705	1	0	1	1	0	1	1	1	1	1	1
265	291	265-291	0	1	1	1	1	1	1	1	1	1	1
265	2646	265-2646	1	1	1	1	1	1	1	1	1	1	1
265	2693	265-2693	1	1	1	1	1	1	1	1	1	1	1
265	1770	265-1770	1	1	1	1	1	1	1	1	1	1	1
265	1958	265-1958	1	1	1	1	1	1	1	1	1	1	1
265	6213	265-6213	0	1	0	0	0	0	0	0	0	0	0
265	2403	265-2403	0	1	1	1	1	0	1	1	1	1	1
265	753	265-753	1	1	1	1	1	0	1	1	1	1	1
265	2068	265-2068	1	1	0	0	0	0	0	0	0	0	0
265	2232	265-2232	1	1	1	1	1	0	1	1	1	1	1
265	3144	265-3144	1	1	0	0	1	0	0	0	0	1	0
265	904	265-904	1	1	0	0	1	0	0	0	0	1	0
265	543	265-543	1	1	0	0	1	0	0	0	0	1	0
265	3291	265-3291	1	1	0	0	1	0	0	0	0	1	0
265	1761	265-1761	1	1	0	0	1	0	0	0	0	1	0
265	3306	265-3306	1	1	1	1	1	0	1	0	0	1	1
265	1829	265-1829	1	1	1	1	1	0	1	0	0	1	1
265	2976	265-2976	0	0	1	0	1	0	0	0	0	1	0
265	2161	265-2161	1	0	1	0	1	0	0	0	0	1	0
265	6155	265-6155	1	0	1	0	0	0	0	0	0	0	0
265	3241	265-3241	0	0	1	1	1	0	1	0	0	1	1
265	3301	265-3301	0	0	1	1	1	0	1	0	1	1	1
265	6161	265-6161	1	0	0	0	0	0	1	0	0	0	0
265	3201	265-3201	0	0	0	1	1	0	1	0	0	1	1
265	3027	265-3027	1	0	0	1	0	0	1	0	0	0	0
265	2326	265-2326	0	0	0	1	0	0	1	0	0	0	0
265	1950	265-1950	0	0	0	1	0	0	1	0	0	0	0
265	4112	265-4112	0	0	0	1	0	0	1	0	0	0	0
265	3881	265-3881	0	0	0	1	0	0	1	0	0	0	0
265	4359	265-4359	0	0	0	1	1	0	1	0	0	1	1
265	3664	265-3664	0	0	0	1	1	0	1	0	1	1	1
265	411	265-411	1	0	0	1	1	0	1	0	1	1	1
265	4261	265-4261	1	0	0	1	1	0	1	1	0	0	0
265	6169	265-6169	0	0	0	0	0	0	0	1	0	0	0
265	6198	265-6198	0	0	0	0	0	0	0	0	1	0	0
265	3354	265-3354	0	0	0	0	1	0	0	0	0	0	0
265	2395	265-2395	0	0	0	0	1	0	0	0	0	0	0
265	1363	265-1363	0	0	0	0	1	0	0	0	0	1	0
265	1280	265-1280	1	0	0	0	1	0	0	0	0	1	0
265	1277	265-1277	0	0	0	0	1	0	0	0	0	1	0
265	1131	265-1131	0	0	0	0	1	0	0	0	0	1	0
265	6000	265-6000	0	0	0	0	1	0	0	0	0	0	0
265	6209	265-6209	0	0	0	0	1	0	0	0	0	0	0
265	6178	265-6178	0	0	0	0	0	0	0	0	0	1	0
265	2136	265-2136	0	0	0	0	0	0	0	0	0	1	1
265	3321	265-3321	1	0	0	0	0	0	0	0	0	1	0
265	3106	265-3106	1	0	0	0	0	0	0	0	0	1	0
265	2928	265-2928	0	0	0	0	0	0	0	0	0	1	0
265	2315	265-2315	0	0	0	0	0	0	0	0	0	1	0
265	2839	265-2839	0	0	0	0	0	0	0	0	0	1	0
265	6238	265-6238	0	0	0	0	0	0	0	0	0	0	1
265	2002	265-2002	0	0	0	0	0	0	0	0	0	0	1
265	6245	265-6245	1	0	0	0	0	0	0	0	0	0	0
265	6246	265-6246	1	0	0	0	0	0	0	0	0	0	0
265	3008	265-3008	1	0	0	0	0	0	0	0	0	0	0
265	3772	265-3772	1	0	0	0	0	0	0	0	0	0	0
265	1230	265-1230	1	0	0	0	0	0	0	0	0	0	0
280	3187	280-3187	1	0	1	0	0	1	0	1	1	0	0
280	2597	280-2597	0	0	1	0	0	1	0	1	1	0	0
280	838	280-838	0	0	1	0	0	1	0	1	1	0	0
280	4354	280-4354	0	0	1	0	0	1	0	1	1	0	0
280	280	280-280	0	1	1	1	1	1	0	1	1	1	1
280	123	280-123	1	1	1	1	1	1	1	1	1	1	1
280	3335	280-3335	1	1	0	0	0	0	0	0	0	0	0
290	1158	290-1158	1	1	1	1	1	1	1	1	1	1	1
290	2598	290-2598	1	1	1	1	1	1	1	1	1	1	1
290	1701	290-1701	1	1	1	1	1	1	1	1	1	1	1
290	2962	290-2962	1	1	1	1	1	1	1	1	1	1	1
290	4764	290-4764	1	0	0	0	0	1	0	0	0	0	0
290	2449	290-2449	0	1	1	1	1	1	1	1	1	1	1
290	1165	290-1165	1	1	1	1	1	1	1	1	1	1	1
290	4140	290-4140	1	1	1	1	1	1	1	1	1	1	1
290	923	290-923	1	1	1	1	1	1	1	1	1	1	1
290	1259	290-1259	1	1	1	1	1	1	1	1	1	1	1
290	3859	290-3859	1	1	1	1	1	1	1	1	1	1	1
290	595	290-595	1	1	1	1	0	1	1	1	1	1	1
290	1367	290-1367	1	1	1	1	1	1	1	1	1	1	1
290	1467	290-1467	1	1	1	1	1	1	1	1	1	1	1
290	2278	290-2278	1	1	1	1	1	1	1	1	1	1	1
290	2550	290-2550	0	0	0	0	0	1	0	0	0	0	0
290	6231	290-6231	0	0	0	0	0	1	0	0	0	0	0
290	3503	290-3503	0	1	1	1	1	1	1	1	1	1	1
290	2907	290-2907	1	1	1	1	1	1	1	1	1	1	1
290	2143	290-2143	1	1	1	1	1	1	1	1	1	1	1
290	2182	290-2182	1	1	1	1	1	1	1	1	1	1	1
290	183	290-183	1	1	1	1	1	1	1	1	1	1	1
290	3566	290-3566	1	1	1	1	0	1	1	1	1	1	1
290	2268	290-2268	1	1	1	1	1	1	1	1	1	1	1
290	881	290-881	1	1	1	1	1	1	1	1	1	1	1
290	2420	290-2420	1	1	1	0	1	1	1	1	1	1	1
290	2798	290-2798	1	1	1	1	1	1	1	1	1	1	1
290	459	290-459	1	1	1	1	1	1	1	1	1	1	1
290	2443	290-2443	1	1	1	1	1	1	1	1	1	1	1
290	3460	290-3460	1	1	1	1	1	1	1	1	1	1	1
290	3638	290-3638	1	1	1	1	1	1	1	1	1	1	1
290	2338	290-2338	1	1	1	1	1	1	1	1	1	1	1
290	3771	290-3771	1	1	1	1	1	1	1	1	1	1	1
290	2241	290-2241	1	1	1	1	1	1	1	1	1	1	1
290	2912	290-2912	1	1	1	1	1	1	1	1	1	1	1
290	2870	290-2870	1	1	1	1	1	1	1	1	1	1	1
290	372	290-372	1	1	1	1	1	1	1	1	1	1	1
290	330	290-330	1	1	1	1	1	1	1	1	1	1	1
290	2576	290-2576	1	1	1	1	1	1	1	1	1	1	1
290	290	290-290	1	1	1	1	1	1	1	1	1	1	1
290	149	290-149	1	1	1	1	1	1	1	1	1	1	1
290	1610	290-1610	1	1	1	1	0	1	1	1	1	1	1
290	721	290-721	1	1	1	1	1	1	1	1	1	1	1
290	1003	290-1003	0	1	1	1	1	0	1	1	0	1	1
290	1597	290-1597	0	1	0	1	1	0	1	1	0	1	1
290	1740	290-1740	1	1	0	0	0	0	0	0	0	1	0
290	470	290-470	1	1	0	1	0	0	1	1	0	1	1
290	488	290-488	1	1	0	1	1	0	1	1	0	1	1
290	947	290-947	1	1	0	1	1	0	1	1	0	1	1
290	4256	290-4256	1	1	0	1	1	0	1	1	0	1	1
290	46	290-46	1	1	0	1	1	0	1	1	0	1	1
290	3731	290-3731	1	1	0	1	1	0	1	0	0	1	1
290	1590	290-1590	1	0	0	0	1	0	1	1	0	1	1
290	3078	290-3078	1	0	0	1	0	0	1	0	0	0	1
290	1179	290-1179	0	0	0	1	0	0	1	0	0	0	1
290	3906	290-3906	0	0	0	1	0	0	1	0	0	0	1
290	2207	290-2207	1	0	0	0	0	0	0	0	0	0	0
332	332	332-332	1	0	0	1	0	1	1	0	1	0	1
332	663	332-663	1	0	0	1	0	1	1	0	1	0	1
332	930	332-930	0	0	0	1	0	1	1	0	1	0	1
332	611	332-611	1	0	0	1	0	1	1	0	1	0	1
332	2353	332-2353	0	0	0	1	0	1	1	0	1	0	1
332	6107	332-6107	1	0	0	0	0	0	0	0	0	0	0
397	226	397-226	1	1	1	0	1	1	1	1	1	1	1
397	1132	397-1132	1	1	1	1	1	1	1	1	1	1	1
397	2986	397-2986	1	1	1	1	1	1	1	1	1	1	1
397	397	397-397	1	1	1	1	1	1	1	1	1	1	1
397	41	397-41	1	1	1	1	1	1	1	1	1	1	1
397	2177	397-2177	1	1	1	1	1	1	1	1	1	1	1
397	38	397-38	1	1	1	1	1	1	1	1	1	1	1
397	2365	397-2365	1	1	1	1	1	1	1	1	1	1	1
397	2227	397-2227	1	1	1	1	1	1	1	1	1	1	1
397	499	397-499	1	1	1	1	1	1	1	1	1	1	1
397	2474	397-2474	1	1	1	0	1	1	1	1	1	1	1
397	1790	397-1790	1	1	1	1	1	1	1	1	1	1	1
397	2940	397-2940	0	1	1	1	1	1	1	1	1	1	1
397	972	397-972	0	1	1	1	1	1	1	1	1	1	1
397	2432	397-2432	1	1	0	1	1	1	1	0	1	1	1
397	1160	397-1160	1	1	0	1	0	1	1	0	1	1	1
397	659	397-659	1	1	1	1	1	1	1	1	1	1	1
397	3011	397-3011	0	1	1	1	1	1	1	1	1	1	1
397	1018	397-1018	0	1	0	1	1	0	1	0	0	1	1
397	2297	397-2297	0	0	1	1	1	0	1	0	1	1	1
400	1591	400-1591	1	1	0	1	1	0	1	0	0	1	1
400	293	400-293	0	0	0	0	0	0	0	0	0	1	0
410	100	410-100	1	1	1	1	1	1	1	1	1	1	1
410	410	410-410	1	1	1	1	1	1	1	1	1	1	1
426	1433	426-1433	1	1	1	1	1	1	1	1	1	1	1
426	1452	426-1452	1	1	1	1	1	1	1	1	1	1	1
426	3471	426-3471	1	0	0	0	1	1	0	1	1	0	0
426	2301	426-2301	1	0	0	0	1	1	0	1	1	0	0
426	3437	426-3437	1	1	0	0	1	1	0	1	1	0	0
426	2277	426-2277	0	1	0	0	1	1	0	1	1	0	0
426	6237	426-6237	0	0	0	0	0	1	0	0	0	0	0
426	965	426-965	0	1	1	1	1	1	1	1	1	0	1
426	3090	426-3090	1	1	0	0	0	0	0	0	0	0	0
426	6176	426-6176	0	0	0	0	0	0	0	1	0	0	0
426	6204	426-6204	0	0	0	0	0	0	0	0	1	0	0
451	552	451-552	1	1	1	1	1	1	1	1	1	1	1
451	2202	451-2202	1	0	1	0	1	1	0	1	1	1	0
451	2613	451-2613	1	1	1	1	1	1	1	1	1	1	1
451	1411	451-1411	1	0	1	0	1	1	0	1	1	1	0
451	1296	451-1296	1	1	1	1	1	1	1	1	1	1	1
451	1417	451-1417	1	1	0	0	0	1	0	0	0	0	0
451	3548	451-3548	0	1	0	0	0	1	0	0	0	0	0
451	3712	451-3712	0	1	0	0	0	1	0	0	0	0	0
451	2147	451-2147	0	1	0	0	0	1	0	0	0	0	0
451	452	451-452	0	0	1	1	1	1	1	1	1	1	1
451	2511	451-2511	1	1	1	1	1	1	1	1	1	1	1
451	3295	451-3295	1	1	1	0	1	1	0	1	1	0	0
451	764	451-764	1	1	1	1	1	1	1	1	1	1	1
451	2229	451-2229	0	1	1	1	1	1	1	1	1	1	1
451	2086	451-2086	0	1	1	1	0	1	1	1	1	1	1
451	2719	451-2719	0	1	1	1	1	1	1	1	1	1	1
451	3800	451-3800	1	1	1	1	1	1	1	1	1	1	1
451	2009	451-2009	1	1	1	1	1	1	1	1	1	0	0
451	2220	451-2220	1	1	1	1	1	1	1	1	1	1	1
451	3198	451-3198	1	1	1	1	1	1	1	1	1	1	1
451	559	451-559	1	1	1	1	1	1	1	1	1	0	1
451	3238	451-3238	0	1	1	1	1	1	1	1	1	1	1
451	916	451-916	1	1	1	1	1	1	1	1	1	1	1
451	462	451-462	1	1	1	1	1	1	1	1	1	1	1
451	1877	451-1877	1	0	0	0	0	1	0	0	0	0	0
451	890	451-890	0	0	0	0	0	1	0	0	0	0	0
451	2242	451-2242	0	1	1	1	1	1	1	1	1	1	1
451	856	451-856	1	1	1	1	1	1	1	1	1	1	1
451	299	451-299	0	1	0	0	0	0	0	0	0	0	0
451	2180	451-2180	0	1	0	0	0	0	0	0	0	0	0
451	564	451-564	0	1	1	1	1	0	1	1	1	1	1
451	2819	451-2819	1	1	0	0	0	0	0	0	0	0	0
451	1602	451-1602	0	1	0	0	0	0	0	0	0	0	0
451	241	451-241	0	1	0	0	0	0	0	0	0	0	0
451	2676	451-2676	0	1	1	1	1	0	1	0	0	1	1
451	1895	451-1895	1	1	0	0	0	0	0	0	1	0	0
451	2664	451-2664	0	1	0	0	0	0	0	0	1	0	0
451	1586	451-1586	1	0	1	0	0	0	0	0	0	0	0
451	2797	451-2797	0	1	1	1	1	1	1	1	1	1	1
451	1383	451-1383	1	1	1	1	1	1	1	1	1	1	1
451	3375	451-3375	1	1	1	1	1	1	1	1	1	1	1
451	2333	451-2333	1	1	1	1	1	1	1	1	1	1	1
451	1178	451-1178	0	1	1	0	0	0	1	1	1	1	1
451	3325	451-3325	0	1	1	0	0	0	1	1	1	1	1
451	2924	451-2924	0	1	1	1	0	0	1	1	1	1	1
451	2417	451-2417	0	1	1	1	0	0	1	1	1	1	1
451	1999	451-1999	0	1	1	1	0	0	1	0	0	0	0
451	325	451-325	1	1	0	0	0	0	1	0	0	1	1
451	56	451-56	0	0	0	0	1	0	0	0	0	0	0
451	2654	451-2654	0	0	0	0	1	0	0	0	0	0	0
451	319	451-319	0	0	0	0	1	0	0	0	0	0	0
451	3868	451-3868	1	0	0	0	1	0	0	0	0	0	0
451	2001	451-2001	1	0	0	0	1	0	0	0	0	0	0
451	3695	451-3695	0	1	0	0	0	0	0	0	0	0	0
451	1138	451-1138	0	1	0	0	0	0	0	0	0	0	0
483	873	483-873	1	0	1	0	1	1	1	1	0	1	1
483	3649	483-3649	1	0	1	0	1	1	1	1	0	1	1
483	189	483-189	1	0	0	0	0	1	0	0	0	0	0
505	505	505-505	0	1	0	1	1	1	1	1	1	1	1
505	919	505-919	1	1	0	1	1	1	1	1	1	1	1
511	2271	511-2271	1	0	0	0	0	0	0	0	0	1	0
511	511	511-511	0	0	0	0	0	0	0	0	0	1	0
549	49	549-49	0	0	0	1	0	1	1	1	1	1	1
549	2091	549-2091	1	0	1	0	0	1	1	0	0	0	1
549	1309	549-1309	0	1	1	0	0	1	0	1	1	0	1
549	3760	549-3760	0	1	1	0	0	0	1	0	0	0	1
549	2759	549-2759	0	0	0	0	0	0	0	0	0	0	1
549	1319	549-1319	0	0	0	1	1	1	1	0	1	1	1
549	549	549-549	0	1	1	1	1	1	1	1	1	1	1
549	2968	549-2968	0	1	1	1	1	1	1	1	1	1	1
549	2655	549-2655	1	1	0	1	1	0	1	0	0	1	1
549	685	549-685	1	1	1	1	1	1	1	1	1	1	1
549	3554	549-3554	0	1	1	1	1	1	1	1	1	1	1
549	2108	549-2108	0	1	1	1	1	1	1	1	1	1	1
549	2557	549-2557	0	1	0	1	0	0	1	0	0	0	1
549	879	549-879	0	1	0	1	0	0	1	0	0	0	1
549	1420	549-1420	0	1	0	1	0	0	1	0	0	0	1
549	2499	549-2499	0	1	0	1	0	0	1	0	0	0	1
549	2357	549-2357	0	1	0	1	0	0	1	0	0	0	1
549	1134	549-1134	0	1	0	1	0	0	1	0	0	0	1
549	3034	549-3034	0	1	0	0	0	0	0	0	0	0	1
549	2679	549-2679	0	1	0	0	0	0	0	0	0	0	1
549	2520	549-2520	0	1	0	0	0	0	0	0	0	0	1
549	3322	549-3322	0	1	1	1	1	1	1	1	1	1	1
549	4002	549-4002	0	1	1	1	1	1	1	1	1	1	1
549	3088	549-3088	0	1	1	1	1	1	1	1	1	1	1
549	2633	549-2633	0	1	1	1	1	1	1	1	1	1	1
549	4234	549-4234	0	0	0	0	0	0	0	0	0	0	1
549	2274	549-2274	0	0	0	0	0	0	0	0	0	0	1
549	2203	549-2203	0	0	0	0	0	0	0	0	0	0	1
549	3765	549-3765	0	0	0	0	0	0	0	0	0	0	1
549	2104	549-2104	0	0	0	0	0	0	0	0	0	0	1
549	2569	549-2569	0	0	0	0	0	0	0	0	0	0	1
549	3931	549-3931	0	0	0	0	0	0	0	0	0	0	1
549	118	549-118	0	0	0	0	0	0	0	0	0	0	1
549	73	549-73	0	0	0	0	0	0	0	0	0	0	1
549	1505	549-1505	0	0	0	0	0	0	0	0	0	0	1
549	4069	549-4069	0	0	0	0	0	0	0	0	0	0	1
549	3107	549-3107	0	0	0	0	0	0	0	0	0	0	1
549	1220	549-1220	0	0	0	0	0	0	0	0	0	0	1
549	1763	549-1763	0	0	0	0	0	0	0	0	0	0	1
549	3066	549-3066	0	0	0	0	0	0	0	0	0	0	1
549	343	549-343	0	1	1	0	0	1	1	1	1	1	1
549	3651	549-3651	0	0	0	0	0	0	0	0	0	0	1
549	1747	549-1747	0	0	0	1	0	1	1	1	1	1	1
549	3162	549-3162	0	0	0	0	0	0	1	0	1	0	1
549	4041	549-4041	1	0	1	0	0	0	1	1	1	1	1
549	808	549-808	0	0	1	0	0	0	0	0	0	0	1
549	2059	549-2059	0	1	0	1	0	1	1	1	1	1	1
549	4800	549-4800	1	0	0	0	0	0	0	0	0	0	1
549	1253	549-1253	0	0	1	0	1	1	1	1	1	0	1
549	1605	549-1605	1	1	1	1	1	1	1	1	1	0	1
549	2824	549-2824	1	0	0	0	0	1	0	0	0	0	0
549	450	549-450	0	0	0	0	0	1	0	0	0	0	0
549	5041	549-5041	0	0	0	0	0	1	0	0	0	0	0
549	4063	549-4063	0	0	0	0	0	1	0	0	0	0	0
549	3177	549-3177	0	1	0	1	1	1	1	1	1	1	1
549	1243	549-1243	1	1	1	1	0	1	1	0	0	0	0
549	1611	549-1611	0	1	1	1	0	1	1	0	0	0	0
549	418	549-418	0	1	1	1	0	1	1	0	0	0	0
549	1234	549-1234	0	0	0	0	0	1	0	0	0	0	0
549	1030	549-1030	0	0	0	0	0	1	0	0	0	0	0
549	1379	549-1379	0	0	0	0	0	1	0	0	0	0	0
549	5846	549-5846	0	0	0	0	0	1	0	0	0	0	0
549	5845	549-5845	0	0	0	0	0	1	0	0	0	0	0
549	5841	549-5841	0	0	0	0	0	1	0	0	0	0	0
549	5855	549-5855	0	0	0	0	0	1	0	0	0	0	0
549	173	549-173	0	0	1	1	1	1	1	1	1	1	1
549	2862	549-2862	1	0	0	0	0	1	0	0	0	0	0
549	569	549-569	0	0	0	0	0	1	0	0	0	0	0
549	4023	549-4023	0	0	0	0	0	1	0	0	0	0	0
549	460	549-460	0	0	0	0	0	1	0	0	0	0	0
549	1764	549-1764	0	0	0	1	0	1	1	0	0	0	0
549	862	549-862	0	0	0	0	0	1	0	0	0	0	0
549	2564	549-2564	0	0	0	0	0	1	0	0	0	0	0
549	3102	549-3102	0	0	1	0	0	1	0	0	0	0	0
549	800	549-800	0	1	1	0	0	1	0	0	0	0	0
549	784	549-784	0	0	1	0	0	1	0	0	0	0	0
549	3736	549-3736	0	0	1	0	0	1	0	0	0	0	0
549	1219	549-1219	0	0	1	0	0	1	0	0	0	0	0
549	3216	549-3216	0	1	1	1	1	1	1	1	1	1	1
549	3610	549-3610	1	1	1	1	0	1	1	1	1	1	1
549	1060	549-1060	1	1	1	1	0	1	1	1	1	1	1
549	258	549-258	1	0	1	0	0	1	0	1	1	0	0
549	5843	549-5843	0	0	0	0	0	1	0	0	0	0	0
549	3164	549-3164	0	0	0	0	0	1	0	0	0	0	0
549	2970	549-2970	0	0	0	0	0	1	0	0	0	0	0
549	452	549-452	0	0	0	0	0	1	0	0	0	0	0
549	4717	549-4717	0	0	0	0	0	1	0	0	0	0	0
549	3421	549-3421	0	1	0	1	1	1	1	1	1	1	1
549	414	549-414	1	1	1	1	1	1	1	1	1	1	1
549	5141	549-5141	1	0	0	1	0	1	1	0	0	0	0
549	5014	549-5014	0	0	0	0	0	1	0	0	1	0	0
549	1229	549-1229	0	1	1	1	1	1	1	1	1	1	1
549	3761	549-3761	1	1	1	1	1	1	1	1	1	1	1
549	58	549-58	1	1	1	1	1	1	1	1	1	1	1
549	3856	549-3856	1	0	0	1	0	1	1	1	1	1	1
549	2579	549-2579	0	0	0	1	0	1	1	1	1	0	1
549	544	549-544	0	0	0	1	0	1	1	1	1	1	1
549	3037	549-3037	0	1	1	1	0	1	1	1	1	1	1
549	1536	549-1536	0	0	1	0	0	1	0	0	0	0	0
549	2876	549-2876	0	1	1	1	1	1	1	0	1	1	1
549	2053	549-2053	1	1	1	1	1	1	1	0	1	0	1
549	769	549-769	0	0	1	1	1	1	1	0	1	0	1
549	2411	549-2411	0	1	1	1	1	1	1	0	1	0	1
549	729	549-729	0	1	1	1	1	1	1	0	1	0	1
549	550	549-550	0	0	1	0	0	1	0	1	1	0	0
549	2739	549-2739	0	0	1	0	0	1	0	1	1	0	0
549	3623	549-3623	0	1	1	1	0	1	1	0	1	0	0
549	3076	549-3076	0	1	0	1	0	1	1	0	0	0	0
549	4152	549-4152	0	1	0	0	0	1	0	0	1	0	1
549	4903	549-4903	0	0	1	1	0	1	1	0	0	0	0
549	4333	549-4333	0	0	1	1	0	1	1	0	0	0	0
549	3643	549-3643	0	1	0	1	1	1	1	1	0	1	1
549	478	549-478	1	0	0	0	0	1	0	0	0	0	0
549	3195	549-3195	0	0	0	0	0	1	0	0	0	0	0
549	4517	549-4517	0	0	0	0	0	1	0	0	0	0	0
549	5857	549-5857	0	0	0	0	0	1	0	0	0	0	0
549	504	549-504	0	1	1	1	0	1	1	0	0	0	0
549	461	549-461	0	0	1	1	1	1	1	1	1	0	1
549	1434	549-1434	0	1	0	0	0	1	0	0	0	0	0
549	3869	549-3869	0	1	0	0	0	1	0	0	0	0	0
549	1675	549-1675	0	1	1	1	1	1	1	1	1	1	1
549	964	549-964	1	0	0	1	1	1	1	1	1	1	1
549	239	549-239	1	1	1	1	1	1	1	0	1	0	1
549	682	549-682	0	1	1	1	1	1	1	0	1	0	1
549	3319	549-3319	0	1	1	1	1	1	1	0	1	0	1
549	1246	549-1246	0	1	1	1	1	1	1	0	1	0	1
549	624	549-624	0	1	1	1	1	1	1	0	1	0	1
549	334	549-334	0	0	0	0	0	1	0	0	0	0	0
549	1300	549-1300	0	0	0	0	0	1	0	0	0	0	0
549	3191	549-3191	0	0	0	0	0	1	0	0	0	0	0
549	166	549-166	0	0	0	0	0	1	0	0	0	0	0
549	1990	549-1990	0	0	0	0	0	1	0	0	0	0	0
549	1239	549-1239	0	0	0	0	0	1	0	0	0	0	0
549	3303	549-3303	0	0	0	0	0	1	0	0	0	0	0
549	4263	549-4263	0	1	0	0	0	1	0	0	0	0	0
549	3599	549-3599	0	0	1	0	0	1	1	0	0	0	0
549	1865	549-1865	0	0	1	1	0	1	1	0	0	0	0
549	399	549-399	0	0	1	1	0	1	1	0	0	0	0
549	1215	549-1215	0	0	0	0	0	1	1	0	1	0	0
549	2076	549-2076	0	0	0	0	0	1	1	0	1	0	0
549	2641	549-2641	0	0	0	0	0	1	1	0	1	0	0
549	248	549-248	0	0	0	0	0	1	0	0	1	0	0
549	645	549-645	0	0	0	0	0	1	0	0	1	0	0
549	4045	549-4045	0	0	0	0	0	1	1	0	1	0	0
549	3275	549-3275	0	0	1	0	0	1	0	0	0	0	0
549	987	549-987	0	1	1	1	0	1	1	0	0	0	0
549	1896	549-1896	0	1	1	1	0	1	1	0	0	0	0
549	2849	549-2849	0	1	1	1	0	1	1	0	0	0	0
549	1108	549-1108	0	1	1	1	0	1	1	0	0	0	0
549	331	549-331	0	1	1	1	0	1	1	0	0	0	0
549	1310	549-1310	0	0	0	0	0	1	0	0	0	0	0
549	3755	549-3755	0	0	0	0	0	1	0	0	0	0	0
549	2016	549-2016	0	0	1	1	1	1	1	1	1	1	1
549	1749	549-1749	1	0	1	1	1	1	1	1	1	1	1
549	1494	549-1494	1	0	1	1	1	1	1	1	1	1	1
549	1509	549-1509	0	1	1	1	1	1	1	1	1	1	1
549	307	549-307	1	1	1	1	1	1	1	1	1	1	1
549	1371	549-1371	1	1	1	1	1	1	1	1	1	1	1
549	1512	549-1512	1	1	1	1	1	1	1	1	1	1	1
549	4217	549-4217	0	0	0	0	0	1	0	0	0	0	0
549	3400	549-3400	0	0	0	0	0	1	0	0	0	0	0
549	5839	549-5839	0	0	0	0	0	1	0	0	0	0	0
549	5838	549-5838	0	0	0	0	0	1	0	0	0	0	0
549	861	549-861	0	1	1	1	1	0	1	1	1	1	1
549	1439	549-1439	1	1	1	1	1	0	1	1	1	1	1
549	1757	549-1757	1	1	1	0	1	0	1	1	1	1	1
549	516	549-516	1	0	1	0	0	0	0	0	0	0	0
549	3244	549-3244	0	0	1	0	0	0	0	0	0	0	0
549	1232	549-1232	0	1	1	0	0	0	0	0	0	0	0
549	4927	549-4927	0	1	1	0	0	0	0	0	0	0	0
549	2967	549-2967	0	1	1	0	0	0	0	0	0	0	0
549	5178	549-5178	0	0	1	0	0	0	0	0	0	0	0
549	2322	549-2322	0	0	1	0	0	0	0	0	0	0	0
549	2205	549-2205	0	0	1	0	0	0	0	0	0	0	0
549	2554	549-2554	0	0	1	0	0	0	1	1	0	0	0
549	1953	549-1953	1	0	1	0	0	0	1	1	0	0	0
549	2510	549-2510	1	0	1	0	0	0	0	0	0	0	0
549	1290	549-1290	0	0	1	0	0	0	0	0	0	0	0
549	6	549-6	0	0	1	0	0	0	0	0	0	0	0
549	3192	549-3192	0	0	1	0	0	0	0	0	0	0	0
549	4164	549-4164	0	0	1	0	0	0	1	0	0	0	0
549	5875	549-5875	0	0	1	0	0	0	0	0	0	0	0
549	1556	549-1556	0	0	1	0	0	0	0	0	0	0	0
549	3840	549-3840	0	0	1	0	1	0	0	1	0	0	0
549	4584	549-4584	0	0	1	1	0	0	1	0	0	0	0
549	957	549-957	0	0	1	1	1	0	1	0	0	0	1
549	3157	549-3157	0	1	0	1	1	0	1	0	0	0	1
549	2356	549-2356	0	1	0	1	1	0	1	0	0	0	1
549	2724	549-2724	0	0	0	0	0	0	1	0	0	0	0
549	2029	549-2029	0	0	0	0	0	0	1	0	0	0	0
549	2141	549-2141	0	0	0	0	0	0	1	0	0	0	0
549	4058	549-4058	0	0	0	0	0	0	1	0	0	0	0
549	2028	549-2028	0	1	0	1	1	0	1	0	0	1	1
549	5926	549-5926	0	0	0	0	0	0	1	0	0	0	0
549	1905	549-1905	0	0	0	1	1	0	1	0	0	0	1
549	707	549-707	0	0	0	1	1	0	1	0	0	0	1
549	3603	549-3603	0	0	0	1	0	0	1	0	0	0	0
549	3564	549-3564	0	0	0	1	0	0	0	0	0	0	0
549	4990	549-4990	0	0	0	0	1	0	0	1	0	0	0
549	4941	549-4941	1	0	0	0	1	0	0	1	0	0	0
549	5910	549-5910	0	0	0	0	0	0	0	1	0	0	0
549	2130	549-2130	0	0	0	0	0	0	0	1	0	0	0
549	1714	549-1714	0	0	0	0	0	0	0	1	0	0	0
549	2477	549-2477	0	0	0	0	0	0	0	1	0	1	1
549	5990	549-5990	0	0	0	0	0	0	0	0	1	0	0
549	5989	549-5989	0	0	0	0	0	0	0	0	1	0	0
549	1235	549-1235	0	0	0	0	0	0	0	0	1	0	0
549	3239	549-3239	0	0	0	0	1	0	0	0	1	0	0
549	5036	549-5036	1	0	0	0	0	0	0	0	1	0	0
549	1264	549-1264	0	0	0	0	0	0	0	0	1	0	0
549	5058	549-5058	0	0	0	0	0	0	0	0	1	0	0
549	3948	549-3948	0	0	0	0	0	0	0	0	1	0	0
549	6000	549-6000	0	0	0	0	1	0	0	0	0	0	0
549	2785	549-2785	0	0	0	0	1	0	0	0	0	0	0
549	402	549-402	0	0	0	0	1	0	0	0	0	0	0
549	2244	549-2244	0	0	0	0	1	0	0	0	0	0	0
549	160	549-160	0	0	0	0	1	0	0	0	0	0	0
549	1196	549-1196	0	0	0	0	1	0	0	0	0	0	0
549	6001	549-6001	0	0	0	0	1	0	0	0	0	0	0
549	333	549-333	0	0	0	0	1	0	0	0	0	0	0
549	1510	549-1510	0	0	0	0	1	0	0	0	0	0	0
549	2974	549-2974	0	0	0	0	1	0	0	0	0	0	0
549	5510	549-5510	0	0	0	0	0	0	0	0	0	0	0
549	4614	549-4614	1	0	0	0	0	0	0	0	0	0	0
549	2068	549-2068	1	1	0	0	0	0	0	0	0	0	0
549	517	549-517	1	0	0	0	0	0	0	0	0	0	0
549	4847	549-4847	1	0	0	0	0	0	0	0	0	0	0
549	1036	549-1036	1	0	0	0	0	0	0	0	0	0	0
549	2541	549-2541	1	0	0	0	0	0	0	0	0	0	0
549	6016	549-6016	0	0	0	0	0	0	0	0	0	1	0
549	346	549-346	0	0	0	0	0	0	0	0	0	1	1
549	4127	549-4127	0	0	0	0	0	0	0	0	0	0	1
549	4679	549-4679	0	0	0	0	0	0	0	0	0	0	1
549	385	549-385	0	0	0	0	0	0	0	0	0	0	1
549	34	549-34	0	0	0	0	0	0	0	0	0	0	1
549	1355	549-1355	0	0	0	0	0	0	0	0	0	0	1
549	5428	549-5428	0	0	0	0	0	0	0	0	0	0	1
549	1076	549-1076	0	0	0	0	0	0	0	0	0	0	1
549	2580	549-2580	0	0	0	0	0	0	0	0	0	0	1
549	2421	549-2421	0	1	0	0	0	0	0	0	0	0	1
549	3084	549-3084	0	0	0	0	0	0	0	0	0	0	1
549	3836	549-3836	0	0	0	0	0	0	0	0	0	0	1
549	3262	549-3262	0	0	0	0	0	0	0	0	0	0	1
549	3743	549-3743	0	0	0	0	0	0	0	0	0	0	1
549	5970	549-5970	0	0	0	0	0	0	0	0	0	0	1
549	4763	549-4763	0	1	0	0	0	0	0	0	0	0	1
549	4360	549-4360	0	1	0	0	0	0	0	0	0	0	0
549	2451	549-2451	0	1	0	0	0	0	0	0	0	0	0
549	1174	549-1174	0	1	0	0	0	0	0	0	0	0	0
549	3624	549-3624	0	1	0	0	0	0	0	0	0	0	0
549	523	549-523	0	1	0	0	0	0	0	0	0	0	0
549	3597	549-3597	0	1	0	0	0	0	0	0	0	0	0
549	672	549-672	0	1	0	0	0	0	0	0	0	0	0
549	1025	549-1025	0	1	0	0	0	0	0	0	0	0	0
549	2246	549-2246	0	1	0	0	0	0	0	0	0	0	0
549	3665	549-3665	0	1	0	0	0	0	0	0	0	0	0
549	1635	549-1635	0	1	0	0	0	0	0	0	0	0	0
549	2717	549-2717	0	1	0	0	0	0	0	0	0	0	0
549	4546	549-4546	0	1	0	0	0	0	0	0	0	0	0
549	4381	549-4381	0	1	0	0	0	0	0	0	0	0	0
549	4215	549-4215	0	1	0	0	0	0	0	0	0	0	0
549	599	549-599	0	1	0	0	0	0	0	0	0	0	0
549	4579	549-4579	0	1	0	0	0	0	0	0	0	0	0
549	3905	549-3905	0	1	0	0	0	0	0	0	0	0	0
549	3419	549-3419	0	1	0	0	0	0	0	0	0	0	0
549	4286	549-4286	0	1	0	0	0	0	0	0	0	0	0
549	5782	549-5782	0	1	0	0	0	0	0	0	0	0	0
549	5807	549-5807	0	1	0	0	0	0	0	0	0	0	0
549	5808	549-5808	0	1	0	0	0	0	0	0	0	0	0
549	5806	549-5806	0	1	0	0	0	0	0	0	0	0	0
552	1768	552-1768	1	1	1	1	1	1	1	1	1	1	1
552	6236	552-6236	1	0	0	0	0	1	0	0	0	0	0
552	70	552-70	0	1	1	1	1	1	1	1	1	1	1
552	1318	552-1318	1	1	1	1	1	1	1	1	1	1	1
552	278	552-278	1	1	1	1	1	1	1	1	1	1	1
552	2866	552-2866	1	1	1	1	1	1	1	1	1	1	1
552	4084	552-4084	1	1	1	1	1	1	1	1	1	1	1
552	901	552-901	0	0	1	1	1	1	1	1	1	0	1
552	2121	552-2121	1	1	1	1	1	1	1	1	1	1	1
552	806	552-806	1	1	1	1	1	1	1	1	1	1	1
552	811	552-811	1	1	1	1	1	1	1	1	1	1	1
552	2779	552-2779	1	1	1	1	1	1	1	1	1	1	1
552	1506	552-1506	1	1	1	1	1	1	1	1	1	1	1
552	614	552-614	0	1	1	0	1	1	1	1	1	1	1
552	3159	552-3159	0	1	1	1	1	1	1	1	1	1	1
552	3447	552-3447	0	1	1	1	1	1	1	1	1	1	1
552	1007	552-1007	0	1	1	1	1	1	1	1	1	1	1
552	552	552-552	0	1	1	1	1	1	1	1	1	1	1
552	800	552-800	1	1	1	1	1	1	1	1	1	1	1
552	784	552-784	1	0	1	1	1	1	1	1	1	1	1
552	3736	552-3736	1	1	1	1	1	1	1	1	1	1	1
552	1219	552-1219	1	1	1	1	1	1	1	1	1	1	1
552	1016	552-1016	1	1	1	1	1	1	1	1	1	1	1
552	2189	552-2189	1	1	1	1	1	1	1	1	1	1	1
552	1169	552-1169	1	0	1	0	0	1	0	1	1	1	0
552	187	552-187	1	1	1	1	1	1	1	1	1	1	1
552	1977	552-1977	1	1	0	1	1	1	1	1	1	1	1
552	4015	552-4015	0	1	0	1	1	1	1	1	1	1	1
552	1429	552-1429	0	1	1	1	1	1	1	1	1	1	1
552	1820	552-1820	1	1	1	1	1	1	1	1	1	1	1
552	2100	552-2100	1	1	1	1	1	1	1	1	1	1	1
552	1450	552-1450	1	1	1	1	1	1	1	1	1	1	1
552	1741	552-1741	1	1	1	1	0	1	1	1	1	1	1
552	880	552-880	1	1	1	1	0	1	1	1	1	1	1
552	2620	552-2620	1	0	1	1	1	1	1	1	1	0	1
552	2832	552-2832	1	1	1	1	1	1	1	1	1	1	1
552	3904	552-3904	0	1	1	1	1	1	1	1	1	1	1
552	2056	552-2056	1	1	1	1	0	1	1	1	1	1	1
552	574	552-574	0	1	1	1	1	1	1	1	1	1	1
552	3427	552-3427	1	1	1	1	1	1	1	1	1	1	1
552	774	552-774	1	1	1	0	1	1	0	0	0	1	0
552	1146	552-1146	0	0	1	0	0	1	0	0	0	1	0
552	2678	552-2678	0	0	0	0	0	1	0	0	0	1	0
552	1474	552-1474	0	0	0	0	0	1	0	0	0	1	0
552	80	552-80	0	0	1	0	1	1	1	1	1	1	1
552	537	552-537	0	1	1	1	1	1	1	1	1	1	1
552	2918	552-2918	1	1	1	1	1	1	1	1	1	1	1
552	770	552-770	1	1	1	1	1	1	1	1	1	1	1
552	2437	552-2437	1	1	1	1	1	1	1	1	1	1	1
552	2996	552-2996	1	0	1	0	0	1	0	1	1	0	0
552	3890	552-3890	0	1	1	1	1	1	1	0	1	1	1
552	3238	552-3238	1	1	1	1	1	1	1	1	1	1	1
552	2092	552-2092	1	1	1	1	1	1	1	1	1	1	1
552	2196	552-2196	1	1	0	1	1	1	1	0	0	1	1
552	1758	552-1758	1	1	1	1	1	1	1	1	1	1	1
552	2157	552-2157	1	1	1	1	1	1	1	1	1	1	1
552	922	552-922	1	1	1	1	1	1	1	1	1	1	0
552	185	552-185	0	1	0	1	1	0	1	0	0	1	1
552	1172	552-1172	1	1	0	1	1	0	1	0	0	1	1
552	899	552-899	1	1	0	1	1	0	1	0	0	1	1
552	886	552-886	1	1	0	1	1	0	1	0	0	1	1
552	43	552-43	1	1	0	1	1	0	1	0	0	1	1
552	1943	552-1943	1	1	0	1	1	0	1	0	0	0	1
552	6221	552-6221	1	1	0	0	0	0	0	0	0	0	0
552	6222	552-6222	0	1	0	0	0	0	0	0	0	0	0
552	1301	552-1301	0	1	0	1	1	0	1	0	0	1	1
552	3979	552-3979	1	1	1	1	1	0	1	0	0	1	1
552	1252	552-1252	1	1	0	0	1	0	0	0	0	1	0
552	3878	552-3878	0	1	0	0	1	0	0	0	0	1	0
552	6160	552-6160	0	0	1	0	0	0	0	0	0	0	0
552	1963	552-1963	0	0	0	0	0	0	1	0	0	0	0
552	1647	552-1647	0	0	0	0	0	0	1	0	0	0	0
552	2724	552-2724	0	0	0	1	0	0	0	0	0	1	0
552	2029	552-2029	1	0	0	1	1	0	0	0	0	0	0
552	2141	552-2141	0	0	0	1	1	0	0	0	0	1	0
552	4058	552-4058	0	0	0	1	1	0	0	0	0	1	0
552	6175	552-6175	0	0	0	0	0	0	0	1	0	0	0
552	6203	552-6203	0	0	0	0	0	0	0	0	1	0	0
552	3578	552-3578	0	0	0	0	0	0	0	0	1	1	1
552	5109	552-5109	0	0	0	0	0	0	0	0	1	1	1
552	4172	552-4172	0	0	0	0	0	0	0	0	1	1	1
552	3716	552-3716	0	0	0	0	0	0	0	0	1	1	1
552	4430	552-4430	0	0	0	0	0	0	0	0	1	1	1
552	1840	552-1840	0	0	0	0	0	0	0	0	1	1	1
552	91	552-91	0	0	0	0	0	0	0	0	1	1	1
552	4953	552-4953	0	0	0	0	0	0	0	0	1	1	1
552	712	552-712	0	0	0	0	0	0	0	0	1	1	1
552	4055	552-4055	0	0	0	0	0	0	0	0	1	1	1
552	2342	552-2342	0	0	0	0	1	0	0	0	0	0	0
552	6188	552-6188	1	0	0	0	0	0	0	0	0	1	0
552	6189	552-6189	0	0	0	0	0	0	0	0	0	1	0
552	6190	552-6190	0	0	0	0	0	0	0	0	0	1	0
552	6191	552-6191	0	0	0	0	0	0	0	0	0	1	0
552	6254	552-6254	1	0	0	0	0	0	0	0	0	0	0
552	3376	552-3376	1	0	0	0	0	0	0	0	0	0	0
552	6114	552-6114	1	0	0	0	0	0	0	0	0	0	0
552	626	552-626	1	0	0	0	0	0	0	0	0	0	0
552	1273	552-1273	1	0	0	0	0	0	0	0	0	0	0
552	1444	552-1444	1	0	0	0	0	0	0	0	0	0	0
552	4398	552-4398	1	0	0	0	0	0	0	0	0	0	0
552	6253	552-6253	1	0	0	0	0	0	0	0	0	0	0
552	4324	552-4324	1	0	0	0	0	0	0	0	0	0	0
552	1384	552-1384	0	1	1	1	1	1	1	1	1	1	1
552	5528	552-5528	0	0	0	0	0	1	0	1	0	0	0
552	1858	552-1858	0	0	0	1	1	1	1	1	1	1	1
552	1521	552-1521	1	0	0	1	1	1	1	1	1	1	1
552	1665	552-1665	1	0	0	0	1	1	0	0	1	1	0
552	3179	552-3179	0	0	0	0	1	1	0	0	1	1	0
552	4241	552-4241	0	0	0	0	1	1	0	0	1	1	0
552	1019	552-1019	0	1	1	1	1	1	1	1	1	1	1
552	2476	552-2476	1	1	1	1	1	1	1	1	1	1	1
552	3817	552-3817	1	0	1	0	0	1	1	1	1	1	0
552	124	552-124	0	0	1	0	0	1	1	1	1	1	0
552	1416	552-1416	0	0	1	0	0	1	1	1	1	1	0
552	2670	552-2670	0	0	1	0	0	1	1	1	1	1	0
552	1392	552-1392	0	1	1	0	1	1	1	1	1	1	0
552	218	552-218	1	1	1	0	1	1	1	1	1	1	0
552	2592	552-2592	1	0	0	0	1	1	0	0	1	0	0
552	2590	552-2590	0	0	0	0	0	1	0	0	1	0	0
552	1612	552-1612	0	0	0	0	0	1	0	0	1	0	0
552	4239	552-4239	0	0	0	0	0	1	0	0	1	0	0
552	294	552-294	0	0	0	0	0	1	0	0	1	0	0
552	4025	552-4025	0	1	1	0	1	1	1	1	1	0	0
552	3479	552-3479	1	1	1	0	1	1	1	1	1	1	0
552	3068	552-3068	1	1	1	0	1	1	1	1	1	1	0
552	649	552-649	1	1	1	0	1	1	1	1	1	1	0
552	463	552-463	1	1	1	0	1	1	1	1	1	1	0
552	1688	552-1688	1	1	1	1	1	1	1	1	1	1	1
552	3805	552-3805	1	1	1	0	1	1	1	1	1	1	1
552	2977	552-2977	1	1	1	0	1	1	1	1	1	1	0
552	3505	552-3505	1	1	1	0	0	1	1	1	1	1	0
552	3643	552-3643	0	1	0	0	1	1	1	1	0	1	0
552	449	552-449	1	1	0	0	1	1	1	0	0	1	0
552	850	552-850	0	1	0	0	1	1	1	0	0	1	0
552	3196	552-3196	0	1	0	0	1	1	1	0	0	1	0
552	737	552-737	0	0	0	0	1	1	0	1	1	1	0
552	1377	552-1377	0	0	0	0	1	1	0	1	1	1	0
552	1338	552-1338	0	0	0	0	1	1	0	1	1	1	0
552	1263	552-1263	0	0	0	0	1	1	0	0	1	1	0
552	550	552-550	0	1	1	1	1	1	1	1	1	1	1
552	2739	552-2739	0	1	1	1	1	1	1	1	1	1	1
552	3476	552-3476	0	0	0	0	1	1	0	1	1	1	0
552	2547	552-2547	1	0	0	0	1	1	0	1	1	0	0
552	3085	552-3085	0	0	0	0	1	1	0	1	1	0	0
552	867	552-867	1	0	0	0	1	1	0	1	1	0	0
552	1918	552-1918	1	0	0	0	1	1	0	1	1	1	0
552	4451	552-4451	1	0	0	0	1	1	0	1	0	0	0
552	2677	552-2677	0	1	1	0	1	1	1	1	1	1	0
552	1767	552-1767	1	1	1	0	1	1	1	1	1	1	0
552	382	552-382	1	1	1	0	1	1	1	1	1	1	0
552	1520	552-1520	0	1	1	0	1	1	1	1	1	1	0
552	2271	552-2271	0	1	0	0	0	1	0	1	1	1	0
552	4778	552-4778	0	0	0	0	0	1	0	0	1	0	0
552	1541	552-1541	0	0	0	0	0	1	0	0	0	0	0
552	4075	552-4075	0	0	0	0	0	1	0	0	0	0	0
552	1702	552-1702	0	0	1	0	1	1	0	1	1	1	0
552	3270	552-3270	0	0	1	0	1	0	0	0	1	1	0
552	848	552-848	1	0	1	0	1	0	0	0	1	1	0
552	762	552-762	1	1	1	0	1	0	1	1	1	1	0
552	103	552-103	1	1	1	0	1	0	1	1	1	1	0
552	2916	552-2916	1	1	1	0	1	0	1	1	1	1	0
552	1298	552-1298	1	0	1	0	1	0	1	1	1	1	0
552	3911	552-3911	0	0	1	0	1	0	1	1	1	0	0
552	2914	552-2914	0	0	1	0	1	0	1	1	1	0	0
552	4565	552-4565	1	0	1	0	0	0	0	0	1	0	0
552	3436	552-3436	0	0	1	0	0	0	0	0	1	0	0
552	2863	552-2863	0	0	1	0	0	0	0	0	1	0	0
552	2847	552-2847	0	0	1	0	0	0	1	1	0	1	0
552	4402	552-4402	0	0	1	0	0	0	1	1	0	1	0
552	2709	552-2709	0	0	1	0	0	0	1	1	0	1	0
552	3357	552-3357	0	0	1	1	1	0	1	1	1	0	0
552	3002	552-3002	1	0	1	1	1	0	1	1	1	0	0
552	5231	552-5231	1	0	1	0	0	0	0	0	0	0	0
552	5700	552-5700	0	0	1	0	0	0	0	0	1	0	0
552	808	552-808	0	0	1	0	0	0	0	0	0	0	0
552	3840	552-3840	0	0	1	0	1	0	0	1	0	0	0
552	2510	552-2510	0	1	1	1	1	0	1	0	0	1	1
552	1290	552-1290	0	1	1	1	1	0	1	0	0	1	1
552	6	552-6	0	1	1	1	1	0	1	0	0	1	1
552	3192	552-3192	0	1	1	1	1	0	1	0	0	1	1
552	3177	552-3177	0	0	1	0	0	0	1	1	1	1	0
552	4143	552-4143	1	0	1	0	0	0	1	0	1	1	0
552	2124	552-2124	0	0	1	0	1	0	1	0	1	1	0
552	49	552-49	0	0	0	0	0	0	1	1	1	1	0
552	2783	552-2783	1	1	0	0	1	0	1	0	0	1	0
552	3432	552-3432	1	0	0	0	1	0	1	0	0	1	0
552	3288	552-3288	1	0	0	0	1	0	1	1	1	1	0
552	796	552-796	1	0	0	0	1	0	1	1	1	1	0
552	1175	552-1175	0	0	0	0	1	0	1	1	1	1	0
552	1976	552-1976	0	0	0	0	1	0	1	1	1	1	0
552	1165	552-1165	0	0	0	0	0	0	1	0	0	0	0
552	3819	552-3819	1	0	0	0	0	0	1	0	0	0	0
552	2250	552-2250	1	0	0	0	1	0	1	1	1	1	0
552	3779	552-3779	1	0	0	0	1	0	1	1	1	1	0
552	2801	552-2801	1	0	0	0	1	0	1	1	1	1	0
552	1817	552-1817	1	1	0	0	1	0	1	0	0	1	0
552	3444	552-3444	0	1	0	0	1	0	1	0	1	1	0
552	2009	552-2009	1	1	0	0	1	0	1	0	1	1	0
552	2220	552-2220	1	1	0	0	1	0	1	0	1	0	0
552	81	552-81	1	0	0	0	1	0	1	0	1	1	0
552	521	552-521	0	0	0	0	1	0	1	0	1	1	0
552	193	552-193	0	1	0	1	1	0	1	0	0	1	1
552	5929	552-5929	1	0	0	0	0	0	1	0	0	0	0
552	5949	552-5949	0	0	0	1	0	0	0	0	0	0	0
552	5415	552-5415	0	0	0	0	0	0	0	1	0	0	0
552	3991	552-3991	0	0	0	0	0	0	0	1	0	0	0
552	5229	552-5229	0	0	0	0	0	0	0	1	0	0	0
552	4697	552-4697	0	0	0	0	0	0	0	1	1	1	1
552	3780	552-3780	0	0	0	0	1	0	0	1	1	0	1
552	5750	552-5750	0	0	0	0	0	0	0	1	1	0	0
552	3661	552-3661	0	1	0	0	0	0	0	1	0	0	0
552	4265	552-4265	0	0	0	0	0	0	0	1	0	1	0
552	113	552-113	0	1	0	0	0	0	0	1	0	1	0
552	2446	552-2446	0	1	0	0	0	0	0	1	0	1	0
552	5735	552-5735	0	0	0	0	0	0	0	1	1	0	0
552	4061	552-4061	0	0	0	0	0	0	0	1	0	1	0
552	236	552-236	0	0	0	0	0	0	0	1	0	1	0
552	4720	552-4720	0	0	0	0	0	0	0	1	0	1	0
552	4077	552-4077	0	0	0	0	0	0	0	1	0	1	0
552	3920	552-3920	0	0	0	0	0	0	0	1	0	1	0
552	5893	552-5893	0	0	0	0	0	0	0	1	0	0	0
552	182	552-182	0	0	0	0	0	0	0	1	0	0	0
552	4532	552-4532	0	0	0	0	0	0	0	1	0	0	0
552	5900	552-5900	0	0	0	0	0	0	0	1	0	0	0
552	5899	552-5899	0	0	0	0	0	0	0	1	0	0	0
552	5898	552-5898	0	0	0	0	0	0	0	1	0	0	0
552	362	552-362	0	0	0	0	0	0	0	1	1	1	0
552	975	552-975	0	0	0	0	1	0	0	1	1	1	0
552	3791	552-3791	1	0	0	0	1	0	0	1	1	1	0
552	2494	552-2494	1	0	0	0	0	0	0	1	1	0	0
552	5149	552-5149	0	0	0	0	0	0	0	1	0	0	0
552	3190	552-3190	0	0	0	0	1	0	0	0	1	1	0
552	2941	552-2941	0	0	0	0	1	0	0	0	1	1	0
552	4372	552-4372	0	0	0	0	0	0	0	0	1	0	0
552	3654	552-3654	0	0	0	0	1	0	0	0	1	1	0
552	2488	552-2488	0	0	0	0	1	0	0	0	1	0	0
552	1303	552-1303	0	0	0	0	0	0	0	0	1	1	0
552	2268	552-2268	0	0	0	0	0	0	0	0	1	1	0
552	3566	552-3566	0	0	0	0	0	0	0	0	1	1	0
552	183	552-183	0	0	0	0	1	0	0	0	1	1	0
552	2182	552-2182	0	0	0	0	1	0	0	0	1	1	0
552	2143	552-2143	0	0	0	0	1	0	0	0	1	1	0
552	2907	552-2907	0	0	0	0	1	0	0	0	1	1	0
552	4152	552-4152	0	0	0	0	0	0	0	0	1	1	0
552	5741	552-5741	0	0	0	0	0	0	0	0	1	0	0
552	3230	552-3230	0	0	0	0	0	0	0	0	1	0	0
552	397	552-397	0	0	0	0	0	0	0	0	1	0	0
552	4019	552-4019	0	0	0	0	0	0	0	0	1	0	0
552	1467	552-1467	0	0	0	0	0	0	0	0	1	1	0
552	1367	552-1367	1	0	0	0	0	0	0	0	1	1	0
552	595	552-595	1	0	0	0	0	0	0	0	1	1	0
552	3737	552-3737	1	0	0	0	1	0	0	0	1	1	0
552	3050	552-3050	1	0	0	0	0	0	0	0	1	0	0
552	1902	552-1902	0	0	0	0	0	0	0	0	1	0	0
552	2752	552-2752	0	0	0	0	0	0	0	0	1	0	0
552	628	552-628	0	0	0	0	0	0	0	0	1	0	0
552	1354	552-1354	0	0	0	0	0	0	0	0	1	1	0
552	3301	552-3301	0	0	0	0	0	0	0	0	1	0	0
552	843	552-843	0	0	0	0	0	0	0	0	1	0	0
552	4951	552-4951	0	0	0	0	0	0	0	0	1	0	0
552	5984	552-5984	0	0	0	0	0	0	0	0	1	0	0
552	2616	552-2616	0	0	0	0	0	0	0	0	1	0	0
552	3886	552-3886	0	0	0	0	1	0	0	0	1	1	0
552	2003	552-2003	0	0	0	0	0	0	0	0	1	1	0
552	52	552-52	0	0	0	0	0	0	0	0	1	1	0
552	494	552-494	0	0	0	0	0	0	0	0	1	0	0
552	284	552-284	0	0	0	0	0	0	0	0	1	0	0
552	5670	552-5670	0	0	0	0	0	0	0	0	1	0	0
552	3845	552-3845	0	0	0	0	0	0	0	0	1	0	0
552	2780	552-2780	0	0	0	0	0	0	0	0	1	0	0
552	1393	552-1393	0	0	0	0	0	0	0	0	1	0	0
552	3307	552-3307	0	0	0	0	0	0	0	0	1	1	0
552	385	552-385	0	0	0	0	0	0	0	0	1	1	0
552	2790	552-2790	0	0	0	0	1	0	0	0	1	1	0
552	3975	552-3975	0	0	0	0	1	0	0	0	1	1	0
552	4320	552-4320	0	0	0	0	1	0	0	0	0	0	0
552	5131	552-5131	0	0	0	0	1	0	0	0	0	0	0
552	4760	552-4760	0	0	0	0	1	0	0	0	0	0	0
552	3511	552-3511	1	0	0	0	1	0	0	0	0	0	0
552	1488	552-1488	0	0	0	0	1	0	0	0	0	0	0
552	5022	552-5022	0	0	0	0	1	0	0	0	0	0	0
552	4997	552-4997	0	0	0	0	1	0	0	0	0	0	0
552	3811	552-3811	1	0	0	0	1	0	0	0	0	0	0
552	4351	552-4351	1	0	0	0	1	0	0	0	0	1	0
552	4523	552-4523	0	0	0	0	1	0	0	0	0	1	0
552	1879	552-1879	0	0	0	0	1	0	0	0	0	1	0
552	4671	552-4671	0	0	0	0	1	0	0	0	0	1	0
552	4492	552-4492	0	0	0	0	1	0	0	0	0	1	0
552	4926	552-4926	0	0	0	0	1	0	0	0	0	1	0
552	1970	552-1970	0	0	0	0	1	0	0	0	0	1	0
552	4323	552-4323	0	0	0	0	1	0	0	0	0	1	0
552	3784	552-3784	0	0	0	0	1	0	0	0	0	1	0
552	1642	552-1642	0	0	0	0	1	0	0	0	0	1	0
552	4066	552-4066	0	0	0	0	1	0	0	0	0	1	0
552	1550	552-1550	0	0	0	0	1	0	0	0	0	1	0
552	3026	552-3026	0	0	0	0	1	0	0	0	0	0	0
552	4895	552-4895	0	0	0	0	1	0	0	0	0	0	0
552	5183	552-5183	1	0	0	0	1	0	0	0	0	0	0
552	4929	552-4929	1	0	0	0	1	0	0	0	0	0	0
552	5510	552-5510	1	0	0	0	0	0	0	0	0	0	0
552	5648	552-5648	1	0	0	0	0	0	0	0	0	0	0
552	3955	552-3955	1	0	0	0	0	0	0	0	0	0	0
552	648	552-648	1	0	0	0	0	0	0	0	0	0	0
552	4891	552-4891	1	0	0	0	0	0	0	0	0	0	0
552	4630	552-4630	1	0	0	0	0	0	0	0	0	0	0
552	4852	552-4852	1	0	0	0	0	0	0	0	0	0	0
552	2619	552-2619	1	0	0	0	0	0	0	0	0	0	0
552	4365	552-4365	1	1	0	0	0	0	0	0	0	1	0
552	4106	552-4106	1	1	0	0	0	0	0	0	0	1	0
552	349	552-349	0	0	0	0	0	0	0	0	0	1	0
552	1178	552-1178	0	0	0	0	0	0	0	0	0	1	0
552	3325	552-3325	0	0	0	0	0	0	0	0	0	1	0
552	2924	552-2924	0	0	0	0	0	0	0	0	0	1	0
552	2417	552-2417	0	0	0	0	0	0	0	0	0	1	0
552	325	552-325	0	0	0	0	0	0	0	0	0	1	0
552	4884	552-4884	0	0	0	0	0	0	0	0	0	1	0
552	3116	552-3116	0	0	0	0	0	0	0	0	0	1	0
552	1465	552-1465	0	0	0	0	0	0	0	0	0	1	0
552	516	552-516	0	0	0	0	0	0	0	0	0	1	0
552	3244	552-3244	0	0	0	0	0	0	0	0	0	1	0
552	172	552-172	0	0	0	0	0	0	0	0	0	1	0
552	6194	552-6194	0	0	0	0	0	0	0	0	0	1	0
552	6195	552-6195	0	0	0	0	0	0	0	0	0	1	0
552	4622	552-4622	0	0	0	0	0	0	0	0	0	1	0
552	3870	552-3870	0	0	0	0	0	0	0	0	0	1	0
552	6018	552-6018	0	0	0	0	0	0	0	0	0	1	0
552	288	552-288	0	1	0	0	0	0	0	0	0	1	0
552	1849	552-1849	0	1	0	0	0	0	0	0	0	1	0
552	3674	552-3674	0	1	0	0	0	0	0	0	0	1	0
552	1894	552-1894	0	0	0	0	0	0	0	0	0	1	0
552	3296	552-3296	0	0	0	0	0	0	0	0	0	1	0
552	2994	552-2994	0	0	0	0	0	0	0	0	0	1	0
552	434	552-434	0	0	0	0	0	0	0	0	0	1	0
552	3877	552-3877	0	0	0	0	0	0	0	0	0	1	0
552	2965	552-2965	0	0	0	0	0	0	0	0	0	1	0
552	2898	552-2898	0	0	0	0	0	0	0	0	0	1	0
552	2584	552-2584	0	0	0	0	0	0	0	0	0	1	0
552	1663	552-1663	0	0	0	0	0	0	0	0	0	1	0
552	3474	552-3474	0	0	0	0	0	0	0	0	0	1	0
552	1074	552-1074	0	0	0	0	0	0	0	0	0	1	0
552	2570	552-2570	0	0	0	0	0	0	0	0	0	1	0
552	612	552-612	0	0	0	0	0	0	0	0	0	1	0
552	2082	552-2082	0	0	0	0	0	0	0	0	0	1	0
552	4642	552-4642	0	0	0	0	0	0	0	0	0	1	0
552	2431	552-2431	0	0	0	0	0	0	0	0	0	1	0
552	2080	552-2080	0	0	0	0	0	0	0	0	0	1	0
552	1956	552-1956	0	0	0	0	0	0	0	0	0	1	0
552	2386	552-2386	0	0	0	0	0	0	0	0	0	1	0
552	999	552-999	0	0	0	0	0	0	0	0	0	1	0
552	1480	552-1480	0	0	0	0	0	0	0	0	0	1	0
552	4041	552-4041	0	0	0	0	0	0	0	0	0	1	0
552	909	552-909	0	0	0	0	0	0	0	0	0	1	0
552	961	552-961	0	0	0	0	0	0	0	0	0	1	0
552	4229	552-4229	0	0	0	0	0	0	0	0	0	1	0
552	4414	552-4414	0	0	0	0	0	0	0	0	0	1	0
552	1486	552-1486	0	0	0	0	0	0	0	0	0	1	0
552	3908	552-3908	0	0	0	0	0	0	0	0	0	1	0
552	1633	552-1633	0	0	0	0	0	0	0	0	0	1	0
552	2018	552-2018	0	0	0	0	0	0	0	0	0	1	0
552	1413	552-1413	0	0	0	0	0	0	0	0	0	1	0
552	4290	552-4290	0	0	0	0	0	0	0	0	0	1	0
552	948	552-948	0	0	0	0	0	0	0	0	0	1	0
552	775	552-775	0	0	0	0	0	0	0	0	0	1	0
552	2572	552-2572	0	0	0	0	0	0	0	0	0	1	0
552	1512	552-1512	0	0	0	0	0	0	0	0	0	1	0
552	3531	552-3531	0	1	0	0	0	0	0	0	0	1	0
552	2384	552-2384	0	0	0	0	0	0	0	0	0	1	0
552	4605	552-4605	0	0	0	0	0	0	0	0	0	1	0
552	4853	552-4853	0	0	0	0	0	0	0	0	0	1	0
552	1291	552-1291	0	0	0	0	0	0	0	0	0	1	0
552	1573	552-1573	0	0	0	0	0	0	0	0	0	1	0
552	4616	552-4616	0	0	0	0	0	0	0	0	0	1	0
552	4662	552-4662	0	0	0	0	0	0	0	0	0	1	0
552	5966	552-5966	0	0	0	0	0	0	0	0	0	0	1
552	4463	552-4463	0	1	0	0	0	0	0	0	0	0	0
552	4547	552-4547	0	1	0	0	0	0	0	0	0	0	0
552	5767	552-5767	0	1	0	0	0	0	0	0	0	0	0
552	2132	552-2132	0	1	0	0	0	0	0	0	0	0	0
552	5245	552-5245	0	1	0	0	0	0	0	0	0	0	0
552	5118	552-5118	0	1	0	0	0	0	0	0	0	0	0
552	200	552-200	0	1	0	0	0	0	0	0	0	0	0
552	3954	552-3954	0	1	0	0	0	0	0	0	0	0	0
552	3392	552-3392	0	1	0	0	0	0	0	0	0	0	0
552	4248	552-4248	0	1	0	0	0	0	0	0	0	0	0
552	3254	552-3254	0	1	0	0	0	0	0	0	0	0	0
552	5237	552-5237	0	1	0	0	0	0	0	0	0	0	0
552	4663	552-4663	0	1	0	0	0	0	0	0	0	0	0
552	4576	552-4576	0	1	0	0	0	0	0	0	0	0	0
552	4465	552-4465	0	1	0	0	0	0	0	0	0	0	0
552	1095	552-1095	0	1	0	0	0	0	0	0	0	0	0
552	3344	552-3344	0	1	0	0	0	0	0	0	0	0	0
584	584	584-584	1	1	1	1	1	1	1	1	1	1	1
598	6232	598-6232	1	0	0	0	0	1	0	0	0	0	0
598	1260	598-1260	0	0	1	1	1	1	1	1	1	0	1
598	1302	598-1302	1	1	1	1	1	1	1	1	1	1	1
598	3802	598-3802	1	1	1	1	1	1	1	1	1	1	1
598	2781	598-2781	1	1	1	1	1	1	1	1	1	1	1
598	2794	598-2794	1	1	1	1	1	1	1	1	1	1	1
598	2921	598-2921	1	1	1	1	1	1	1	1	1	1	1
598	1070	598-1070	1	1	1	1	1	1	1	1	1	1	1
598	1899	598-1899	1	1	1	1	1	1	1	1	1	1	0
598	548	598-548	1	1	1	1	1	1	1	1	1	1	0
598	598	598-598	0	1	1	1	1	0	1	0	0	1	1
598	2032	598-2032	1	1	0	1	1	0	1	0	0	1	1
598	6217	598-6217	1	1	0	0	0	0	0	0	0	0	0
598	3693	598-3693	0	1	0	1	0	0	1	0	0	1	1
598	6218	598-6218	0	1	0	0	0	0	0	0	0	0	0
598	3502	598-3502	0	1	0	1	1	0	1	0	0	1	1
598	240	598-240	1	1	0	0	1	0	0	1	1	1	0
598	6158	598-6158	0	0	1	0	0	0	0	0	0	0	0
598	6173	598-6173	0	0	0	0	0	0	0	1	0	0	0
598	6201	598-6201	0	0	0	0	0	0	0	0	1	0	0
598	6185	598-6185	0	0	0	0	0	0	0	0	0	1	0
608	537	608-537	1	1	1	1	1	1	1	1	1	1	1
608	608	608-608	1	1	1	1	1	1	1	1	1	1	1
645	2903	645-2903	1	0	0	0	0	1	0	0	0	0	0
645	2355	645-2355	0	1	1	1	0	1	1	1	1	1	1
645	969	645-969	1	0	1	0	0	1	1	1	1	0	1
645	3876	645-3876	1	1	1	1	0	1	1	1	1	1	1
645	1348	645-1348	1	1	1	1	0	1	1	1	1	1	1
645	1821	645-1821	1	1	1	1	0	1	1	1	1	1	1
645	603	645-603	1	0	1	1	0	1	1	1	1	1	1
645	6216	645-6216	1	1	0	0	0	0	0	0	0	0	0
645	6184	645-6184	0	0	0	0	0	0	0	0	0	1	0
687	3898	687-3898	1	0	1	1	1	1	1	1	1	1	1
687	2276	687-2276	1	0	1	1	1	1	1	1	1	1	1
687	2563	687-2563	1	0	1	1	1	1	1	1	1	1	1
687	3466	687-3466	1	0	1	1	1	1	1	1	1	1	1
687	1750	687-1750	1	0	1	1	1	1	1	1	1	1	1
687	1999	687-1999	1	0	1	1	1	1	1	1	1	1	1
687	51	687-51	0	1	1	1	1	1	1	1	1	1	1
687	3420	687-3420	1	1	1	1	1	1	1	1	1	1	1
687	203	687-203	0	1	1	1	1	1	1	1	1	1	1
687	3511	687-3511	0	1	1	1	0	1	1	1	1	1	1
687	2551	687-2551	0	0	1	1	0	1	1	1	1	0	1
687	94	687-94	0	0	1	1	0	1	1	1	1	1	1
687	3813	687-3813	0	1	1	1	0	1	1	1	1	0	1
687	3576	687-3576	0	0	0	0	0	1	0	1	0	0	0
687	4473	687-4473	0	0	1	1	0	1	1	1	1	1	1
687	3600	687-3600	0	0	1	1	0	1	1	1	1	1	1
687	2514	687-2514	0	1	1	1	0	1	1	1	1	1	1
687	687	687-687	0	1	1	1	1	1	1	1	1	1	1
687	1646	687-1646	1	1	1	1	1	1	1	1	1	1	1
687	2431	687-2431	1	1	1	1	0	1	1	1	1	1	1
687	2080	687-2080	0	1	1	1	0	1	1	1	1	1	1
687	1956	687-1956	0	1	1	1	0	1	1	1	1	1	1
687	2386	687-2386	0	0	1	1	0	1	1	1	1	1	1
687	999	687-999	0	0	1	1	0	1	1	1	1	1	1
687	1480	687-1480	0	0	1	1	0	1	1	1	1	1	1
687	1254	687-1254	0	0	0	0	0	1	0	0	0	0	0
687	3871	687-3871	0	0	0	0	0	1	0	0	0	0	0
687	4292	687-4292	0	1	1	1	0	1	1	1	1	1	0
687	5439	687-5439	0	0	0	0	0	1	0	0	1	0	0
687	3230	687-3230	0	0	0	0	0	1	0	0	0	0	0
687	4872	687-4872	0	0	0	0	0	1	0	0	0	0	0
687	3329	687-3329	0	0	0	0	0	1	0	0	0	0	0
687	2203	687-2203	0	0	0	0	0	1	0	0	0	0	0
687	2274	687-2274	0	0	0	0	0	1	0	0	0	0	0
687	5193	687-5193	0	0	1	0	0	1	0	0	0	0	0
687	1241	687-1241	0	1	1	0	0	1	1	1	1	1	1
687	1623	687-1623	1	1	1	0	0	1	1	1	1	1	1
687	1162	687-1162	1	1	1	0	0	1	1	0	0	1	1
687	1827	687-1827	1	0	1	0	1	1	1	1	1	1	1
687	1989	687-1989	0	1	1	0	1	1	1	1	1	1	1
687	2578	687-2578	1	1	1	1	1	1	1	1	1	1	1
687	3583	687-3583	1	1	1	1	1	1	1	1	1	1	1
687	1200	687-1200	1	1	1	1	1	1	1	1	1	1	1
687	4903	687-4903	1	0	0	0	0	1	0	0	0	0	0
687	4333	687-4333	0	0	0	0	0	1	0	0	0	0	0
687	574	687-574	0	0	1	0	0	1	0	1	1	0	0
687	909	687-909	0	1	0	1	0	1	1	1	1	1	1
687	2256	687-2256	0	0	0	1	0	1	1	0	1	1	1
687	1423	687-1423	0	1	0	1	0	1	1	0	1	1	1
687	815	687-815	0	1	0	1	0	1	1	0	1	1	1
687	2067	687-2067	0	1	0	1	0	1	1	0	1	1	1
687	884	687-884	0	1	1	1	0	1	1	1	1	1	0
687	3284	687-3284	0	1	1	1	0	1	1	1	1	1	0
687	2617	687-2617	0	0	0	0	0	1	1	0	0	0	1
687	4904	687-4904	0	0	0	0	0	1	0	0	0	0	0
687	1899	687-1899	0	1	1	1	1	1	1	1	1	0	0
687	548	687-548	1	1	1	1	1	1	1	1	1	0	0
687	4167	687-4167	1	1	0	1	1	1	1	1	1	0	0
687	1045	687-1045	1	1	1	1	0	1	1	1	1	1	1
687	696	687-696	1	1	1	1	0	1	1	1	1	0	1
687	2369	687-2369	0	1	1	1	0	1	1	1	1	0	1
687	699	687-699	0	1	1	1	1	1	1	1	1	1	1
687	2343	687-2343	1	1	1	1	0	1	1	1	1	1	0
687	3152	687-3152	0	1	1	1	0	1	1	1	1	1	0
687	1672	687-1672	0	1	1	1	0	1	1	1	1	0	0
687	3012	687-3012	0	1	1	1	0	1	1	1	1	1	0
687	1739	687-1739	0	1	1	1	0	1	1	1	1	1	0
687	1215	687-1215	0	1	1	0	0	1	0	1	1	0	0
687	2076	687-2076	0	1	1	0	0	1	0	1	1	0	0
687	2641	687-2641	0	1	1	0	0	1	0	1	1	0	0
687	248	687-248	0	1	1	1	1	1	1	1	1	1	1
687	645	687-645	1	1	1	1	0	1	1	1	1	1	1
687	1538	687-1538	1	1	1	1	0	1	1	1	1	1	1
687	2990	687-2990	0	0	1	0	0	0	1	0	0	0	0
687	701	687-701	0	1	1	1	0	0	1	1	1	1	1
687	2139	687-2139	0	1	1	1	0	0	1	1	1	1	1
687	2112	687-2112	0	1	1	1	0	0	1	1	1	1	1
687	1981	687-1981	0	1	1	1	0	0	1	1	1	1	1
687	1812	687-1812	0	0	1	1	0	0	1	1	1	0	1
687	776	687-776	0	1	1	0	0	0	0	0	0	0	0
687	5231	687-5231	0	0	1	0	0	0	0	0	0	0	0
687	5700	687-5700	0	0	1	0	0	0	0	0	1	0	0
687	2615	687-2615	0	1	1	1	0	0	1	1	1	1	1
687	420	687-420	0	1	1	1	0	0	1	1	1	1	1
687	2142	687-2142	0	1	1	1	0	0	1	0	1	0	0
687	5868	687-5868	0	0	1	0	0	0	0	0	0	0	0
687	666	687-666	0	0	1	0	0	0	0	0	0	0	0
687	877	687-877	0	0	1	0	0	0	0	0	0	0	0
687	206	687-206	0	0	1	0	0	0	0	0	0	0	0
687	314	687-314	0	0	1	0	0	0	0	1	0	0	0
687	3633	687-3633	0	1	1	1	0	0	1	0	1	0	0
687	2350	687-2350	0	1	1	1	0	0	1	0	1	0	0
687	4725	687-4725	0	0	0	0	0	0	1	0	0	0	0
687	4102	687-4102	0	1	0	0	0	0	1	0	0	0	0
687	1557	687-1557	0	1	0	1	0	0	1	0	0	0	0
687	2044	687-2044	0	1	0	1	0	0	1	0	0	0	0
687	4466	687-4466	0	0	0	0	0	0	1	0	0	1	1
687	3739	687-3739	0	0	0	1	0	0	1	1	0	1	1
687	1885	687-1885	1	0	0	0	0	0	1	0	0	0	0
687	1985	687-1985	0	0	0	0	0	0	1	0	0	0	0
687	3689	687-3689	0	1	0	0	0	0	1	0	0	0	0
687	2329	687-2329	0	1	0	0	0	0	1	0	0	0	0
687	2409	687-2409	0	1	0	0	0	0	1	0	0	0	0
687	4703	687-4703	0	0	0	0	0	0	1	0	0	0	0
687	4508	687-4508	0	1	0	0	0	0	1	0	0	0	0
687	3703	687-3703	0	1	0	0	0	0	1	0	0	0	0
687	5254	687-5254	0	0	0	0	0	0	1	0	0	0	0
687	1561	687-1561	0	0	0	0	0	0	1	0	0	0	0
687	2132	687-2132	0	0	0	0	0	0	1	0	0	0	0
687	4440	687-4440	0	0	0	0	0	0	1	0	0	0	0
687	4155	687-4155	0	0	0	0	0	0	1	0	0	0	0
687	961	687-961	0	0	0	1	0	0	1	0	0	1	1
687	1333	687-1333	0	0	0	1	0	0	1	0	0	1	0
687	3890	687-3890	1	0	0	1	0	0	1	0	0	1	0
687	3026	687-3026	1	0	0	1	0	0	1	0	0	0	0
687	1484	687-1484	0	0	0	1	0	0	1	0	0	0	0
687	3567	687-3567	0	0	0	1	0	0	0	0	0	0	0
687	917	687-917	0	0	0	1	0	0	0	0	0	0	0
687	5620	687-5620	0	0	0	0	0	0	0	1	0	0	0
687	5453	687-5453	0	0	0	0	0	0	0	1	0	0	0
687	4710	687-4710	0	0	0	0	0	0	0	1	0	0	0
687	2548	687-2548	0	0	0	0	0	0	0	1	0	0	0
687	2545	687-2545	0	0	0	0	0	0	0	1	0	0	0
687	3113	687-3113	0	0	0	0	0	0	0	1	0	0	0
687	1414	687-1414	0	0	0	0	0	0	0	1	0	0	0
687	2091	687-2091	0	0	0	0	0	0	0	1	0	1	0
687	4637	687-4637	0	0	0	0	0	0	0	1	0	0	0
687	3819	687-3819	0	1	0	0	1	0	0	1	0	0	0
687	1165	687-1165	1	1	0	0	1	0	0	1	0	0	0
687	240	687-240	1	1	0	0	1	0	0	1	1	0	0
687	1486	687-1486	1	0	0	0	0	0	0	1	0	0	0
687	5731	687-5731	0	0	0	0	0	0	0	1	0	0	0
687	3718	687-3718	0	0	0	0	0	0	0	1	1	1	1
687	481	687-481	0	0	0	0	0	0	0	1	1	1	1
687	1507	687-1507	0	0	0	0	0	0	0	1	1	1	1
687	5467	687-5467	0	0	0	0	0	0	0	1	1	0	0
687	5505	687-5505	0	1	0	0	0	0	0	0	1	0	0
687	5029	687-5029	0	1	0	0	0	0	0	0	1	0	0
687	5983	687-5983	0	0	0	0	0	0	0	0	1	0	0
687	1488	687-1488	0	0	0	0	0	0	0	0	1	0	0
687	3102	687-3102	0	1	0	0	0	0	0	0	1	0	0
687	800	687-800	0	0	0	0	0	0	0	0	1	0	0
687	784	687-784	0	0	0	0	0	0	0	0	1	0	0
687	3736	687-3736	0	0	0	0	0	0	0	0	1	0	0
687	1219	687-1219	0	0	0	0	0	0	0	0	1	0	0
687	3528	687-3528	0	0	0	0	0	0	0	0	1	0	0
687	3904	687-3904	0	0	0	0	0	0	0	0	1	0	0
687	2832	687-2832	0	0	0	0	0	0	0	0	1	0	0
687	2620	687-2620	0	0	0	0	0	0	0	0	1	0	0
687	880	687-880	0	0	0	0	0	0	0	0	1	0	0
687	1741	687-1741	0	0	0	0	0	0	0	0	1	0	0
687	1450	687-1450	0	0	0	0	0	0	0	0	1	0	0
687	1211	687-1211	0	0	0	0	0	0	0	0	1	0	0
687	3729	687-3729	0	0	0	0	0	0	0	0	1	0	0
687	5984	687-5984	0	0	0	0	0	0	0	0	1	0	0
687	3766	687-3766	0	0	0	0	0	0	0	0	1	0	0
687	199	687-199	0	0	0	0	0	0	0	0	1	0	0
687	1286	687-1286	0	0	0	0	0	0	0	0	1	0	0
687	315	687-315	0	0	0	0	1	0	0	0	0	0	0
687	78	687-78	1	0	0	0	0	0	0	0	0	0	0
687	2873	687-2873	1	0	0	0	0	0	0	0	0	0	0
687	580	687-580	1	0	0	0	0	0	0	0	0	0	0
687	3634	687-3634	1	0	0	0	0	0	0	0	0	0	0
687	928	687-928	1	0	0	0	0	0	0	0	0	0	0
687	5295	687-5295	1	1	0	0	0	0	0	0	0	0	0
687	5165	687-5165	1	1	0	0	0	0	0	0	0	0	0
687	2448	687-2448	1	0	0	0	0	0	0	0	0	0	0
687	5665	687-5665	1	0	0	0	0	0	0	0	0	0	0
687	4645	687-4645	1	1	0	0	0	0	0	0	0	0	0
687	5644	687-5644	0	0	0	0	0	0	0	0	0	1	0
687	4796	687-4796	0	0	0	0	0	0	0	0	0	1	0
687	5685	687-5685	0	0	0	0	0	0	0	0	0	1	0
687	1038	687-1038	0	0	0	0	0	0	0	0	0	1	0
687	6013	687-6013	0	0	0	0	0	0	0	0	0	1	0
687	5669	687-5669	0	0	0	0	0	0	0	0	0	0	1
687	5083	687-5083	0	0	0	0	0	0	0	0	0	0	1
687	3905	687-3905	0	0	0	0	0	0	0	0	0	0	1
687	4579	687-4579	0	0	0	0	0	0	0	0	0	0	1
687	5962	687-5962	0	0	0	0	0	0	0	0	0	0	1
687	1957	687-1957	0	0	0	0	0	0	0	0	0	0	1
687	2031	687-2031	0	0	0	0	0	0	0	0	0	0	1
687	1835	687-1835	0	0	0	0	0	0	0	0	0	0	1
687	5466	687-5466	0	0	0	0	0	0	0	0	0	0	1
687	5305	687-5305	0	0	0	0	0	0	0	0	0	0	1
687	5341	687-5341	0	0	0	0	0	0	0	0	0	0	1
687	5187	687-5187	0	0	0	0	0	0	0	0	0	0	1
687	5821	687-5821	0	1	0	0	0	0	0	0	0	0	0
687	5822	687-5822	0	1	0	0	0	0	0	0	0	0	0
687	4963	687-4963	0	1	0	0	0	0	0	0	0	0	0
687	4923	687-4923	0	1	0	0	0	0	0	0	0	0	0
687	5448	687-5448	0	1	0	0	0	0	0	0	0	0	0
687	5244	687-5244	0	1	0	0	0	0	0	0	0	0	0
687	1809	687-1809	0	1	0	0	0	0	0	0	0	0	0
687	5069	687-5069	0	1	0	0	0	0	0	0	0	0	0
687	5443	687-5443	0	1	0	0	0	0	0	0	0	0	0
687	5578	687-5578	0	1	0	0	0	0	0	0	0	0	0
687	5637	687-5637	0	1	0	0	0	0	0	0	0	0	0
687	1096	687-1096	0	1	0	0	0	0	0	0	0	0	0
687	722	687-722	0	1	0	0	0	0	0	0	0	0	0
687	5023	687-5023	0	1	0	0	0	0	0	0	0	0	0
687	4454	687-4454	0	1	0	0	0	0	0	0	0	0	0
687	391	687-391	0	1	0	0	0	0	0	0	0	0	0
687	3242	687-3242	0	1	0	0	0	0	0	0	0	0	0
687	3485	687-3485	0	1	0	0	0	0	0	0	0	0	0
687	2808	687-2808	0	1	0	0	0	0	0	0	0	0	0
687	1461	687-1461	0	1	0	0	0	0	0	0	0	0	0
687	1969	687-1969	0	1	0	0	0	0	0	0	0	0	0
687	5638	687-5638	0	1	0	0	0	0	0	0	0	0	0
687	5021	687-5021	0	1	0	0	0	0	0	0	0	0	0
687	4717	687-4717	0	1	0	0	0	0	0	0	0	0	0
687	5385	687-5385	0	1	0	0	0	0	0	0	0	0	0
687	3381	687-3381	0	1	0	0	0	0	0	0	0	0	0
687	5766	687-5766	0	1	0	0	0	0	0	0	0	0	0
687	4106	687-4106	0	1	0	0	0	0	0	0	0	0	0
687	4365	687-4365	0	1	0	0	0	0	0	0	0	0	0
687	4547	687-4547	0	1	0	0	0	0	0	0	0	0	0
687	5767	687-5767	0	1	0	0	0	0	0	0	0	0	0
687	4883	687-4883	0	1	0	0	0	0	0	0	0	0	0
687	3714	687-3714	0	1	0	0	0	0	0	0	0	0	0
687	5617	687-5617	0	1	0	0	0	0	0	0	0	0	0
687	976	687-976	0	1	0	0	0	0	0	0	0	0	0
687	5089	687-5089	0	1	0	0	0	0	0	0	0	0	0
687	4556	687-4556	0	1	0	0	0	0	0	0	0	0	0
687	1555	687-1555	0	1	0	0	0	0	0	0	0	0	0
687	4260	687-4260	0	1	0	0	0	0	0	0	0	0	0
687	605	687-605	0	1	0	0	0	0	0	0	0	0	0
687	723	687-723	0	1	0	0	0	0	0	0	0	0	0
687	2700	687-2700	0	1	0	0	0	0	0	0	0	0	0
687	192	687-192	0	1	0	0	0	0	0	0	0	0	0
687	3403	687-3403	0	1	0	0	0	0	0	0	0	0	0
687	2610	687-2610	0	1	0	0	0	0	0	0	0	0	0
697	3962	697-3962	1	1	1	0	0	1	1	1	1	0	0
697	1673	697-1673	0	1	1	0	0	1	1	1	1	0	0
697	2395	697-2395	0	1	1	0	1	1	1	1	1	1	1
697	3354	697-3354	1	1	1	0	1	1	1	1	1	1	1
697	1631	697-1631	1	1	1	0	0	1	1	1	1	1	1
697	2993	697-2993	1	0	0	0	0	1	1	0	0	0	0
697	835	697-835	0	0	0	0	0	1	1	0	0	0	0
697	1568	697-1568	0	0	0	0	0	1	1	0	0	0	0
697	2188	697-2188	0	0	0	0	0	1	1	0	0	0	0
697	2492	697-2492	0	0	0	0	0	1	1	0	0	0	0
697	455	697-455	0	0	1	0	1	1	1	0	0	1	1
697	2263	697-2263	0	0	1	0	1	1	1	0	0	1	1
697	3488	697-3488	0	1	1	0	1	1	1	1	1	1	1
697	4100	697-4100	1	1	1	0	1	1	1	1	1	1	1
697	3235	697-3235	1	1	1	0	1	1	1	1	1	1	1
697	338	697-338	1	1	0	0	0	1	0	0	1	0	0
697	3282	697-3282	0	1	0	0	0	1	0	0	1	0	0
697	3778	697-3778	0	1	0	0	0	1	0	0	1	0	0
697	2462	697-2462	0	1	0	0	0	1	0	0	1	0	0
697	232	697-232	0	1	0	0	0	1	0	0	1	0	0
697	1958	697-1958	0	1	1	0	1	1	1	1	1	1	1
697	2403	697-2403	0	1	1	0	1	0	1	1	1	1	1
697	753	697-753	1	1	1	0	1	0	1	1	1	1	1
697	3144	697-3144	1	1	0	0	1	0	0	0	0	1	0
697	904	697-904	1	1	0	0	1	0	0	0	0	1	0
697	543	697-543	1	1	0	0	1	0	0	0	0	1	0
697	3291	697-3291	1	1	0	0	1	0	0	0	0	1	0
697	1761	697-1761	1	1	0	0	1	0	0	0	0	1	0
697	3306	697-3306	1	1	1	0	1	0	1	0	0	1	1
697	1829	697-1829	1	1	1	0	1	0	1	0	0	1	1
697	3241	697-3241	0	0	1	0	1	0	1	0	0	1	1
697	3301	697-3301	0	0	1	0	1	0	1	0	1	1	1
697	3201	697-3201	0	0	0	0	0	0	1	0	0	0	0
697	3027	697-3027	1	0	0	0	0	0	1	0	0	0	0
697	2326	697-2326	0	0	0	0	0	0	1	0	0	0	0
697	1950	697-1950	0	0	0	0	0	0	1	0	0	0	0
697	4112	697-4112	0	0	0	0	0	0	1	0	0	0	0
697	3881	697-3881	0	0	0	0	0	0	1	0	0	0	0
697	4359	697-4359	0	0	0	0	1	0	1	0	0	1	1
697	3664	697-3664	0	0	0	0	1	0	1	0	1	1	1
697	411	697-411	1	0	0	0	1	0	1	0	1	1	1
697	1363	697-1363	0	0	0	0	1	0	0	0	0	1	0
697	1280	697-1280	1	0	0	0	1	0	0	0	0	1	0
697	1277	697-1277	0	0	0	0	1	0	0	0	0	1	0
697	1131	697-1131	0	0	0	0	1	0	0	0	0	1	0
697	2136	697-2136	0	0	0	0	0	0	0	0	0	1	1
697	3106	697-3106	1	0	0	0	0	0	0	0	0	1	0
697	2928	697-2928	0	0	0	0	0	0	0	0	0	1	0
697	2315	697-2315	0	0	0	0	0	0	0	0	0	1	0
697	2839	697-2839	0	0	0	0	0	0	0	0	0	1	0
697	2002	697-2002	0	0	0	0	0	0	0	0	0	0	1
697	3008	697-3008	1	0	0	0	0	0	0	0	0	0	0
697	3772	697-3772	1	0	0	0	0	0	0	0	0	0	0
697	1230	697-1230	1	0	0	0	0	0	0	0	0	0	0
710	1478	710-1478	1	1	1	1	1	1	1	1	1	1	1
710	2078	710-2078	1	1	1	1	1	1	1	1	1	1	1
710	3862	710-3862	1	0	1	1	1	1	1	1	1	0	1
710	3898	710-3898	1	1	1	1	1	1	1	1	1	1	1
710	2276	710-2276	1	1	1	1	1	1	1	1	1	1	1
710	2563	710-2563	1	1	1	1	1	1	1	1	1	1	1
710	3466	710-3466	1	1	1	1	1	1	1	1	1	1	1
710	1750	710-1750	1	1	1	1	1	1	1	1	1	1	1
710	1999	710-1999	1	1	1	1	1	1	1	1	1	1	1
710	3216	710-3216	0	1	1	1	1	1	1	1	1	1	1
710	3610	710-3610	1	1	1	1	0	1	1	1	1	1	1
710	1060	710-1060	1	1	1	1	0	1	1	1	1	1	1
710	265	710-265	1	0	1	1	1	1	1	1	1	1	1
710	1451	710-1451	0	0	1	1	1	1	1	1	1	1	1
710	3301	710-3301	0	0	1	1	1	1	1	0	1	1	1
710	1845	710-1845	0	1	1	1	1	1	1	1	1	1	1
710	6225	710-6225	1	1	0	0	0	0	0	0	0	0	0
710	2068	710-2068	0	1	0	0	0	0	0	0	0	0	0
710	3241	710-3241	1	0	0	1	1	0	1	0	0	1	1
710	455	710-455	0	0	0	1	1	0	1	0	0	1	1
710	2263	710-2263	0	0	0	1	1	0	1	0	0	1	1
710	4359	710-4359	0	0	0	1	1	0	1	0	0	1	1
710	6000	710-6000	0	0	0	0	1	0	0	0	0	0	0
710	6196	710-6196	0	0	0	0	0	0	0	0	0	1	0
751	1707	751-1707	1	1	1	1	0	1	1	1	1	0	1
751	884	751-884	0	0	0	0	0	0	0	0	0	1	0
760	1801	760-1801	1	1	0	1	1	1	1	0	1	1	1
760	3270	760-3270	1	1	1	1	1	1	1	1	1	1	1
760	2984	760-2984	1	1	1	1	1	1	1	1	1	1	1
760	230	760-230	1	1	1	1	1	1	1	1	1	1	1
760	2962	760-2962	1	1	1	1	1	1	1	1	1	1	1
760	2532	760-2532	1	1	1	1	1	1	1	1	1	1	1
760	760	760-760	1	1	1	1	1	1	1	1	1	1	1
760	1553	760-1553	1	1	1	1	1	1	1	1	1	1	1
760	92	760-92	1	1	1	1	1	1	1	1	1	1	1
760	1800	760-1800	1	1	1	1	1	1	1	1	1	1	1
760	1188	760-1188	1	1	1	1	1	1	1	1	1	1	1
764	764	764-764	0	1	1	1	1	1	1	1	1	1	1
764	2229	764-2229	0	1	1	1	1	1	1	1	1	1	1
764	2086	764-2086	0	1	1	1	0	1	1	1	1	1	1
771	2629	771-2629	0	1	1	1	1	1	1	1	1	1	1
771	3217	771-3217	1	1	1	1	1	1	1	1	1	1	1
771	2019	771-2019	1	1	1	1	1	1	1	1	1	1	1
771	3536	771-3536	1	1	1	1	1	1	1	1	1	1	1
771	2698	771-2698	1	1	1	0	1	1	1	1	1	0	1
771	480	771-480	0	0	0	0	0	1	1	1	1	0	1
771	2314	771-2314	0	1	0	1	1	1	1	1	1	1	1
771	4170	771-4170	1	1	1	1	1	1	1	1	1	1	1
771	4110	771-4110	1	1	1	1	1	1	1	1	1	1	1
771	771	771-771	1	1	0	1	1	0	1	0	0	1	1
771	2283	771-2283	1	1	0	1	1	0	1	0	0	1	1
773	717	773-717	1	1	1	1	1	1	1	1	1	1	1
773	773	773-773	1	1	1	1	1	1	1	1	1	1	1
773	313	773-313	1	1	1	1	1	1	1	1	1	1	1
773	231	773-231	1	1	1	1	1	1	1	1	1	1	1
773	2489	773-2489	1	1	1	1	1	1	1	1	1	1	1
773	2997	773-2997	1	1	0	1	1	1	1	1	1	1	1
773	1213	773-1213	1	1	0	1	1	1	1	1	1	1	1
773	2778	773-2778	1	1	1	0	1	1	1	1	1	1	1
773	3056	773-3056	1	1	1	1	1	1	1	1	1	1	1
773	2212	773-2212	1	1	1	1	1	1	1	1	1	1	1
773	111	773-111	1	1	1	1	1	1	1	1	1	1	1
773	1635	773-1635	1	1	1	1	1	1	1	1	1	1	1
773	561	773-561	1	1	1	1	1	1	1	1	1	1	1
773	1686	773-1686	1	1	1	1	1	1	1	1	1	1	1
773	1728	773-1728	1	1	1	1	1	1	1	1	1	1	1
773	4110	773-4110	1	1	1	1	1	1	1	1	1	1	1
773	2918	773-2918	1	1	1	1	1	1	1	1	1	1	1
773	770	773-770	1	1	1	1	1	1	1	1	1	1	1
773	2437	773-2437	1	1	1	1	1	1	1	1	1	1	1
773	2996	773-2996	1	0	1	0	0	1	0	1	1	0	0
773	2983	773-2983	0	1	1	1	1	1	1	1	1	1	1
773	2205	773-2205	1	1	1	0	0	0	1	1	1	1	1
773	4202	773-4202	0	0	0	1	1	0	0	0	0	0	0
773	1704	773-1704	0	0	0	0	1	0	0	1	1	1	1
773	2457	773-2457	0	0	0	0	1	0	0	0	0	0	0
773	1606	773-1606	0	0	0	0	0	0	0	0	0	0	1
773	24	773-24	0	0	0	0	0	0	0	0	0	0	1
776	1143	776-1143	1	1	1	1	0	1	1	1	1	1	1
776	1913	776-1913	1	1	0	1	0	1	1	1	1	1	1
776	398	776-398	1	1	1	1	0	1	1	1	1	1	1
776	363	776-363	1	1	1	1	0	1	1	1	1	1	1
776	1789	776-1789	1	1	1	1	0	1	1	1	1	1	1
776	1501	776-1501	1	1	1	1	0	1	1	1	1	1	1
776	1152	776-1152	1	0	0	0	0	0	0	0	0	1	0
776	2926	776-2926	1	0	0	0	0	0	0	0	0	1	0
786	1837	786-1837	1	1	1	1	1	1	1	0	1	1	1
786	1845	786-1845	1	1	1	1	1	1	1	1	1	1	1
786	2201	786-2201	1	1	1	1	1	1	1	1	1	1	1
786	1641	786-1641	1	1	1	1	1	1	1	1	1	1	1
786	234	786-234	1	1	1	1	1	1	1	1	1	1	1
786	2204	786-2204	0	0	0	0	0	0	1	0	0	0	0
786	5144	786-5144	0	0	0	0	1	0	0	0	0	0	0
791	3670	791-3670	1	1	1	1	1	1	0	1	1	1	1
791	3383	791-3383	1	1	1	1	1	1	1	1	1	1	1
791	1853	791-1853	1	1	1	1	1	1	1	1	1	1	1
791	602	791-602	1	1	1	1	1	1	1	1	1	1	1
791	1226	791-1226	0	1	1	1	1	1	1	1	1	1	1
791	126	791-126	1	1	1	1	1	1	1	1	1	1	1
791	376	791-376	1	1	1	1	1	1	1	1	1	1	1
791	2222	791-2222	1	1	1	1	1	1	1	1	1	1	1
791	4039	791-4039	1	1	1	1	1	1	1	1	1	1	1
791	5213	791-5213	1	0	0	0	0	1	0	1	1	0	0
791	2272	791-2272	0	1	1	1	1	1	1	1	1	1	1
791	2740	791-2740	1	1	1	1	1	1	1	0	0	1	1
791	170	791-170	1	1	1	1	1	1	1	0	0	1	1
791	379	791-379	1	1	1	1	1	1	1	0	0	1	1
791	3763	791-3763	1	1	1	1	1	1	1	0	0	1	1
791	71	791-71	1	1	1	1	1	1	1	0	0	1	1
791	791	791-791	1	1	1	1	1	1	1	1	1	1	1
791	4388	791-4388	0	0	0	1	1	0	1	0	0	1	1
791	6251	791-6251	1	0	0	0	0	0	0	0	0	0	0
813	665	813-665	1	1	1	1	1	1	1	1	1	1	1
813	1888	813-1888	1	1	1	1	1	1	1	1	1	1	1
813	8	813-8	1	1	1	1	1	1	1	1	1	1	1
813	4212	813-4212	1	1	1	1	0	1	1	1	1	1	1
813	3575	813-3575	1	1	1	1	1	1	1	1	1	1	1
813	1285	813-1285	1	0	0	1	0	0	1	0	0	1	1
820	820	820-820	1	1	1	1	1	1	1	1	1	1	1
820	1832	820-1832	1	1	1	1	1	1	1	1	1	1	1
846	846	846-846	1	1	1	1	1	1	1	1	1	1	1
846	2833	846-2833	1	0	0	0	0	0	0	0	0	0	0
846	380	846-380	1	0	0	0	0	0	0	0	0	0	0
846	419	846-419	1	0	0	0	0	0	0	0	0	0	0
848	2902	848-2902	1	1	1	1	1	1	1	1	1	1	1
848	1182	848-1182	1	1	1	1	1	1	1	1	1	1	1
848	229	848-229	1	1	1	1	1	1	1	1	1	1	1
848	3143	848-3143	1	1	1	1	1	1	1	1	1	1	1
848	479	848-479	1	1	1	1	1	1	1	1	1	1	1
848	2846	848-2846	1	1	1	1	1	1	1	1	1	1	1
848	1562	848-1562	1	1	1	1	1	1	1	1	1	1	1
848	914	848-914	1	1	1	1	1	1	1	1	1	1	1
848	3007	848-3007	1	1	1	1	1	1	1	1	1	1	1
848	2882	848-2882	1	1	1	1	1	1	1	1	1	1	1
848	848	848-848	1	1	1	1	1	1	1	1	1	1	1
848	2895	848-2895	1	1	1	0	1	1	1	1	1	1	1
848	68	848-68	1	1	1	0	1	1	1	1	1	1	1
848	934	848-934	1	1	1	1	1	1	1	1	1	1	1
848	185	848-185	1	1	1	1	1	1	1	1	1	1	1
848	1172	848-1172	1	1	1	1	1	1	1	1	1	1	1
848	899	848-899	1	1	1	1	1	1	1	1	1	1	1
848	886	848-886	1	1	1	1	1	1	1	1	1	1	1
848	43	848-43	1	1	1	1	1	1	1	1	1	1	1
848	2598	848-2598	1	1	1	1	1	1	1	1	1	1	1
848	1701	848-1701	1	1	1	1	1	1	1	1	1	1	1
848	2033	848-2033	1	1	1	1	1	1	1	1	1	1	1
848	2211	848-2211	1	1	1	1	1	1	1	1	1	1	1
848	3300	848-3300	1	1	1	1	1	1	1	1	1	1	1
856	2202	856-2202	1	0	1	0	1	1	0	1	1	1	0
856	2613	856-2613	1	1	1	1	1	1	1	1	1	1	1
856	1411	856-1411	1	0	1	0	1	1	0	1	1	1	0
856	1296	856-1296	1	0	1	0	1	1	0	1	1	1	0
856	2511	856-2511	1	1	1	1	1	1	1	1	1	1	1
856	764	856-764	1	1	1	1	1	1	1	1	1	1	1
856	2229	856-2229	0	1	1	1	1	1	1	1	1	1	1
856	2086	856-2086	0	1	1	1	0	1	1	1	1	1	1
856	2009	856-2009	0	1	1	1	1	1	1	1	1	0	0
856	2220	856-2220	1	1	1	1	1	1	1	1	1	1	1
856	559	856-559	1	1	1	1	1	1	1	1	1	0	1
856	3238	856-3238	0	1	1	1	1	1	1	1	1	1	1
856	856	856-856	1	1	1	1	1	1	1	1	1	1	1
856	1895	856-1895	1	1	0	0	0	0	0	0	1	0	0
856	2664	856-2664	0	1	0	0	0	0	0	0	1	0	0
863	391	863-391	0	0	1	1	0	0	0	0	0	0	0
863	3242	863-3242	0	0	1	1	0	0	0	0	0	0	0
863	3485	863-3485	0	0	1	1	0	0	0	0	0	0	0
863	2808	863-2808	0	0	1	1	0	0	0	0	0	0	0
863	1461	863-1461	0	0	1	1	0	0	0	0	0	0	0
863	1969	863-1969	0	0	1	1	0	0	0	0	1	0	0
863	3831	863-3831	1	0	1	1	0	0	0	0	1	0	0
863	863	863-863	1	0	1	1	1	1	1	1	1	1	1
863	3577	863-3577	0	0	1	0	0	1	0	1	1	1	0
863	3616	863-3616	0	0	1	0	0	1	0	1	1	1	0
863	3973	863-3973	0	0	1	0	0	1	0	1	1	1	0
863	3377	863-3377	0	0	1	0	0	1	0	1	1	1	0
863	4451	863-4451	0	0	0	0	0	1	0	0	0	0	0
863	108	863-108	0	0	0	0	0	1	0	1	1	1	1
863	1666	863-1666	0	0	1	0	0	0	0	0	0	0	0
863	5088	863-5088	0	0	1	0	0	0	0	0	0	0	0
863	2031	863-2031	0	0	1	0	0	0	0	0	0	0	0
863	4569	863-4569	0	0	0	1	1	0	1	0	0	1	1
863	1178	863-1178	0	0	0	0	0	0	0	1	0	0	0
863	3325	863-3325	0	0	0	0	0	0	0	1	0	0	0
863	2924	863-2924	0	0	0	0	0	0	0	1	0	0	0
863	2417	863-2417	0	0	0	0	0	0	0	1	0	0	0
863	4854	863-4854	1	0	0	0	0	0	0	0	0	0	0
863	5349	863-5349	1	0	0	0	0	0	0	0	0	0	0
863	4875	863-4875	1	0	0	0	0	0	0	0	0	0	0
863	1271	863-1271	1	0	0	0	0	0	0	0	0	0	0
863	5540	863-5540	1	0	0	0	0	0	0	0	0	0	0
863	4472	863-4472	1	0	0	0	0	0	0	0	0	0	0
863	4634	863-4634	1	0	0	0	0	0	0	0	0	0	0
894	604	894-604	0	0	0	0	0	0	0	0	0	1	0
909	1977	909-1977	1	1	1	0	1	1	0	1	1	0	0
909	4015	909-4015	0	1	1	0	1	1	0	1	1	0	0
966	2128	966-2128	0	1	0	1	1	1	1	1	1	1	1
968	2182	968-2182	1	1	1	1	1	1	1	1	1	1	1
968	183	968-183	1	1	1	1	1	1	1	1	1	1	1
968	3566	968-3566	1	1	1	1	0	1	1	1	1	1	1
968	2268	968-2268	1	1	1	0	0	1	0	1	1	1	0
968	27	968-27	1	0	0	1	1	1	1	1	1	1	1
968	1526	968-1526	1	0	0	1	1	1	1	1	1	1	1
1035	4035	1035-4035	1	1	1	1	1	1	1	1	1	1	1
1035	1952	1035-1952	1	1	1	1	1	1	1	1	1	1	1
1035	876	1035-876	1	1	1	1	1	1	1	1	0	1	1
1035	389	1035-389	1	1	1	1	1	1	1	1	0	1	1
1035	189	1035-189	1	1	1	1	1	1	1	1	1	1	1
1035	3821	1035-3821	1	0	1	1	1	1	1	1	1	0	1
1035	3308	1035-3308	1	1	1	1	1	1	1	1	1	1	1
1035	512	1035-512	1	1	1	1	1	1	1	1	1	1	1
1035	1825	1035-1825	1	0	0	0	0	0	0	0	0	1	0
1036	2129	1036-2129	0	0	0	0	0	0	0	0	0	0	1
1036	2977	1036-2977	0	0	0	0	0	0	0	0	0	0	1
1036	1761	1036-1761	0	0	0	0	0	0	0	0	0	0	1
1036	4002	1036-4002	0	0	0	0	0	0	0	0	0	0	1
1036	3313	1036-3313	0	0	0	0	0	0	0	0	0	0	1
1036	1977	1036-1977	0	0	0	0	0	0	0	0	0	0	1
1036	681	1036-681	0	0	0	0	0	0	0	0	0	0	1
1036	2028	1036-2028	0	0	0	0	0	0	0	0	0	0	1
1036	2838	1036-2838	0	0	0	0	0	0	0	0	0	0	1
1036	2059	1036-2059	0	0	0	0	0	0	0	0	0	0	1
1036	2152	1036-2152	0	0	0	0	0	0	0	0	0	0	1
1036	2739	1036-2739	0	0	0	0	0	0	0	0	0	0	1
1036	2003	1036-2003	0	0	0	0	0	0	0	0	0	0	1
1036	2251	1036-2251	0	0	0	0	0	0	0	0	0	0	1
1036	2722	1036-2722	0	0	0	0	0	0	0	0	0	0	1
1036	510	1036-510	0	0	0	0	0	0	0	0	0	0	1
1036	3149	1036-3149	0	0	0	0	0	0	0	0	0	0	1
1036	101	1036-101	0	0	0	0	0	0	0	0	0	0	1
1119	304	1119-304	1	1	1	1	1	1	1	1	1	1	1
1119	2726	1119-2726	1	1	1	1	1	1	1	1	1	1	1
1119	2322	1119-2322	1	1	1	1	1	1	1	1	1	1	1
1119	2714	1119-2714	1	1	1	1	1	1	1	1	1	1	1
1119	673	1119-673	1	1	1	1	1	1	1	1	1	1	1
1119	4296	1119-4296	1	0	0	0	0	1	0	0	0	1	0
1119	1491	1119-1491	0	1	1	0	1	1	1	1	1	1	1
1119	2205	1119-2205	0	1	1	0	0	0	1	1	1	1	1
1119	4202	1119-4202	1	1	1	1	1	0	1	1	1	1	1
1119	3443	1119-3443	1	0	0	1	1	0	1	1	1	1	1
1119	1704	1119-1704	1	0	0	0	1	0	0	1	1	1	1
1140	1385	1140-1385	1	1	1	1	1	1	1	1	1	1	1
1140	2634	1140-2634	1	1	1	1	1	1	1	1	1	1	1
1140	1140	1140-1140	1	1	1	1	1	1	1	1	1	1	1
1140	3627	1140-3627	1	1	1	0	1	1	1	1	1	1	1
1145	3125	1145-3125	1	1	1	1	1	1	1	1	1	1	1
1145	3938	1145-3938	1	1	1	1	1	1	1	1	1	1	1
1145	1192	1145-1192	1	1	1	1	1	1	1	1	1	1	1
1145	868	1145-868	1	1	1	1	1	1	1	1	1	1	1
1145	3726	1145-3726	1	1	1	1	1	1	1	1	1	1	1
1145	1043	1145-1043	1	1	1	1	1	1	1	1	1	1	1
1254	3871	1254-3871	1	0	0	0	0	0	0	0	0	1	0
1254	1254	1254-1254	0	0	0	0	0	0	0	0	0	1	0
1254	1301	1254-1301	1	0	0	0	0	0	0	0	0	1	0
1254	80	1254-80	1	0	0	0	0	0	0	0	0	1	0
1300	1858	1300-1858	1	0	0	1	1	1	1	1	1	1	1
1300	1521	1300-1521	1	0	0	1	1	1	1	1	1	1	1
1300	4241	1300-4241	1	1	1	1	1	1	1	1	1	1	1
1300	1000	1300-1000	1	1	1	1	1	1	1	1	1	1	1
1300	2776	1300-2776	1	1	1	1	1	1	1	1	1	1	1
1300	2497	1300-2497	1	1	1	1	1	1	1	1	1	1	1
1300	3216	1300-3216	1	1	1	1	1	1	1	1	1	1	1
1300	3610	1300-3610	1	1	1	1	0	1	1	1	1	1	1
1300	1060	1300-1060	1	1	1	1	0	1	1	1	1	1	1
1300	2570	1300-2570	1	1	1	1	1	1	1	1	1	1	1
1300	612	1300-612	1	1	1	1	1	1	1	1	1	1	1
1300	900	1300-900	1	1	1	1	1	1	1	1	1	1	1
1300	1313	1300-1313	1	1	1	1	1	1	1	1	1	1	1
1300	65	1300-65	1	1	1	1	1	1	1	1	1	1	1
1300	3872	1300-3872	1	1	1	1	1	1	1	1	1	1	1
1300	3138	1300-3138	1	1	1	1	1	1	1	1	1	1	1
1300	1321	1300-1321	1	1	1	1	1	1	1	1	1	1	1
1300	4137	1300-4137	1	1	1	1	1	1	1	1	1	1	1
1300	205	1300-205	1	1	1	1	1	1	1	1	1	1	1
1300	420	1300-420	1	1	1	1	1	1	1	1	1	1	1
1300	2232	1300-2232	1	1	1	1	1	1	1	1	1	1	1
1300	3614	1300-3614	1	1	1	1	0	1	1	1	1	1	1
1300	764	1300-764	0	1	1	1	1	1	1	1	1	1	1
1300	2229	1300-2229	0	1	1	1	1	1	1	1	1	1	1
1300	2086	1300-2086	0	1	1	1	0	1	1	1	1	1	1
1300	686	1300-686	0	1	1	1	1	1	1	1	1	1	1
1300	2211	1300-2211	1	1	1	1	1	1	1	1	1	1	1
1300	3800	1300-3800	1	1	1	1	1	1	1	1	1	1	1
1300	3730	1300-3730	1	1	1	1	1	1	1	1	1	1	1
1300	1760	1300-1760	0	1	1	1	1	1	1	1	1	1	1
1300	2460	1300-2460	1	1	1	1	1	1	1	1	1	1	1
1300	473	1300-473	1	1	1	1	1	1	1	1	1	1	1
1300	2152	1300-2152	1	1	1	1	1	1	1	1	1	1	1
1300	954	1300-954	1	1	1	1	1	1	1	1	1	1	1
1300	1890	1300-1890	1	1	1	1	1	1	1	1	1	1	1
1300	2998	1300-2998	1	1	1	1	1	1	1	1	1	1	1
1300	251	1300-251	1	1	1	1	1	1	1	1	1	1	1
1300	295	1300-295	1	1	1	1	1	1	1	1	1	1	1
1300	2469	1300-2469	1	1	1	1	1	1	1	1	1	1	1
1300	572	1300-572	1	1	1	1	1	1	1	1	1	1	1
1300	439	1300-439	1	1	1	1	1	1	1	1	1	1	1
1300	731	1300-731	1	1	1	1	1	1	1	1	1	1	1
1300	1041	1300-1041	1	1	1	1	1	1	1	1	1	1	1
1300	3846	1300-3846	1	1	1	1	1	1	1	1	1	1	1
1300	3490	1300-3490	1	1	1	1	1	1	1	1	1	1	1
1300	2034	1300-2034	1	1	1	1	1	1	1	1	1	1	1
1300	2936	1300-2936	1	1	1	1	1	1	1	1	1	1	1
1300	1329	1300-1329	1	1	1	1	1	1	1	1	1	1	1
1300	120	1300-120	1	1	1	1	1	1	1	1	1	1	1
1300	15	1300-15	1	1	1	0	1	1	1	1	1	1	1
1300	2531	1300-2531	0	1	1	0	1	1	1	1	1	1	1
1300	3233	1300-3233	0	1	1	0	1	1	1	1	1	1	1
1300	4363	1300-4363	1	1	1	0	1	1	1	1	1	1	1
1300	1974	1300-1974	1	1	1	1	1	1	1	1	1	1	1
1300	447	1300-447	1	1	1	1	1	1	1	1	1	1	1
1300	6235	1300-6235	1	0	0	0	0	1	0	0	0	0	0
1300	3300	1300-3300	0	1	1	1	1	1	1	1	1	1	1
1300	3476	1300-3476	1	1	1	1	1	1	1	1	1	0	1
1300	438	1300-438	1	1	1	1	1	1	1	1	1	0	1
1300	3587	1300-3587	0	1	1	1	1	1	1	1	1	1	1
1300	1373	1300-1373	1	1	1	1	1	1	1	1	1	1	1
1300	1776	1300-1776	1	1	1	1	1	1	1	1	1	1	1
1300	4003	1300-4003	1	1	1	1	1	1	1	0	1	0	1
1300	2754	1300-2754	0	1	1	1	1	1	1	0	1	0	1
1300	1397	1300-1397	0	1	1	1	1	1	1	0	1	0	1
1300	673	1300-673	0	1	1	1	1	1	1	1	1	1	1
1300	713	1300-713	1	1	1	1	1	1	1	1	1	1	1
1300	1103	1300-1103	1	1	1	1	1	1	1	1	1	1	1
1300	334	1300-334	1	1	1	1	1	1	1	1	1	1	1
1300	1300	1300-1300	1	1	1	1	1	1	1	1	1	1	1
1300	2484	1300-2484	1	1	1	1	1	1	1	1	1	1	1
1300	3172	1300-3172	1	1	1	1	1	1	1	1	1	1	1
1300	3378	1300-3378	0	1	1	1	1	1	1	1	1	1	1
1300	3777	1300-3777	1	1	1	1	1	1	1	1	1	1	1
1300	2343	1300-2343	1	1	1	1	1	1	1	1	1	0	0
1300	3152	1300-3152	1	1	1	1	0	1	1	1	1	0	0
1300	962	1300-962	1	1	1	1	1	1	1	1	1	1	1
1300	2387	1300-2387	1	1	1	1	1	1	1	1	1	1	1
1300	2432	1300-2432	1	1	1	1	1	1	1	0	1	1	1
1300	1160	1300-1160	1	1	1	1	0	1	1	0	1	1	1
1300	1022	1300-1022	1	1	1	1	0	1	1	1	1	1	1
1300	3470	1300-3470	1	1	1	1	1	1	1	1	1	1	1
1300	2117	1300-2117	1	1	1	1	1	1	1	1	1	1	1
1300	1457	1300-1457	1	1	1	1	1	1	1	1	1	1	1
1300	189	1300-189	1	1	1	1	1	1	1	1	1	1	1
1300	242	1300-242	1	1	1	1	1	1	1	1	1	1	1
1300	1193	1300-1193	1	1	1	1	0	1	1	1	1	1	1
1300	3305	1300-3305	1	1	1	1	1	1	1	1	1	1	1
1300	3235	1300-3235	1	0	1	0	0	1	0	1	1	0	0
1300	338	1300-338	0	0	0	1	0	1	1	0	1	0	0
1300	3282	1300-3282	0	0	0	1	0	1	1	0	1	0	0
1300	3778	1300-3778	0	0	0	1	0	1	1	0	1	0	0
1300	2462	1300-2462	0	0	0	1	0	1	1	0	1	0	0
1300	232	1300-232	0	0	0	1	0	1	1	0	1	0	0
1300	384	1300-384	0	1	0	1	1	1	1	1	1	1	1
1300	127	1300-127	1	1	1	1	1	1	1	1	1	1	1
1300	3504	1300-3504	1	1	1	0	1	1	0	1	1	1	0
1300	1648	1300-1648	1	1	1	0	1	1	0	1	1	1	0
1300	1021	1300-1021	1	1	1	0	1	1	0	1	1	1	0
1300	1845	1300-1845	1	1	1	1	1	1	1	1	1	1	1
1300	2201	1300-2201	1	1	1	1	1	1	1	1	1	1	1
1300	1641	1300-1641	1	1	1	1	1	1	1	1	1	1	1
1300	2068	1300-2068	1	1	0	0	0	0	0	0	0	0	0
1300	3144	1300-3144	1	1	0	1	1	0	0	0	0	1	0
1300	904	1300-904	1	1	0	0	1	0	0	0	0	1	0
1300	543	1300-543	1	1	0	0	1	0	0	0	0	1	0
1300	3291	1300-3291	1	1	0	0	1	0	0	0	0	1	0
1300	1761	1300-1761	1	1	0	1	1	0	0	0	0	1	0
1300	6220	1300-6220	1	1	0	0	0	0	0	0	0	0	0
1300	4477	1300-4477	0	1	0	1	1	0	1	0	0	1	1
1300	3306	1300-3306	1	1	1	1	1	0	1	1	1	1	1
1300	1829	1300-1829	1	1	1	1	1	0	1	1	1	1	1
1300	1068	1300-1068	1	1	1	1	1	0	1	1	1	1	1
1300	1157	1300-1157	1	1	0	1	1	0	1	0	1	1	1
1300	6159	1300-6159	1	0	1	0	0	0	0	0	0	0	0
1300	30	1300-30	0	0	1	1	1	0	1	0	0	1	1
1300	3517	1300-3517	1	0	0	1	1	0	1	0	0	1	1
1300	6164	1300-6164	1	0	0	0	0	0	1	0	0	0	0
1300	3664	1300-3664	0	0	0	1	1	0	1	0	1	1	1
1300	411	1300-411	1	0	0	1	1	0	1	0	1	1	1
1300	4261	1300-4261	1	0	0	1	0	0	1	0	0	0	0
1300	1280	1300-1280	0	0	0	1	1	0	0	0	0	1	0
1300	1277	1300-1277	0	0	0	1	1	0	0	0	0	1	0
1300	1131	1300-1131	1	0	0	1	1	0	0	0	0	1	0
1300	2839	1300-2839	1	0	0	1	0	0	0	0	0	1	0
1300	2315	1300-2315	1	0	0	1	0	0	0	0	0	1	0
[truncated: 4,450 more rows]

## Sheet: PPI layer
			S typhi strain CT18	S choleraesuis SC B67	S dublin CT 02021853	S gallinarum 287/91	S paratyphi A ATCC 9150	S agona SL483	S enteritidis P125109	S heidelberg SL476	S newport SL254	S typhimurium LT2	S typhimurium SL1344
Node 1 Ortholog group ID	Node 2 Ortholog group ID	Edge tag	EIP	EIP	EIP	EIP	EIP	GIP	GIP	GIP	GIP	GIP	GIP
0	883	0-883	1	1	1	1	1	1	1	1	1	1	1
27	564	27-564	1	1	1	1	1	1	1	1	1	1	1
27	179	27-179	1	1	1	1	1	1	1	1	1	1	1
28	1004	28-1004	1	1	1	1	1	1	1	1	1	1	1
28	4291	28-4291	1	1	1	1	1	1	1	1	1	1	1
30	102	30-102	1	1	1	1	1	1	1	1	1	1	1
30	232	30-232	1	1	1	1	1	1	1	1	1	1	1
30	3265	30-3265	1	1	1	1	1	1	1	1	1	1	1
30	424	30-424	1	1	1	1	1	1	1	1	1	1	1
33	3654	33-3654	0	1	1	1	1	1	1	1	1	1	1
33	561	33-561	0	1	1	1	1	1	1	1	1	1	1
33	2283	33-2283	0	1	1	1	1	1	1	1	1	1	1
39	624	39-624	0	1	1	1	1	1	1	1	1	1	1
43	1172	43-1172	1	1	1	1	1	1	1	1	1	1	1
43	886	43-886	1	1	1	1	1	1	1	1	1	1	1
53	804	53-804	1	1	1	1	1	1	1	1	1	1	1
53	2493	53-2493	0	1	1	1	1	1	1	1	1	1	1
53	970	53-970	1	1	1	1	1	1	1	1	1	1	1
53	2370	53-2370	1	1	1	1	0	1	1	1	1	1	1
60	2968	60-2968	0	1	1	1	1	1	1	1	1	1	1
64	3724	64-3724	1	1	1	1	1	1	1	1	1	1	1
64	3487	64-3487	1	1	1	1	1	1	1	1	1	1	1
64	1669	64-1669	1	1	1	1	1	1	1	1	1	1	1
64	2370	64-2370	1	1	1	1	0	1	1	1	1	1	1
65	3822	65-3822	1	1	1	1	1	1	1	1	1	1	1
67	3345	67-3345	0	1	1	1	1	1	1	1	1	1	1
67	2795	67-2795	1	1	1	1	1	1	1	1	1	1	1
67	4078	67-4078	1	1	1	1	1	1	1	1	1	1	1
67	863	67-863	1	0	1	1	1	1	1	1	1	1	1
67	2681	67-2681	1	1	1	1	1	1	1	1	1	1	1
67	2447	67-2447	1	1	1	1	1	1	1	1	1	1	1
71	126	71-126	1	1	1	1	1	1	1	1	1	1	1
71	3620	71-3620	1	1	1	1	1	1	1	1	1	1	1
72	3171	72-3171	1	1	1	1	1	1	1	1	1	1	1
75	561	75-561	1	1	1	1	1	1	1	1	1	1	1
82	404	82-404	0	1	1	1	1	1	1	1	1	1	1
82	2695	82-2695	0	1	1	1	0	1	1	1	1	1	1
84	3202	84-3202	1	1	1	1	1	1	1	1	1	1	1
87	3646	87-3646	0	1	1	0	1	1	1	1	1	1	1
87	1831	87-1831	1	0	1	0	1	1	1	1	1	1	1
87	1587	87-1587	1	1	1	0	1	1	1	1	1	1	1
88	3469	88-3469	1	0	1	1	1	1	1	1	1	0	1
88	1820	88-1820	1	0	1	1	1	1	1	1	1	1	1
92	4451	92-4451	1	1	1	0	1	1	0	1	1	1	0
93	1880	93-1880	1	1	1	1	1	1	1	1	1	1	1
93	2349	93-2349	1	1	1	1	1	1	1	1	1	1	1
93	3288	93-3288	1	1	1	1	1	1	1	1	1	1	1
93	1259	93-1259	1	1	1	1	1	1	1	1	1	1	1
102	3710	102-3710	1	1	1	1	1	1	1	1	1	1	1
111	561	111-561	1	1	1	1	1	1	1	1	1	1	1
112	2026	112-2026	1	1	1	1	1	1	1	1	1	1	1
112	391	112-391	1	1	1	1	1	1	1	1	1	1	1
112	2479	112-2479	1	1	1	1	1	1	1	1	1	1	1
112	1239	112-1239	1	1	1	1	1	1	1	1	1	1	1
112	2510	112-2510	1	1	1	1	1	0	1	1	1	1	1
113	331	113-331	0	1	1	1	0	1	1	1	1	1	1
121	190	121-190	1	1	1	1	1	1	1	1	1	1	1
127	1265	127-1265	1	1	1	1	1	1	1	1	1	1	1
128	1680	128-1680	1	1	1	1	0	1	1	1	1	1	1
131	2370	131-2370	1	1	1	1	0	1	1	1	1	1	1
133	3134	133-3134	1	1	1	1	1	1	1	1	1	1	1
143	519	143-519	1	1	1	1	1	1	1	1	1	1	1
153	3171	153-3171	1	1	1	1	1	1	1	1	1	1	1
155	283	155-283	1	1	1	1	1	1	1	1	1	1	1
158	3171	158-3171	1	1	1	1	1	1	1	1	1	1	1
159	2803	159-2803	1	1	1	1	1	1	1	1	1	1	1
161	1011	161-1011	1	1	1	1	1	1	1	1	1	1	1
161	3171	161-3171	1	1	1	1	1	1	1	1	1	1	1
162	4235	162-4235	1	1	1	1	1	1	1	1	1	1	1
170	126	170-126	1	1	1	1	1	1	1	1	1	1	1
170	3489	170-3489	1	1	1	1	1	1	1	1	1	1	1
171	513	171-513	1	1	1	1	1	1	1	1	1	1	1
171	2370	171-2370	1	1	1	1	0	1	1	1	1	1	1
175	1770	175-1770	1	1	1	1	1	1	1	1	1	1	1
175	2356	175-2356	1	1	1	1	1	1	1	1	1	1	1
179	866	179-866	1	1	1	0	1	1	1	1	1	1	1
186	64	186-64	1	1	1	1	1	1	1	1	1	1	1
186	3534	186-3534	1	1	1	1	1	1	1	1	1	1	1
186	112	186-112	1	1	1	1	1	1	1	1	1	1	1
186	4451	186-4451	1	1	1	0	1	1	0	1	1	1	0
186	3713	186-3713	1	0	1	1	1	1	1	1	1	1	1
189	1436	189-1436	1	1	1	1	1	1	1	1	1	1	1
190	3222	190-3222	1	1	1	1	1	1	1	1	1	1	1
195	2776	195-2776	1	1	1	1	1	1	1	1	1	1	1
195	2497	195-2497	1	1	1	1	1	1	1	1	1	1	1
195	3398	195-3398	1	1	1	1	1	1	1	1	1	1	1
195	1743	195-1743	1	1	1	1	1	1	1	1	1	1	1
195	2117	195-2117	1	1	1	1	1	1	1	1	1	1	1
195	1004	195-1004	1	1	1	1	1	1	1	1	1	1	1
195	2087	195-2087	1	1	1	1	1	1	1	1	1	1	1
195	1983	195-1983	1	1	1	1	1	1	1	1	1	1	1
205	1011	205-1011	1	1	1	1	1	1	1	1	1	1	1
205	195	205-195	1	1	1	1	1	1	1	1	1	1	1
205	3987	205-3987	1	1	1	1	1	1	1	1	1	1	1
212	197	212-197	1	1	1	1	1	1	1	1	1	1	1
212	3646	212-3646	0	1	1	1	1	1	1	1	1	1	1
212	1192	212-1192	1	1	1	1	1	1	1	1	1	1	1
212	1787	212-1787	1	1	1	1	1	1	1	1	1	1	1
212	1273	212-1273	1	1	1	1	1	1	1	1	1	1	1
212	2583	212-2583	1	1	1	1	1	1	1	1	1	1	1
216	2354	216-2354	1	1	1	1	1	1	1	1	1	1	1
216	1323	216-1323	1	1	1	1	1	1	1	1	1	1	1
216	3407	216-3407	1	1	0	0	1	0	0	1	1	1	1
224	703	224-703	1	1	1	1	1	1	1	1	1	1	1
224	2795	224-2795	1	1	1	1	1	1	1	1	1	1	1
224	3288	224-3288	1	1	1	1	1	1	1	1	1	1	1
224	796	224-796	1	1	1	1	1	1	1	1	1	1	1
224	3859	224-3859	1	1	1	1	1	1	1	1	1	1	1
224	3295	224-3295	1	1	1	0	1	1	1	1	1	1	1
224	292	224-292	1	1	1	1	1	1	1	1	1	1	1
224	2472	224-2472	1	1	1	0	1	1	1	1	1	1	1
227	3476	227-3476	1	1	1	1	1	1	1	1	1	1	1
227	2283	227-2283	1	1	1	1	1	1	1	1	1	1	1
227	2370	227-2370	1	1	1	1	0	1	1	1	1	1	1
228	1011	228-1011	1	1	1	1	1	1	1	1	1	1	1
228	2512	228-2512	1	1	1	1	1	1	1	1	1	1	1
229	2443	229-2443	1	1	1	1	1	1	1	1	1	1	1
229	624	229-624	1	1	1	1	1	1	1	1	1	1	1
229	3143	229-3143	1	1	1	1	1	1	1	1	1	1	1
229	3007	229-3007	1	1	1	1	1	1	1	1	1	1	1
229	398	229-398	1	1	1	1	1	1	1	1	1	1	1
229	2025	229-2025	1	1	1	1	1	1	1	1	1	1	1
239	1691	239-1691	0	1	1	1	0	1	1	1	1	1	1
241	64	241-64	1	1	1	1	1	1	1	1	1	1	1
241	3710	241-3710	1	1	1	1	1	1	1	1	1	1	1
241	358	241-358	1	1	1	1	1	1	1	1	1	1	1
246	1011	246-1011	1	1	1	1	1	1	1	1	1	1	1
246	195	246-195	1	1	1	1	1	1	1	1	1	1	1
246	1004	246-1004	1	1	1	1	1	1	1	1	1	1	1
246	2583	246-2583	1	1	1	1	1	1	1	1	1	1	1
246	1508	246-1508	1	1	1	1	1	1	1	1	1	1	1
248	465	248-465	1	1	1	1	1	1	1	1	1	1	1
249	2370	249-2370	1	1	1	1	0	1	1	1	1	1	1
260	2165	260-2165	1	1	1	1	1	1	1	1	1	1	1
260	3834	260-3834	1	1	0	1	1	0	1	0	0	1	1
261	1784	261-1784	1	1	1	1	1	1	1	1	1	1	1
265	4131	265-4131	1	0	1	1	0	1	1	1	1	1	1
266	790	266-790	1	1	0	1	1	0	1	0	0	1	1
266	2470	266-2470	1	1	0	1	1	0	1	0	0	1	1
266	1846	266-1846	1	1	0	1	1	0	1	0	0	1	1
266	3935	266-3935	1	0	0	1	1	0	1	0	0	1	1
267	2637	267-2637	1	1	1	0	1	1	1	1	1	1	1
267	3071	267-3071	1	1	1	1	1	1	1	1	1	1	1
267	3370	267-3370	1	1	1	1	1	1	1	1	1	1	1
267	2339	267-2339	1	1	1	1	1	1	1	1	1	1	1
270	2000	270-2000	1	1	1	1	1	1	1	1	1	1	1
271	424	271-424	1	1	1	1	1	1	1	1	1	1	1
277	3737	277-3737	1	1	1	1	1	1	1	1	1	1	1
288	1849	288-1849	1	1	1	1	1	1	1	1	1	1	1
288	3674	288-3674	1	1	1	1	1	1	1	1	1	1	1
288	2099	288-2099	1	1	1	1	1	1	1	1	1	1	1
289	2894	289-2894	0	1	1	0	0	0	0	0	1	1	1
291	2693	291-2693	1	1	1	1	1	1	1	1	1	1	1
292	1175	292-1175	1	1	1	1	1	1	1	1	1	1	1
292	360	292-360	1	1	1	1	1	1	1	1	1	1	1
292	2389	292-2389	1	1	1	1	1	1	1	1	1	1	1
298	1831	298-1831	1	0	1	1	1	1	1	1	1	1	1
298	1411	298-1411	1	0	1	0	1	1	0	1	1	1	0
298	156	298-156	1	1	1	1	1	1	1	1	1	1	1
298	2169	298-2169	1	0	1	1	1	1	1	1	1	1	1
299	2992	299-2992	1	1	1	1	1	1	1	1	1	1	1
299	2180	299-2180	1	1	1	1	1	1	1	1	1	1	1
299	2202	299-2202	1	1	1	1	1	1	1	1	1	1	1
310	4451	310-4451	1	1	1	0	1	1	0	1	1	1	0
310	2000	310-2000	1	1	1	1	1	1	1	1	1	1	1
316	2228	316-2228	1	1	1	1	1	1	1	1	1	1	1
322	2942	322-2942	1	1	1	1	0	0	1	1	1	1	1
324	2034	324-2034	1	1	1	1	1	1	1	1	1	1	1
324	1114	324-1114	1	1	1	1	1	1	1	1	1	1	1
324	2283	324-2283	1	1	1	1	1	1	1	1	1	1	1
324	358	324-358	1	1	1	1	1	1	1	1	1	1	1
328	1192	328-1192	1	1	1	1	1	1	1	1	1	1	1
328	143	328-143	1	1	1	1	1	1	1	1	1	1	1
328	3616	328-3616	1	1	1	1	1	1	1	1	1	1	1
330	414	330-414	1	1	1	1	1	1	1	1	1	1	1
331	328	331-328	1	1	1	1	1	1	1	1	1	1	1
331	1668	331-1668	1	1	1	1	1	1	1	1	1	1	1
331	2370	331-2370	1	1	1	1	0	1	1	1	1	1	1
332	663	332-663	1	1	1	1	1	1	1	1	1	1	1
332	3650	332-3650	1	1	1	1	1	1	1	1	1	1	1
340	564	340-564	1	1	1	1	1	1	1	1	1	1	1
344	3171	344-3171	1	1	1	1	1	1	1	1	1	1	1
344	1636	344-1636	1	1	1	1	1	1	1	1	1	1	1
344	2113	344-2113	1	1	1	1	1	1	1	1	1	1	1
345	3219	345-3219	1	1	1	1	1	1	1	1	1	1	1
345	2370	345-2370	1	1	1	1	0	1	1	1	1	1	1
351	2695	351-2695	1	1	1	1	0	1	1	1	1	1	1
357	1656	357-1656	1	1	1	1	1	1	1	1	1	1	1
358	2672	358-2672	1	1	1	1	1	1	1	1	1	1	1
358	2567	358-2567	1	1	1	1	1	1	1	1	1	1	1
358	1245	358-1245	1	1	1	1	1	1	1	1	1	1	1
358	3220	358-3220	1	1	1	1	1	1	1	1	1	1	1
358	3536	358-3536	1	1	1	1	1	1	1	1	1	1	1
358	710	358-710	1	1	1	1	1	1	1	1	1	1	1
358	2537	358-2537	1	1	1	1	1	1	1	1	1	1	1
358	970	358-970	1	1	1	1	1	1	1	1	1	1	1
358	2164	358-2164	1	1	1	1	1	1	1	1	1	1	1
358	2437	358-2437	1	1	1	1	1	1	1	1	1	1	1
358	4197	358-4197	1	1	1	1	1	1	1	1	1	1	1
363	2200	363-2200	1	1	1	1	1	1	1	1	1	1	1
363	624	363-624	1	1	1	1	1	1	1	1	1	1	1
363	3143	363-3143	1	1	1	1	1	1	1	1	1	1	1
363	398	363-398	1	1	1	1	1	1	1	1	1	1	1
363	2025	363-2025	1	1	1	1	1	1	1	1	1	1	1
363	458	363-458	1	1	1	1	1	1	1	1	1	1	1
365	298	365-298	1	0	1	1	1	1	1	1	1	1	1
367	2695	367-2695	1	1	1	1	0	1	1	1	1	1	1
378	424	378-424	1	1	1	1	1	1	1	1	1	1	1
379	3620	379-3620	1	1	1	1	1	1	1	1	1	1	1
381	3171	381-3171	1	1	1	1	1	1	1	1	1	1	1
388	3171	388-3171	1	1	1	1	1	1	1	1	1	1	1
389	189	389-189	1	1	1	1	1	1	1	1	1	1	1
398	624	398-624	1	1	1	1	1	1	1	1	1	1	1
398	3143	398-3143	1	1	1	1	1	1	1	1	1	1	1
398	3007	398-3007	1	1	1	1	1	1	1	1	1	1	1
398	458	398-458	1	1	1	1	1	1	1	1	1	1	1
400	190	400-190	1	1	0	1	1	0	1	0	0	1	1
400	2447	400-2447	1	1	0	1	1	0	1	0	0	1	1
405	3509	405-3509	1	1	1	1	1	1	1	1	1	1	1
420	1322	420-1322	1	1	1	1	1	1	1	1	1	1	1
420	3295	420-3295	1	1	1	0	1	1	1	1	1	1	1
424	3473	424-3473	1	1	1	1	1	1	1	1	1	1	1
424	2095	424-2095	1	1	1	1	1	1	1	1	1	1	1
424	3447	424-3447	1	1	1	1	1	1	1	1	1	1	1
424	2036	424-2036	1	1	0	1	1	1	1	1	1	1	1
424	1258	424-1258	1	1	1	1	1	1	1	1	1	1	1
424	3318	424-3318	1	1	1	1	1	1	1	1	1	1	1
424	3217	424-3217	1	1	1	1	1	1	1	1	1	1	1
424	3536	424-3536	1	1	1	1	1	1	1	1	1	1	1
424	3309	424-3309	1	1	1	1	1	1	1	1	1	1	1
424	405	424-405	1	1	1	1	1	1	1	1	1	1	1
424	802	424-802	1	1	1	1	1	1	1	1	1	1	1
424	2887	424-2887	1	1	1	1	1	1	1	1	1	1	1
424	2084	424-2084	1	1	1	1	1	1	1	1	1	1	1
424	638	424-638	1	1	1	1	1	1	1	1	1	1	1
424	1283	424-1283	1	1	1	1	1	1	1	1	1	1	1
424	3522	424-3522	1	1	1	1	1	1	1	1	1	1	1
424	2035	424-2035	1	1	1	1	1	1	1	1	1	1	1
424	3545	424-3545	1	1	0	1	1	0	1	0	0	1	1
433	955	433-955	1	1	1	1	1	1	1	1	1	1	1
433	501	433-501	1	1	1	1	1	1	1	1	1	1	1
435	404	435-404	1	1	1	1	1	1	1	1	1	1	1
435	2283	435-2283	1	1	1	1	1	1	1	1	1	1	1
435	378	435-378	1	1	1	1	1	1	1	1	1	1	1
437	3536	437-3536	1	1	1	1	1	1	1	1	1	1	1
440	1011	440-1011	1	1	1	1	1	1	1	1	1	1	1
440	212	440-212	1	1	1	1	1	1	1	1	1	1	1
451	2696	451-2696	1	1	1	1	1	1	1	1	1	1	1
452	1852	452-1852	1	1	1	1	1	1	1	1	1	1	1
453	4212	453-4212	1	1	1	1	0	1	1	1	1	1	1
453	2484	453-2484	1	1	1	1	1	1	1	1	1	1	1
454	381	454-381	1	1	1	1	1	1	1	1	1	1	1
454	4358	454-4358	1	1	0	1	1	0	1	0	0	1	1
456	224	456-224	1	1	1	0	1	1	1	1	1	1	1
456	2389	456-2389	1	1	1	0	1	1	1	1	1	1	1
456	2605	456-2605	1	1	1	0	1	1	1	1	1	1	1
456	3834	456-3834	1	1	0	0	1	0	1	0	0	1	1
459	2443	459-2443	1	1	1	1	1	1	1	1	1	1	1
464	1130	464-1130	1	1	1	1	1	1	1	1	1	1	1
465	3402	465-3402	1	1	1	1	1	1	1	1	1	1	1
466	1109	466-1109	1	1	1	1	1	1	1	1	1	1	1
472	3663	472-3663	1	1	1	1	1	1	1	1	1	1	1
473	1344	473-1344	1	1	1	1	1	1	1	1	1	1	1
473	3288	473-3288	1	1	1	1	1	1	1	1	1	1	1
473	796	473-796	1	1	1	1	1	1	1	1	1	1	1
473	1259	473-1259	1	1	1	1	1	1	1	1	1	1	1
473	1323	473-1323	1	1	1	1	1	1	1	1	1	1	1
473	456	473-456	1	1	1	0	1	1	1	1	1	1	1
473	2249	473-2249	1	1	1	1	1	1	1	1	1	1	1
473	644	473-644	1	1	1	1	1	1	1	1	1	1	1
474	2959	474-2959	1	1	1	1	1	1	1	1	1	1	1
482	3746	482-3746	1	1	1	0	1	1	1	1	1	1	1
483	71	483-71	1	1	1	0	1	1	1	1	1	1	1
483	1606	483-1606	1	1	1	0	1	1	1	1	1	1	1
484	1265	484-1265	1	1	1	1	1	1	1	1	1	1	1
488	947	488-947	1	1	1	1	1	1	1	1	1	1	1
511	2959	511-2959	1	1	1	1	1	1	1	1	1	1	1
511	1831	511-1831	1	0	1	1	1	1	1	1	1	1	1
519	4235	519-4235	1	1	1	1	1	1	1	1	1	1	1
522	3693	522-3693	1	1	0	1	1	0	1	0	0	1	1
530	1667	530-1667	1	1	1	1	1	1	1	1	1	1	1
532	4014	532-4014	0	1	0	1	1	1	1	1	1	1	1
532	3487	532-3487	1	1	1	1	1	1	1	1	1	1	1
535	147	535-147	1	1	1	1	1	1	1	1	1	1	1
535	2370	535-2370	1	1	1	1	0	1	1	1	1	1	1
535	2484	535-2484	1	1	1	1	1	1	1	1	1	1	1
536	2818	536-2818	1	1	1	1	1	1	1	1	1	1	1
536	1273	536-1273	1	1	1	1	1	1	1	1	1	1	1
537	298	537-298	1	1	1	1	1	1	1	1	1	1	1
540	1574	540-1574	1	1	1	1	1	1	1	1	1	1	1
543	1348	543-1348	1	1	1	1	1	1	1	1	1	1	1
543	1322	543-1322	1	1	1	1	1	1	1	1	1	1	1
543	3202	543-3202	1	1	1	1	1	1	1	1	1	1	1
543	2114	543-2114	1	1	1	1	1	1	1	1	1	1	1
543	1363	543-1363	1	0	1	1	1	1	1	1	1	1	1
543	3144	543-3144	1	1	1	1	1	1	1	1	1	1	1
543	420	543-420	1	1	1	1	1	1	1	1	1	1	1
543	2437	543-2437	1	1	1	1	1	1	1	1	1	1	1
546	1622	546-1622	1	1	1	1	1	1	1	1	1	1	1
546	1362	546-1362	1	1	1	1	1	1	1	1	1	1	1
552	1011	552-1011	1	1	1	1	1	1	1	1	1	1	1
552	3171	552-3171	1	1	1	1	1	1	1	1	1	1	1
556	159	556-159	1	1	1	1	1	1	1	1	1	1	1
556	2803	556-2803	1	1	1	1	1	1	1	1	1	1	1
559	2180	559-2180	1	1	1	1	1	1	1	1	1	1	1
565	3987	565-3987	1	1	1	1	1	1	1	1	1	1	1
565	2074	565-2074	1	1	1	1	1	1	1	1	1	1	1
567	3171	567-3171	1	1	1	1	1	1	1	1	1	1	1
568	2795	568-2795	1	1	1	1	1	1	1	1	1	1	1
574	2601	574-2601	1	1	1	1	1	1	1	1	1	1	1
577	102	577-102	1	1	1	1	1	1	1	1	1	1	1
581	3654	581-3654	1	1	1	1	1	1	1	1	1	1	1
581	3710	581-3710	1	1	1	1	1	1	1	1	1	1	1
581	1219	581-1219	1	1	1	1	1	1	1	1	1	1	1
581	2957	581-2957	1	0	1	1	1	1	1	1	1	1	1
581	2695	581-2695	1	1	1	1	0	1	1	1	1	1	1
581	970	581-970	1	1	1	1	1	1	1	1	1	1	1
581	1885	581-1885	0	1	1	1	1	1	1	1	1	1	1
581	2484	581-2484	1	1	1	1	1	1	1	1	1	1	1
581	1035	581-1035	1	1	1	1	1	1	1	1	1	1	1
584	1011	584-1011	1	1	1	1	1	1	1	1	1	1	1
587	298	587-298	1	1	1	1	1	1	1	1	1	1	1
587	156	587-156	1	1	1	1	1	1	1	1	1	1	1
587	2169	587-2169	1	0	1	1	1	1	1	1	1	1	1
596	4235	596-4235	1	1	1	1	1	1	1	1	1	1	1
597	1579	597-1579	1	1	1	1	1	1	1	1	1	1	1
597	398	597-398	1	1	1	1	1	1	1	1	1	1	1
598	3887	598-3887	0	0	0	0	1	0	1	0	0	0	1
604	1095	604-1095	1	1	1	1	1	1	1	1	1	1	1
604	1405	604-1405	1	1	1	1	1	1	1	1	1	1	1
606	3531	606-3531	1	1	1	1	1	1	1	1	1	1	1
606	2370	606-2370	1	1	1	1	0	1	1	1	1	1	1
614	3159	614-3159	1	1	1	1	1	1	1	1	1	1	1
622	1265	622-1265	1	1	1	1	1	1	1	1	1	1	1
623	3726	623-3726	1	1	1	1	1	1	1	1	1	1	1
623	4222	623-4222	1	1	1	1	1	1	1	0	1	1	1
623	1239	623-1239	1	1	1	1	1	1	1	1	1	1	1
624	3143	624-3143	1	1	1	1	1	1	1	1	1	1	1
624	3007	624-3007	1	1	1	1	1	1	1	1	1	1	1
633	1114	633-1114	1	1	1	1	1	1	1	1	1	1	1
633	1220	633-1220	1	1	1	1	1	1	1	1	1	1	1
641	513	641-513	1	0	1	1	1	1	1	1	1	1	1
641	171	641-171	1	0	1	1	1	1	1	1	1	1	1
641	3879	641-3879	1	0	1	1	1	1	1	1	1	1	1
641	883	641-883	1	0	1	1	1	1	1	1	1	1	1
644	93	644-93	1	1	1	1	1	1	1	1	1	1	1
644	2902	644-2902	1	1	1	1	1	1	1	1	1	1	1
644	224	644-224	1	1	1	1	1	1	1	1	1	1	1
654	1431	654-1431	1	1	1	1	1	1	1	1	1	1	1
663	2691	663-2691	1	1	1	1	1	1	1	1	1	1	1
666	2601	666-2601	1	1	1	1	1	1	1	1	1	1	1
666	877	666-877	1	1	1	1	1	1	1	1	1	1	1
676	77	676-77	1	1	1	1	1	1	1	1	1	1	1
678	464	678-464	1	1	1	1	1	1	1	1	1	1	1
678	357	678-357	1	1	1	1	1	1	1	1	1	1	1
678	1694	678-1694	1	1	1	1	1	1	1	1	1	1	1
678	2389	678-2389	1	1	1	1	1	1	1	1	1	1	1
686	1265	686-1265	1	1	1	1	1	1	1	1	1	1	1
691	2799	691-2799	1	1	1	1	1	1	1	1	1	1	1
692	1656	692-1656	1	1	1	1	1	1	1	1	1	1	1
692	1114	692-1114	1	1	1	1	1	1	1	1	1	1	1
692	3295	692-3295	1	1	1	0	1	1	1	1	1	1	1
692	1694	692-1694	1	1	1	1	1	1	1	1	1	1	1
697	328	697-328	1	1	1	0	1	1	1	1	1	1	1
697	4131	697-4131	1	0	1	0	0	1	1	1	1	1	1
698	195	698-195	1	1	1	1	1	1	1	1	1	1	1
698	1004	698-1004	1	1	1	1	1	1	1	1	1	1	1
700	3312	700-3312	1	1	0	1	1	0	1	0	0	1	1
701	2312	701-2312	1	1	1	1	1	1	1	1	1	1	1
703	1656	703-1656	1	1	1	1	1	1	1	1	1	1	1
703	2795	703-2795	1	1	1	1	1	1	1	1	1	1	1
703	3288	703-3288	1	1	1	1	1	1	1	1	1	1	1
703	796	703-796	1	1	1	1	1	1	1	1	1	1	1
703	678	703-678	1	1	1	1	1	1	1	1	1	1	1
703	1977	703-1977	1	1	1	1	1	1	1	1	1	1	1
703	692	703-692	1	1	1	1	1	1	1	1	1	1	1
703	93	703-93	1	1	1	1	1	1	1	1	1	1	1
703	3757	703-3757	1	1	1	1	1	1	1	1	1	1	1
703	357	703-357	1	1	1	1	1	1	1	1	1	1	1
703	292	703-292	1	1	1	1	1	1	1	1	1	1	1
703	2165	703-2165	1	1	1	1	1	1	1	1	1	1	1
704	970	704-970	1	1	1	1	1	1	1	1	1	1	1
704	551	704-551	1	1	1	1	1	1	1	1	1	1	1
704	1583	704-1583	1	1	1	1	1	1	1	1	1	1	1
713	1695	713-1695	1	1	1	1	1	1	1	1	1	1	1
713	1032	713-1032	1	1	1	1	1	1	1	1	1	1	1
716	190	716-190	1	1	1	1	1	1	1	1	1	1	1
732	2370	732-2370	1	1	1	1	0	1	1	1	1	1	1
733	1831	733-1831	1	0	1	1	1	1	1	1	1	1	1
743	4212	743-4212	1	1	0	1	0	1	1	1	1	1	1
744	306	744-306	1	1	1	1	1	1	1	1	1	1	1
750	3944	750-3944	1	0	1	1	1	1	1	1	1	1	1
753	3654	753-3654	1	1	1	1	1	1	1	1	1	1	1
753	4388	753-4388	1	0	0	1	1	0	1	0	0	1	1
758	1412	758-1412	1	1	1	1	1	1	1	1	1	1	1
758	3295	758-3295	1	1	1	0	1	1	1	1	1	1	1
784	800	784-800	1	0	1	1	1	1	1	1	1	1	1
784	1219	784-1219	1	0	1	1	1	1	1	1	1	1	1
790	2583	790-2583	1	1	1	1	1	1	1	1	1	1	1
791	1880	791-1880	1	1	1	1	1	1	1	1	1	1	1
796	3730	796-3730	1	1	1	1	1	1	1	1	1	1	1
796	1175	796-1175	1	1	1	1	1	1	1	1	1	1	1
796	2165	796-2165	1	1	1	1	1	1	1	1	1	1	1
804	64	804-64	1	1	1	1	1	1	1	1	1	1	1
804	3276	804-3276	1	1	1	1	1	1	1	1	1	1	1
804	3159	804-3159	1	1	1	1	1	1	1	1	1	1	1
804	3654	804-3654	1	1	1	1	1	1	1	1	1	1	1
804	143	804-143	1	1	1	1	1	1	1	1	1	1	1
804	4339	804-4339	0	1	1	1	0	1	1	0	1	1	1
804	814	804-814	1	1	1	1	1	1	1	1	1	1	1
804	2283	804-2283	1	1	1	1	1	1	1	1	1	1	1
804	757	804-757	1	1	1	1	1	1	1	1	1	1	1
804	1789	804-1789	1	1	1	1	1	1	1	1	1	1	1
804	2484	804-2484	1	1	1	1	1	1	1	1	1	1	1
813	3171	813-3171	1	1	1	1	1	1	1	1	1	1	1
813	1360	813-1360	1	1	1	1	1	1	1	1	1	1	1
813	3690	813-3690	0	1	1	1	1	1	1	1	1	1	1
814	2271	814-2271	1	1	1	0	1	1	0	1	1	1	0
814	970	814-970	1	1	1	1	1	1	1	1	1	1	1
814	71	814-71	1	1	1	1	1	1	1	1	1	1	1
814	179	814-179	1	1	1	1	1	1	1	1	1	1	1
818	3337	818-3337	1	1	1	1	0	1	1	1	1	1	1
820	220	820-220	1	1	1	1	1	1	1	1	1	1	1
820	331	820-331	1	1	1	1	1	1	1	1	1	1	1
820	878	820-878	1	1	1	1	1	1	1	1	1	1	1
831	2811	831-2811	1	1	1	1	0	1	1	1	1	1	1
832	1011	832-1011	1	1	1	1	1	1	1	1	1	1	1
832	564	832-564	1	1	1	1	1	1	1	1	1	1	1
832	3754	832-3754	1	1	1	1	1	1	1	1	1	1	1
836	704	836-704	1	1	1	1	1	1	1	1	1	1	1
839	3148	839-3148	1	1	1	1	0	1	1	1	0	1	1
842	3987	842-3987	1	1	1	1	1	1	1	1	1	1	1
842	564	842-564	1	1	1	1	1	1	1	1	1	1	1
842	4191	842-4191	1	1	1	1	1	1	1	1	1	1	1
842	832	842-832	1	1	1	1	1	1	1	1	1	1	1
842	3598	842-3598	1	1	1	1	1	1	1	1	1	1	1
842	3754	842-3754	1	1	1	1	1	1	1	1	1	1	1
842	1460	842-1460	1	1	1	1	1	1	1	1	1	1	1
842	2913	842-2913	1	1	1	1	1	1	1	1	1	1	1
848	1758	848-1758	1	1	1	1	1	1	1	1	1	1	1
852	2636	852-2636	1	1	1	1	1	1	1	1	1	1	1
859	3222	859-3222	1	1	1	1	1	1	1	1	1	1	1
863	46	863-46	1	0	1	1	1	1	1	1	1	1	1
864	1565	864-1565	1	1	1	1	1	1	1	1	1	1	1
864	1911	864-1911	1	1	1	1	1	1	1	1	1	1	1
867	564	867-564	1	1	1	1	1	1	1	1	1	1	1
867	2693	867-2693	1	1	1	1	1	1	1	1	1	1	1
869	1880	869-1880	1	1	1	1	1	1	1	1	1	1	1
871	2511	871-2511	1	1	1	1	1	1	1	1	1	1	1
876	389	876-389	1	1	1	1	1	1	1	1	1	1	1
876	189	876-189	1	1	1	1	1	1	1	1	1	1	1
881	3171	881-3171	1	1	1	1	1	1	1	1	1	1	1
881	1158	881-1158	1	1	1	1	1	1	1	1	1	1	1
883	3518	883-3518	1	1	1	1	1	1	1	1	1	1	1
883	2356	883-2356	1	1	1	1	1	1	1	1	1	1	1
883	486	883-486	1	1	1	1	1	1	1	1	1	1	1
885	3822	885-3822	1	1	1	1	1	1	1	1	1	1	1
885	65	885-65	1	1	1	1	1	1	1	1	1	1	1
885	3872	885-3872	1	1	1	1	1	1	1	1	1	1	1
885	3079	885-3079	1	1	1	1	0	1	1	1	1	1	1
885	2940	885-2940	0	1	1	1	1	1	1	1	1	1	1
895	1695	895-1695	1	1	1	1	1	1	1	1	1	1	1
899	886	899-886	1	1	1	1	1	1	1	1	1	1	1
899	43	899-43	1	1	1	1	1	1	1	1	1	1	1
900	2601	900-2601	1	1	1	1	1	1	1	1	1	1	1
904	3144	904-3144	1	1	1	1	1	1	1	1	1	1	1
912	2408	912-2408	1	1	1	1	1	1	1	1	1	1	1
912	3173	912-3173	1	1	1	1	1	1	1	1	1	1	1
913	1079	913-1079	1	1	1	1	1	1	1	1	1	1	1
913	1695	913-1695	1	1	1	1	1	1	1	1	1	1	1
914	2939	914-2939	1	1	1	1	1	1	1	1	1	1	1
922	1959	922-1959	1	1	1	1	1	1	1	1	1	1	1
930	611	930-611	0	1	1	1	1	1	1	1	1	1	1
948	1601	948-1601	1	1	1	1	1	1	1	1	1	1	1
949	3487	949-3487	1	1	1	1	1	1	1	1	1	1	1
950	288	950-288	0	0	1	1	1	1	1	1	1	1	0
952	2356	952-2356	1	1	1	1	1	1	1	1	1	1	1
955	2089	955-2089	1	1	1	1	1	1	1	1	1	1	1
957	1629	957-1629	1	1	1	1	1	1	1	1	1	1	1
962	3730	962-3730	1	1	1	1	1	1	1	1	1	1	1
964	3010	964-3010	1	0	0	1	1	1	1	1	1	1	1
964	1192	964-1192	1	0	0	1	1	1	1	1	1	1	1
964	2000	964-2000	1	0	0	1	1	1	1	1	1	1	1
965	1672	965-1672	1	1	1	1	1	1	1	1	1	1	1
965	102	965-102	1	1	1	1	1	1	1	1	1	1	1
965	2870	965-2870	1	1	1	1	1	1	1	1	1	1	1
965	535	965-535	1	1	1	1	1	1	1	1	1	1	1
965	2026	965-2026	1	1	1	1	1	1	1	1	1	1	1
965	391	965-391	1	1	1	1	1	1	1	1	1	1	1
965	867	965-867	1	1	1	1	1	1	1	1	1	1	1
965	4292	965-4292	1	1	1	1	1	1	1	1	1	1	1
965	2	965-2	1	1	1	1	1	1	1	1	1	1	1
965	3702	965-3702	1	1	0	1	1	0	1	0	0	1	1
965	2510	965-2510	1	1	1	1	1	0	1	1	1	1	1
965	3693	965-3693	1	1	0	1	1	0	1	0	0	1	1
966	687	966-687	1	1	1	1	1	1	1	1	1	1	1
968	687	968-687	1	1	1	1	1	1	1	1	1	1	1
970	230	970-230	1	1	1	1	1	1	1	1	1	1	1
970	3646	970-3646	0	1	1	1	1	1	1	1	1	1	1
970	253	970-253	1	1	1	1	1	1	1	1	1	1	1
970	220	970-220	1	1	1	1	1	1	1	1	1	1	1
970	298	970-298	1	1	1	1	1	1	1	1	1	1	1
970	1079	970-1079	1	1	1	1	1	1	1	1	1	1	1
970	3912	970-3912	1	1	1	1	1	1	1	1	1	1	1
972	1629	972-1629	1	1	1	1	1	1	1	1	1	1	1
972	567	972-567	1	1	1	1	1	1	1	1	1	1	1
981	2083	981-2083	1	1	1	1	1	1	1	1	1	1	1
981	229	981-229	1	1	1	1	1	1	1	1	1	1	1
981	3143	981-3143	1	1	1	1	1	1	1	1	1	1	1
981	3007	981-3007	1	1	1	1	1	1	1	1	1	1	1
981	398	981-398	1	1	1	1	1	1	1	1	1	1	1
982	3214	982-3214	1	1	1	1	1	1	1	1	1	1	1
982	1261	982-1261	1	1	1	1	1	1	1	1	1	1	1
985	3114	985-3114	1	1	1	1	1	1	1	1	1	1	1
990	4506	990-4506	0	0	0	0	0	0	0	0	0	0	1
993	531	993-531	1	1	1	1	1	1	1	1	1	1	1
993	3136	993-3136	1	1	1	1	1	1	1	1	1	1	1
993	1911	993-1911	1	1	1	1	1	1	1	1	1	1	1
998	229	998-229	1	1	1	1	1	1	1	1	1	1	1
1004	1543	1004-1543	1	1	1	1	1	1	1	1	1	1	1
1011	790	1011-790	1	1	1	1	1	1	1	1	1	1	1
1011	1322	1011-1322	1	1	1	1	1	1	1	1	1	1	1
1011	1016	1011-1016	1	1	1	1	1	1	1	1	1	1	1
1011	3846	1011-3846	1	1	1	1	1	1	1	1	1	1	1
1011	2175	1011-2175	1	1	1	1	1	1	1	1	1	1	1
1011	3822	1011-3822	1	1	1	1	1	1	1	1	1	1	1
1011	1880	1011-1880	1	1	1	1	1	1	1	1	1	1	1
1011	2511	1011-2511	1	1	1	1	1	1	1	1	1	1	1
1011	1283	1011-1283	1	1	1	1	1	1	1	1	1	1	1
1011	2292	1011-2292	1	1	1	1	1	1	1	1	1	1	1
1011	27	1011-27	1	1	1	1	1	1	1	1	1	1	1
1011	2512	1011-2512	1	1	1	1	1	1	1	1	1	1	1
1011	1436	1011-1436	1	1	1	1	1	1	1	1	1	1	1
1011	1801	1011-1801	1	1	1	1	1	1	1	1	1	1	1
1011	2445	1011-2445	1	1	1	1	1	1	1	1	1	1	1
1011	464	1011-464	1	1	1	1	1	1	1	1	1	1	1
1011	1517	1011-1517	1	1	1	1	1	1	1	1	1	1	1
1011	454	1011-454	1	1	1	1	1	1	1	1	1	1	1
1011	3754	1011-3754	1	1	1	1	1	1	1	1	1	1	1
1011	2356	1011-2356	1	1	1	1	1	1	1	1	1	1	1
1011	2895	1011-2895	1	1	1	1	1	1	1	1	1	1	1
1011	1695	1011-1695	1	1	1	1	1	1	1	1	1	1	1
1011	2035	1011-2035	1	1	1	1	1	1	1	1	1	1	1
1011	1035	1011-1035	1	1	1	1	1	1	1	1	1	1	1
1011	3201	1011-3201	1	0	0	1	1	0	1	0	0	1	1
1016	2189	1016-2189	1	1	1	1	1	1	1	1	1	1	1
1032	1517	1032-1517	1	1	1	1	1	1	1	1	1	1	1
1035	3140	1035-3140	1	1	1	1	1	1	1	1	1	1	1
1035	1436	1035-1436	1	1	1	1	1	1	1	1	1	1	1
1036	367	1036-367	1	1	1	1	1	1	1	1	1	1	1
1038	424	1038-424	1	1	1	1	1	1	1	1	1	1	1
1046	713	1046-713	1	1	1	1	1	1	1	1	1	1	1
1046	3754	1046-3754	1	1	1	1	1	1	1	1	1	1	1
1046	1695	1046-1695	1	1	1	1	1	1	1	1	1	1	1
1068	561	1068-561	1	1	1	1	1	1	1	1	1	1	1
1075	272	1075-272	1	1	1	0	1	1	1	1	1	1	1
1075	1719	1075-1719	1	1	1	0	1	1	1	1	1	1	1
1075	250	1075-250	1	1	1	1	1	1	1	1	1	1	1
1075	1035	1075-1035	1	1	1	1	1	1	1	1	1	1	1
1079	3509	1079-3509	1	1	1	1	1	1	1	1	1	1	1
1090	111	1090-111	1	1	1	1	1	1	1	1	1	1	1
1095	2666	1095-2666	1	1	1	1	1	1	1	1	1	1	1
1095	3935	1095-3935	1	0	1	1	1	1	1	1	1	1	1
1098	1937	1098-1937	1	1	1	1	1	1	1	1	1	1	1
1098	1758	1098-1758	1	1	1	1	1	1	1	1	1	1	1
1103	1011	1103-1011	1	1	1	1	1	1	1	1	1	1	1
1103	2534	1103-2534	1	1	1	1	1	1	1	1	1	1	1
1103	1526	1103-1526	1	0	0	1	1	1	1	1	1	1	1
1103	1846	1103-1846	1	1	1	1	1	1	1	1	1	1	1
1103	3858	1103-3858	1	1	1	1	1	1	1	1	1	1	1
1110	3570	1110-3570	1	1	1	1	1	1	1	1	1	1	1
1110	2290	1110-2290	1	1	1	1	1	1	1	1	1	1	1
1110	2000	1110-2000	1	1	1	1	1	1	1	1	1	1	1
1110	2484	1110-2484	1	1	1	1	1	1	1	1	1	1	1
1115	3581	1115-3581	1	1	1	1	1	1	1	1	1	1	1
1115	2408	1115-2408	1	1	1	1	1	1	1	1	1	1	1
1115	2144	1115-2144	1	1	1	0	1	1	1	1	1	1	1
1115	2476	1115-2476	1	1	1	1	1	1	1	1	1	1	1
1115	4477	1115-4477	1	1	0	1	1	0	1	0	0	1	1
1130	2476	1130-2476	1	1	1	1	1	1	1	1	1	1	1
1132	3171	1132-3171	1	1	1	1	1	1	1	1	1	1	1
1132	2695	1132-2695	1	1	1	1	0	1	1	1	1	1	1
1143	3143	1143-3143	1	1	1	1	1	1	1	1	1	1	1
1146	2678	1146-2678	1	0	0	0	0	1	1	1	1	1	1
1148	1099	1148-1099	1	1	1	1	1	1	1	1	1	1	1
1152	1977	1152-1977	1	1	1	1	1	1	1	1	1	1	1
1157	1239	1157-1239	1	1	1	1	1	1	1	1	1	1	1
1158	2051	1158-2051	1	1	1	1	1	1	1	1	1	1	1
1158	189	1158-189	1	1	1	1	1	1	1	1	1	1	1
1158	859	1158-859	1	1	1	1	1	1	1	1	1	1	1
1158	2333	1158-2333	1	1	1	1	1	1	1	1	1	1	1
1158	639	1158-639	1	1	1	1	1	1	1	1	1	1	1
1165	424	1165-424	1	1	1	1	1	1	1	1	1	1	1
1171	3041	1171-3041	1	1	1	1	1	1	1	1	1	1	1
1179	1334	1179-1334	1	1	1	1	1	1	1	1	1	1	1
1181	273	1181-273	1	1	1	1	1	1	1	1	1	1	1
1181	3518	1181-3518	1	1	1	1	1	1	1	1	1	1	1
1183	1697	1183-1697	1	1	1	1	1	1	1	1	1	1	1
1187	3189	1187-3189	1	1	1	1	1	1	1	1	1	1	1
1192	2695	1192-2695	1	1	1	1	0	1	1	1	1	1	1
1192	3587	1192-3587	1	1	1	1	1	1	1	1	1	1	1
1204	2407	1204-2407	1	1	1	1	1	1	1	1	1	1	1
1206	358	1206-358	1	1	1	1	1	1	1	1	1	1	1
1217	2916	1217-2916	0	1	1	1	1	0	1	1	1	1	1
1219	253	1219-253	1	1	1	1	1	1	1	1	1	1	1
1219	1011	1219-1011	1	1	1	1	1	1	1	1	1	1	1
1219	800	1219-800	1	1	1	1	1	1	1	1	1	1	1
1219	3736	1219-3736	1	1	1	1	1	1	1	1	1	1	1
1219	867	1219-867	1	1	1	1	1	1	1	1	1	1	1
1225	657	1225-657	0	1	1	1	1	1	1	1	1	1	1
1230	3201	1230-3201	1	0	0	1	1	0	1	0	0	1	1
1234	429	1234-429	1	1	1	1	1	1	1	1	1	1	1
1239	2271	1239-2271	1	1	1	0	1	1	0	1	1	1	0
1239	4451	1239-4451	1	1	1	0	1	1	0	1	1	1	0
1245	2187	1245-2187	1	1	1	1	1	1	1	1	1	1	1
1245	657	1245-657	0	1	1	1	1	1	1	1	1	1	1
1246	39	1246-39	0	1	1	1	1	1	1	1	1	1	1
1246	624	1246-624	1	1	1	1	1	1	1	1	1	1	1
1249	511	1249-511	1	1	1	1	1	1	1	1	1	1	1
1251	4451	1251-4451	1	1	1	0	1	1	0	1	1	1	0
1254	453	1254-453	1	1	1	1	1	1	1	1	1	1	1
1254	581	1254-581	1	1	1	1	1	1	1	1	1	1	1
1254	3591	1254-3591	1	1	0	1	1	0	1	0	0	1	1
1255	1324	1255-1324	1	1	1	1	1	1	1	1	1	1	1
1257	3534	1257-3534	1	1	1	1	1	1	1	1	1	1	1
1257	2695	1257-2695	1	1	1	1	0	1	1	1	1	1	1
1257	2369	1257-2369	1	1	1	1	1	1	1	1	1	1	1
1257	2370	1257-2370	1	1	1	1	0	1	1	1	1	1	1
1257	353	1257-353	1	1	0	1	1	0	1	0	0	1	1
1258	1011	1258-1011	1	1	1	1	1	1	1	1	1	1	1
1258	2825	1258-2825	1	1	1	1	1	1	1	1	1	1	1
1259	1518	1259-1518	1	1	1	1	1	1	1	1	1	1	1
1259	2383	1259-2383	1	1	1	1	1	1	1	1	1	1	1
1259	1114	1259-1114	1	1	1	1	1	1	1	1	1	1	1
1259	357	1259-357	1	1	1	1	1	1	1	1	1	1	1
1267	883	1267-883	1	1	1	1	1	1	1	1	1	1	1
1268	2057	1268-2057	1	1	1	1	1	1	1	1	1	1	1
1268	2208	1268-2208	1	1	1	1	1	1	1	1	1	1	1
1268	2493	1268-2493	0	1	1	1	1	1	1	1	1	1	1
1268	970	1268-970	1	1	1	1	1	1	1	1	1	1	1
1271	3606	1271-3606	1	1	1	1	1	1	1	1	1	1	1
1271	3871	1271-3871	0	1	1	1	0	1	1	1	1	1	1
1271	2918	1271-2918	1	1	1	1	1	1	1	1	1	1	1
1273	230	1273-230	1	1	1	1	1	1	1	1	1	1	1
1273	727	1273-727	0	1	1	1	1	1	1	1	1	1	1
1273	3536	1273-3536	1	1	1	1	1	1	1	1	1	1	1
1273	3545	1273-3545	1	1	0	1	1	0	1	0	0	1	1
1285	3575	1285-3575	1	1	1	1	1	1	1	1	1	1	1
1300	3214	1300-3214	1	1	1	1	1	1	1	1	1	1	1
1301	102	1301-102	1	1	1	1	1	1	1	1	1	1	1
1301	3111	1301-3111	1	1	1	1	1	1	1	1	1	1	1
1316	1011	1316-1011	1	1	1	1	1	1	1	1	1	1	1
1321	65	1321-65	1	1	1	1	1	1	1	1	1	1	1
1323	3473	1323-3473	1	1	1	1	1	1	1	1	1	1	1
1323	1659	1323-1659	1	1	1	1	1	1	1	1	1	1	1
1323	941	1323-941	1	1	1	1	1	1	1	1	1	1	1
1323	3017	1323-3017	1	1	1	1	1	1	1	1	1	1	1
1323	224	1323-224	1	1	1	1	1	1	1	1	1	1	1
1330	1937	1330-1937	1	1	1	1	1	1	1	1	1	1	1
1330	1324	1330-1324	1	1	1	1	1	1	1	1	1	1	1
1330	970	1330-970	1	1	1	1	1	1	1	1	1	1	1
1340	360	1340-360	1	1	1	1	1	1	1	1	1	1	1
1344	1390	1344-1390	1	1	1	1	1	1	1	1	1	1	1
1344	2668	1344-2668	1	1	1	1	1	1	1	1	1	1	1
1344	1656	1344-1656	1	1	1	1	1	1	1	1	1	1	1
1344	540	1344-540	1	1	1	1	1	1	1	1	1	1	1
1344	2795	1344-2795	1	1	1	1	1	1	1	1	1	1	1
1344	2383	1344-2383	1	1	1	1	1	1	1	1	1	1	1
1344	2000	1344-2000	1	1	1	1	1	1	1	1	1	1	1
1344	3757	1344-3757	1	1	1	1	1	1	1	1	1	1	1
1344	2165	1344-2165	1	1	1	1	1	1	1	1	1	1	1
1344	224	1344-224	1	1	1	1	1	1	1	1	1	1	1
1348	3171	1348-3171	1	1	1	1	1	1	1	1	1	1	1
1348	1322	1348-1322	1	1	1	1	1	1	1	1	1	1	1
1348	3202	1348-3202	1	1	1	1	1	1	1	1	1	1	1
1348	2114	1348-2114	1	1	1	1	1	1	1	1	1	1	1
1348	420	1348-420	1	1	1	1	1	1	1	1	1	1	1
1349	3171	1349-3171	1	1	1	1	1	1	1	1	1	1	1
1351	3426	1351-3426	1	0	1	1	1	1	1	1	0	1	1
1361	1591	1361-1591	1	1	1	1	1	1	1	1	1	1	1
1363	3144	1363-3144	1	0	1	1	1	1	1	1	1	1	1
1363	2290	1363-2290	1	0	1	1	1	1	1	1	1	1	1
1368	3171	1368-3171	1	1	1	1	1	1	1	1	1	1	1
1368	1582	1368-1582	1	1	1	1	1	1	1	1	1	1	1
1369	2695	1369-2695	1	1	1	1	0	1	1	1	1	1	1
1379	2695	1379-2695	1	1	1	1	0	1	1	1	1	1	1
1382	2510	1382-2510	1	1	1	1	1	0	1	1	1	1	1
1385	3730	1385-3730	1	1	1	1	1	1	1	1	1	1	1
1387	466	1387-466	1	1	1	1	1	1	1	1	1	1	1
1394	2342	1394-2342	1	1	1	1	1	1	1	1	1	1	1
1397	2035	1397-2035	1	1	1	1	1	1	1	1	1	1	1
1405	2510	1405-2510	1	1	1	1	1	0	1	1	1	1	1
1408	3840	1408-3840	0	1	1	1	1	1	0	1	1	1	1
1421	2843	1421-2843	0	1	1	0	1	1	1	1	1	1	1
1421	970	1421-970	1	1	1	0	1	1	1	1	1	1	1
1421	358	1421-358	1	1	1	0	1	1	1	1	1	1	1
1421	2000	1421-2000	1	1	1	0	1	1	1	1	1	1	1
1427	1183	1427-1183	1	1	1	1	1	1	1	1	1	1	1
1427	143	1427-143	1	1	1	1	1	1	1	1	1	1	1
1427	2074	1427-2074	1	1	1	1	1	1	1	1	1	1	1
1427	519	1427-519	1	1	1	1	1	1	1	1	1	1	1
1433	131	1433-131	1	1	1	1	1	1	1	1	1	1	1
1433	4262	1433-4262	1	1	0	0	1	0	0	0	0	1	1
1450	1741	1450-1741	1	1	1	1	0	1	1	1	1	1	1
1450	880	1450-880	1	1	1	1	0	1	1	1	1	1	1
1450	2832	1450-2832	1	1	1	1	1	1	1	1	1	1	1
1460	2562	1460-2562	1	1	1	1	1	1	1	1	1	1	1
1460	3041	1460-3041	1	1	1	1	1	1	1	1	1	1	1
1460	1171	1460-1171	1	1	1	1	1	1	1	1	1	1	1
1464	2817	1464-2817	1	1	1	1	1	1	1	1	1	1	1
1464	1907	1464-1907	1	0	1	0	1	1	1	1	1	1	1
1467	3171	1467-3171	1	1	1	1	1	1	1	1	1	1	1
1471	2187	1471-2187	1	1	1	1	1	1	1	1	1	1	1
1473	64	1473-64	1	1	1	1	1	1	1	1	1	1	1
1483	4451	1483-4451	1	1	1	0	1	1	0	1	1	1	0
1486	2172	1486-2172	1	1	1	1	1	1	1	1	1	1	1
1487	1011	1487-1011	1	1	1	1	1	1	1	1	1	1	1
1487	2175	1487-2175	1	1	1	1	1	1	1	1	1	1	1
1487	4142	1487-4142	1	1	1	1	1	1	1	1	1	1	1
1487	454	1487-454	1	1	1	1	1	1	1	1	1	1	1
1487	424	1487-424	1	1	1	1	1	1	1	1	1	1	1
1492	2103	1492-2103	1	1	1	1	1	1	1	1	1	1	1
1492	564	1492-564	1	1	1	1	1	1	1	1	1	1	1
1492	1831	1492-1831	1	0	1	1	1	1	1	1	1	1	1
1497	3987	1497-3987	1	1	1	1	1	1	1	1	1	1	1
1497	1362	1497-1362	1	1	1	1	1	1	1	1	1	1	1
1498	886	1498-886	1	1	1	1	1	1	1	1	1	1	1
1498	3593	1498-3593	1	1	1	1	1	1	1	1	1	1	1
1498	1890	1498-1890	1	1	1	1	1	1	1	1	1	1	1
1498	2000	1498-2000	1	1	1	1	1	1	1	1	1	1	1
1498	587	1498-587	1	1	1	1	1	1	1	1	1	1	1
1501	981	1501-981	1	1	1	1	1	1	1	1	1	1	1
1501	914	1501-914	1	1	1	1	1	1	1	1	1	1	1
1508	1011	1508-1011	1	1	1	1	1	1	1	1	1	1	1
1508	2229	1508-2229	1	1	1	1	1	1	1	1	1	1	1
1508	2754	1508-2754	1	1	1	1	1	1	1	1	1	1	1
1508	2484	1508-2484	1	1	1	1	1	1	1	1	1	1	1
1509	4037	1509-4037	0	1	1	1	1	1	1	1	1	1	1
1509	1494	1509-1494	1	0	1	1	1	1	1	1	1	1	1
1509	3575	1509-3575	1	1	1	1	1	1	1	1	1	1	1
1510	1400	1510-1400	1	1	1	1	1	1	1	1	1	1	1
1514	143	1514-143	0	1	1	1	0	0	1	0	1	1	1
1521	1858	1521-1858	1	1	1	1	1	1	1	1	1	1	1
1522	3339	1522-3339	1	1	1	1	1	1	1	1	1	1	1
1526	1846	1526-1846	1	0	0	1	1	1	1	1	1	1	1
1535	190	1535-190	1	1	1	1	1	1	1	1	1	1	1
1539	4451	1539-4451	1	1	1	0	1	1	0	1	1	1	0
1539	2000	1539-2000	1	1	1	1	1	1	1	1	1	1	1
1540	2200	1540-2200	1	1	1	1	1	1	1	1	1	1	1
1549	161	1549-161	1	1	1	1	1	1	1	1	1	1	1
1560	48	1560-48	1	1	1	1	1	1	1	1	1	1	1
1560	1095	1560-1095	1	1	1	1	1	1	1	1	1	1	1
1560	4451	1560-4451	1	1	1	0	1	1	0	1	1	1	0
1560	2000	1560-2000	1	1	1	1	1	1	1	1	1	1	1
1563	2035	1563-2035	1	1	1	1	1	1	1	1	1	1	1
1563	400	1563-400	1	1	0	1	1	0	1	0	0	1	1
1567	4451	1567-4451	1	1	1	0	1	1	0	1	1	1	0
1572	135	1572-135	1	1	1	1	1	1	1	1	1	1	1
1575	1721	1575-1721	1	1	1	1	1	1	1	1	1	1	1
1579	298	1579-298	1	1	1	1	1	1	1	1	1	1	1
1579	3140	1579-3140	1	1	1	1	1	1	1	1	1	1	1
1582	3171	1582-3171	1	1	1	1	1	1	1	1	1	1	1
1585	155	1585-155	1	1	1	1	1	1	1	1	1	1	1
1586	3534	1586-3534	1	1	1	1	1	1	1	1	1	1	1
1586	2695	1586-2695	1	1	1	1	0	1	1	1	1	1	1
1587	3654	1587-3654	1	1	1	1	1	1	1	1	1	1	1
1594	190	1594-190	1	1	1	1	1	1	1	1	1	1	1
1615	298	1615-298	1	1	1	1	1	1	1	1	1	1	1
1618	2695	1618-2695	1	1	1	1	0	1	1	1	1	1	1
1618	3375	1618-3375	1	1	1	1	1	1	1	1	1	1	1
1618	2000	1618-2000	1	1	1	1	1	1	1	1	1	1	1
1619	398	1619-398	1	1	1	1	1	1	1	1	1	1	1
1622	3388	1622-3388	1	1	1	1	1	1	1	1	1	1	1
1622	2793	1622-2793	1	1	1	1	1	1	1	1	1	1	1
1622	631	1622-631	1	1	1	1	1	1	1	1	1	1	1
1628	2080	1628-2080	1	1	1	1	1	1	1	1	1	1	1
1628	2172	1628-2172	1	1	1	1	1	1	1	1	1	1	1
1639	2481	1639-2481	1	1	1	1	1	1	1	1	1	1	1
1639	548	1639-548	1	1	1	1	1	1	1	1	1	1	1
1641	2695	1641-2695	1	1	1	1	0	1	1	1	1	1	1
1653	1169	1653-1169	1	0	1	0	0	1	0	1	1	1	0
1654	2135	1654-2135	1	1	1	1	1	1	1	1	1	1	1
1656	1838	1656-1838	1	1	1	1	1	1	1	1	1	1	1
1656	3587	1656-3587	1	1	1	1	1	1	1	1	1	1	1
1668	1192	1668-1192	1	1	1	1	1	1	1	1	1	1	1
1674	1787	1674-1787	1	1	1	1	1	1	1	1	1	1	1
1686	1011	1686-1011	1	1	1	1	1	1	1	1	1	1	1
1686	511	1686-511	1	1	1	1	1	1	1	1	1	1	1
1686	561	1686-561	1	1	1	1	1	1	1	1	1	1	1
1694	941	1694-941	1	1	1	1	1	1	1	1	1	1	1
1700	133	1700-133	1	1	1	1	1	1	1	1	1	1	1
1703	316	1703-316	1	1	1	0	1	1	1	1	1	1	1
1703	4137	1703-4137	1	1	1	0	1	1	1	1	1	1	1
1711	3487	1711-3487	1	1	1	1	1	1	1	1	1	1	1
1712	3846	1712-3846	1	1	1	1	1	1	1	1	1	1	1
1712	3311	1712-3311	1	1	1	1	1	1	1	1	1	1	1
1719	272	1719-272	1	1	1	0	1	1	1	1	1	1	1
1725	3518	1725-3518	1	1	1	1	1	1	1	1	1	1	1
1728	103	1728-103	1	1	1	1	1	1	1	1	1	1	1
1728	3171	1728-3171	1	1	1	1	1	1	1	1	1	1	1
1728	561	1728-561	1	1	1	1	1	1	1	1	1	1	1
1728	1877	1728-1877	1	1	1	1	1	1	1	1	1	1	1
1729	328	1729-328	1	1	1	1	1	1	1	1	1	1	1
1729	4451	1729-4451	1	1	1	0	1	1	0	1	1	1	0
1740	262	1740-262	1	1	1	1	1	1	1	1	1	1	1
1740	1259	1740-1259	1	1	1	1	1	1	1	1	1	1	1
1740	1518	1740-1518	1	1	1	1	1	1	1	1	1	1	1
1740	2383	1740-2383	1	1	1	1	1	1	1	1	1	1	1
1740	1114	1740-1114	1	1	1	1	1	1	1	1	1	1	1
1740	2165	1740-2165	1	1	1	1	1	1	1	1	1	1	1
1749	2016	1749-2016	1	1	1	1	1	1	1	1	1	1	1
1750	3466	1750-3466	1	1	1	1	1	1	1	1	1	1	1
1750	2957	1750-2957	1	0	1	1	1	1	1	1	1	1	1
1750	2403	1750-2403	1	1	1	1	1	1	1	1	1	1	1
1750	2493	1750-2493	0	1	1	1	1	1	1	1	1	1	1
1750	87	1750-87	1	1	1	0	1	1	1	1	1	1	1
1750	2652	1750-2652	1	1	1	1	1	1	1	1	1	1	1
1750	3407	1750-3407	1	1	0	0	1	0	0	1	1	1	1
1758	253	1758-253	1	1	1	1	1	1	1	1	1	1	1
1758	220	1758-220	1	1	1	1	1	1	1	1	1	1	1
1758	3171	1758-3171	1	1	1	1	1	1	1	1	1	1	1
1758	2198	1758-2198	1	1	1	1	1	1	1	1	1	1	1
1758	2652	1758-2652	1	1	1	1	1	1	1	1	1	1	1
1758	4506	1758-4506	0	0	0	0	0	0	0	0	0	1	1
1759	358	1759-358	1	1	1	1	1	1	1	1	1	1	1
1761	3144	1761-3144	1	1	1	1	1	1	1	1	1	1	1
1770	1863	1770-1863	1	1	1	1	1	1	1	1	1	1	1
1770	291	1770-291	1	1	1	1	1	1	1	1	1	1	1
1770	2693	1770-2693	1	1	1	1	1	1	1	1	1	1	1
1770	2333	1770-2333	1	1	1	1	1	1	1	1	1	1	1
1779	1622	1779-1622	1	1	1	1	1	1	1	1	1	1	1
1782	4451	1782-4451	1	1	1	0	1	1	0	1	1	1	0
1785	2570	1785-2570	1	1	1	1	1	1	1	1	1	1	1
1786	1565	1786-1565	1	1	1	1	1	1	1	1	1	1	1
1786	229	1786-229	1	1	1	1	1	1	1	1	1	1	1
1789	1125	1789-1125	1	1	1	1	0	1	1	1	1	1	1
1789	2036	1789-2036	1	1	0	1	1	1	1	1	1	1	1
1789	3171	1789-3171	1	1	1	1	1	1	1	1	1	1	1
1789	1784	1789-1784	1	1	1	1	1	1	1	1	1	1	1
1789	2200	1789-2200	1	1	1	1	1	1	1	1	1	1	1
1789	2113	1789-2113	1	1	1	1	1	1	1	1	1	1	1
1789	839	1789-839	1	1	1	1	0	1	1	1	1	1	1
1789	1330	1789-1330	1	1	1	1	1	1	1	1	1	1	1
1789	970	1789-970	1	1	1	1	1	1	1	1	1	1	1
1789	1540	1789-1540	1	1	1	1	1	1	1	1	1	1	1
1789	624	1789-624	1	1	1	1	1	1	1	1	1	1	1
1789	914	1789-914	1	1	1	1	1	1	1	1	1	1	1
1789	398	1789-398	1	1	1	1	1	1	1	1	1	1	1
1789	363	1789-363	1	1	1	1	1	1	1	1	1	1	1
1789	585	1789-585	1	1	1	1	1	1	1	1	1	1	1
1789	2025	1789-2025	1	1	1	1	1	1	1	1	1	1	1
1791	3743	1791-3743	1	0	1	0	1	1	0	1	1	1	1
1801	2695	1801-2695	1	1	1	1	0	1	1	1	1	1	1
1803	420	1803-420	1	1	1	1	1	1	1	1	1	1	1
1820	70	1820-70	1	1	1	1	1	1	1	1	1	1	1
1820	3964	1820-3964	1	1	1	1	1	1	1	1	1	1	1
1820	3311	1820-3311	1	1	1	1	1	1	1	1	1	1	1
1820	1712	1820-1712	1	1	1	1	1	1	1	1	1	1	1
1820	2977	1820-2977	1	1	1	1	1	1	1	1	1	1	1
1824	1855	1824-1855	1	1	1	1	1	1	1	1	1	1	1
1824	1341	1824-1341	1	1	1	1	1	1	1	1	1	1	1
1824	863	1824-863	1	0	1	1	1	1	1	1	1	1	1
1835	3638	1835-3638	1	1	1	1	1	1	1	1	1	1	1
1835	156	1835-156	1	1	1	1	1	1	1	1	1	1	1
1835	587	1835-587	1	1	1	1	1	1	1	1	1	1	1
1838	469	1838-469	1	1	1	1	1	1	1	1	1	1	1
1839	16	1839-16	1	1	1	1	1	1	1	1	1	1	1
1839	109	1839-109	1	1	1	1	1	1	1	1	1	1	1
1841	3171	1841-3171	1	1	1	1	1	1	1	1	1	1	1
1841	122	1841-122	1	1	1	1	1	1	1	1	1	1	1
1841	1171	1841-1171	1	1	1	1	1	1	1	1	1	1	1
1841	1460	1841-1460	1	1	1	1	1	1	1	1	1	1	1
1841	827	1841-827	1	1	1	1	1	1	1	1	1	1	1
1849	3674	1849-3674	1	1	1	1	1	1	1	1	1	1	1
1855	2338	1855-2338	1	1	1	1	1	1	1	1	1	1	1
1858	3746	1858-3746	1	1	1	1	1	1	1	1	1	1	1
1861	191	1861-191	1	1	1	1	1	1	1	1	1	1	1
1861	1182	1861-1182	1	1	1	1	1	1	1	1	1	1	1
1866	2370	1866-2370	1	1	1	1	0	1	1	1	1	1	1
1872	71	1872-71	1	1	1	1	1	1	1	1	1	1	1
1872	3620	1872-3620	1	1	1	1	1	1	1	1	1	1	1
1878	2526	1878-2526	0	1	1	1	1	1	1	1	1	1	1
1880	1616	1880-1616	1	1	1	1	1	1	1	1	1	1	1
1880	466	1880-466	1	1	1	1	1	1	1	1	1	1	1
1880	189	1880-189	1	1	1	1	1	1	1	1	1	1	1
1880	2344	1880-2344	1	1	1	1	1	1	1	1	1	1	1
1880	1967	1880-1967	1	1	1	1	1	1	1	1	1	1	1
1880	126	1880-126	1	1	1	1	1	1	1	1	1	1	1
1880	1879	1880-1879	1	1	1	1	1	1	1	1	1	1	1
1880	3673	1880-3673	1	1	1	1	1	1	1	1	1	1	1
1880	109	1880-109	1	1	1	1	1	1	1	1	1	1	1
1880	3599	1880-3599	1	0	1	0	1	1	1	1	1	1	1
1891	3646	1891-3646	0	1	1	1	1	1	1	1	1	1	1
1891	1787	1891-1787	1	1	1	1	1	1	1	1	1	1	1
1898	366	1898-366	1	1	1	1	1	1	1	1	1	1	1
1911	3321	1911-3321	1	1	1	1	1	1	1	1	1	1	1
1912	2383	1912-2383	1	1	1	1	1	1	1	1	1	1	1
1912	3697	1912-3697	1	1	1	1	1	1	1	1	1	1	1
1918	1579	1918-1579	1	1	1	1	1	1	1	1	1	1	1
1925	2328	1925-2328	1	1	1	1	1	1	1	1	1	1	1
1931	3171	1931-3171	1	1	1	1	1	1	1	1	1	1	1
1931	2695	1931-2695	1	1	1	1	0	1	1	1	1	1	1
1931	2535	1931-2535	1	1	1	1	1	1	1	1	1	1	1
1934	3329	1934-3329	1	1	1	1	1	0	1	1	1	1	1
1936	1731	1936-1731	1	1	1	1	1	1	1	1	1	1	1
1937	298	1937-298	1	1	1	1	1	1	1	1	1	1	1
1945	1579	1945-1579	1	1	1	1	1	1	1	1	1	1	1
1948	1835	1948-1835	0	1	1	0	1	1	1	1	1	1	1
1949	64	1949-64	1	1	1	1	1	1	1	1	1	1	1
1949	2283	1949-2283	1	1	1	1	1	1	1	1	1	1	1
1949	2484	1949-2484	1	1	1	1	1	1	1	1	1	1	1
1959	1579	1959-1579	1	1	1	1	1	1	1	1	1	1	1
1961	2035	1961-2035	1	1	1	1	1	1	1	1	1	1	1
1967	189	1967-189	1	1	1	1	1	1	1	1	1	1	1
1977	2795	1977-2795	1	1	1	1	1	1	1	1	1	1	1
1977	678	1977-678	1	1	1	1	1	1	1	1	1	1	1
1977	692	1977-692	1	1	1	1	1	1	1	1	1	1	1
1977	758	1977-758	1	1	1	1	1	1	1	1	1	1	1
1977	3295	1977-3295	1	1	1	0	1	1	1	1	1	1	1
1982	883	1982-883	1	1	1	1	1	1	1	1	1	1	1
1990	3279	1990-3279	1	1	1	0	1	1	1	1	1	1	1
1995	2035	1995-2035	1	1	1	1	1	1	1	1	1	1	1
1995	3530	1995-3530	1	1	1	1	1	1	1	1	1	1	1
2000	2672	2000-2672	1	1	1	1	1	1	1	1	1	1	1
2000	3180	2000-3180	1	1	1	1	1	1	1	1	1	1	1
2000	3724	2000-3724	1	1	1	1	1	1	1	1	1	1	1
2000	1855	2000-1855	1	1	1	1	1	1	1	1	1	1	1
2000	1567	2000-1567	1	1	1	1	1	1	1	1	1	1	1
2000	298	2000-298	1	1	1	1	1	1	1	1	1	1	1
2000	2125	2000-2125	1	1	1	1	1	1	1	1	1	1	1
2000	3318	2000-3318	1	1	1	1	1	1	1	1	1	1	1
2000	3536	2000-3536	1	1	1	1	1	1	1	1	1	1	1
2000	2595	2000-2595	1	1	1	1	1	1	1	1	1	1	1
2000	2135	2000-2135	1	1	1	1	1	1	1	1	1	1	1
2000	3638	2000-3638	1	1	1	1	1	1	1	1	1	1	1
2000	92	2000-92	1	1	1	1	1	1	1	1	1	1	1
2000	2026	2000-2026	1	1	1	1	1	1	1	1	1	1	1
2000	4078	2000-4078	1	1	1	1	1	1	1	1	1	1	1
2000	3397	2000-3397	1	1	1	1	1	1	1	1	1	1	1
2000	1650	2000-1650	1	1	1	1	1	1	1	1	1	1	1
2000	131	2000-131	1	1	1	1	1	1	1	1	1	1	1
2000	1801	2000-1801	1	1	1	1	1	1	1	1	1	1	1
2000	2652	2000-2652	1	1	1	1	1	1	1	1	1	1	1
2000	4197	2000-4197	1	1	1	1	1	1	1	1	1	1	1
2000	2510	2000-2510	1	1	1	1	1	0	1	1	1	1	1
2000	55	2000-55	1	1	1	0	0	0	0	1	1	1	1
2010	883	2010-883	0	0	1	0	0	1	0	1	1	1	0
2020	744	2020-744	1	1	1	1	1	1	1	1	1	1	1
2020	306	2020-306	1	1	1	1	1	1	1	1	1	1	1
2020	4145	2020-4145	1	1	1	1	1	1	1	1	1	1	1
2025	3143	2025-3143	1	1	1	1	1	1	1	1	1	1	1
2025	398	2025-398	1	1	1	1	1	1	1	1	1	1	1
2027	2375	2027-2375	1	1	1	1	1	1	1	1	1	1	1
2027	2793	2027-2793	1	1	1	1	1	1	1	1	1	1	1
2027	2493	2027-2493	0	1	1	1	1	1	1	1	1	1	1
2027	970	2027-970	1	1	1	1	1	1	1	1	1	1	1
2027	1758	2027-1758	1	1	1	1	1	1	1	1	1	1	1
2027	1824	2027-1824	1	1	1	1	1	1	1	1	1	1	1
2027	2370	2027-2370	1	1	1	1	0	1	1	1	1	1	1
2027	501	2027-501	1	1	1	1	1	1	1	1	1	1	1
2027	3407	2027-3407	1	1	0	0	1	0	0	1	1	1	1
2034	298	2034-298	1	1	1	1	1	1	1	1	1	1	1
2034	3846	2034-3846	1	1	1	1	1	1	1	1	1	1	1
2036	1273	2036-1273	1	1	0	1	1	1	1	1	1	1	1
2036	3570	2036-3570	1	1	0	1	1	1	1	1	1	1	1
2036	2000	2036-2000	1	1	0	1	1	1	1	1	1	1	1
2037	273	2037-273	1	1	1	1	1	1	1	1	1	1	1
2037	3570	2037-3570	1	1	1	1	1	1	1	1	1	1	1
2038	2169	2038-2169	1	0	1	1	1	1	1	1	1	1	1
2044	2186	2044-2186	1	1	1	1	1	1	1	1	1	1	1
2045	2957	2045-2957	1	0	1	1	1	1	1	1	1	1	1
2045	1004	2045-1004	1	1	1	1	1	1	1	1	1	1	1
2045	1835	2045-1835	1	1	1	1	1	1	1	1	1	1	1
2054	1572	2054-1572	1	1	1	1	1	1	1	1	1	1	1
2054	4451	2054-4451	1	1	1	0	1	1	0	1	1	1	0
2057	1184	2057-1184	1	1	1	1	1	1	1	1	1	1	1
2057	3654	2057-3654	1	1	1	1	1	1	1	1	1	1	1
2057	2290	2057-2290	1	1	1	1	1	1	1	1	1	1	1
2057	2370	2057-2370	1	1	1	1	0	1	1	1	1	1	1
2057	589	2057-589	1	1	1	1	1	0	1	1	1	1	1
2062	3171	2062-3171	1	1	1	1	1	1	1	1	1	1	1
2062	1508	2062-1508	1	1	1	1	1	1	1	1	1	1	1
2070	2695	2070-2695	1	1	1	1	0	1	1	1	1	1	1
2074	1526	2074-1526	1	0	0	1	1	1	1	1	1	1	1
2079	3759	2079-3759	1	1	0	1	1	0	1	0	0	1	1
2083	358	2083-358	1	1	1	1	1	1	1	1	1	1	1
2083	624	2083-624	1	1	1	1	1	1	1	1	1	1	1
2083	229	2083-229	1	1	1	1	1	1	1	1	1	1	1
2083	3143	2083-3143	1	1	1	1	1	1	1	1	1	1	1
2083	3007	2083-3007	1	1	1	1	1	1	1	1	1	1	1
2083	398	2083-398	1	1	1	1	1	1	1	1	1	1	1
2083	363	2083-363	1	1	1	1	1	1	1	1	1	1	1
2083	2681	2083-2681	1	1	1	1	1	1	1	1	1	1	1
2083	2025	2083-2025	1	1	1	1	1	1	1	1	1	1	1
2084	2695	2084-2695	1	1	1	1	0	1	1	1	1	1	1
2084	3767	2084-3767	1	0	1	1	1	1	1	1	1	1	1
2090	2070	2090-2070	1	1	1	1	1	1	1	1	1	1	1
2095	4451	2095-4451	1	1	1	0	1	1	0	1	1	1	0
2097	1011	2097-1011	1	1	1	1	1	1	1	1	1	1	1
2097	1462	2097-1462	1	1	1	1	1	1	1	1	1	1	1
2097	228	2097-228	1	1	1	1	1	1	1	1	1	1	1
2097	2344	2097-2344	1	1	1	1	1	1	1	1	1	1	1
2097	452	2097-452	1	1	1	1	1	1	1	1	1	1	1
2097	623	2097-623	1	1	1	1	1	1	1	1	1	1	1
2097	2512	2097-2512	1	1	1	1	1	1	1	1	1	1	1
2097	1436	2097-1436	1	1	1	1	1	1	1	1	1	1	1
2098	1199	2098-1199	1	1	1	1	1	1	1	1	1	1	1
2100	3214	2100-3214	1	1	1	1	1	1	1	1	1	1	1
2106	2396	2106-2396	1	1	1	1	1	1	1	1	1	1	1
2110	1464	2110-1464	1	1	1	1	1	1	1	1	1	1	1
2110	2817	2110-2817	1	1	1	1	1	1	1	1	1	1	1
2114	1322	2114-1322	1	1	1	1	1	1	1	1	1	1	1
2114	3202	2114-3202	1	1	1	1	1	1	1	1	1	1	1
2114	420	2114-420	1	1	1	1	1	1	1	1	1	1	1
2117	2776	2117-2776	1	1	1	1	1	1	1	1	1	1	1
2117	2817	2117-2817	1	1	1	1	1	1	1	1	1	1	1
2118	3831	2118-3831	1	0	1	1	0	1	1	1	1	1	1
2135	2497	2135-2497	1	1	1	1	1	1	1	1	1	1	1
2135	3655	2135-3655	1	1	1	1	1	1	1	1	1	1	1
2137	2567	2137-2567	1	1	1	1	1	1	1	1	1	1	1
2142	968	2142-968	1	1	1	1	1	1	1	1	1	1	1
2146	3754	2146-3754	1	1	1	1	1	1	1	1	1	1	1
2147	614	2147-614	1	1	1	1	1	1	1	1	1	1	1
2151	3171	2151-3171	1	1	1	1	1	1	1	1	1	1	1
2151	4168	2151-4168	1	1	1	1	1	1	1	1	1	1	1
2156	1959	2156-1959	1	1	1	1	1	1	1	1	1	1	1
2160	980	2160-980	1	1	1	1	1	1	1	1	1	1	1
2165	3295	2165-3295	1	1	1	0	1	1	1	1	1	1	1
2169	156	2169-156	1	0	1	1	1	1	1	1	1	1	1
2177	997	2177-997	1	1	1	1	1	1	1	1	1	1	1
2197	4413	2197-4413	1	1	1	1	1	1	1	1	1	1	1
2197	675	2197-675	1	1	1	1	1	1	1	1	1	1	1
2208	1732	2208-1732	0	1	1	1	0	1	1	1	1	1	1
2208	1831	2208-1831	1	0	1	1	1	1	1	1	1	1	1
2208	1514	2208-1514	0	1	1	1	0	0	1	0	1	1	1
2212	111	2212-111	1	1	1	1	1	1	1	1	1	1	1
2219	2233	2219-2233	1	1	1	1	1	1	1	1	1	1	1
2227	883	2227-883	1	1	1	1	1	1	1	1	1	1	1
2235	1789	2235-1789	1	1	1	1	1	1	1	1	1	1	1
2241	3999	2241-3999	1	1	1	1	1	1	1	1	1	1	1
2249	1220	2249-1220	1	1	1	1	1	1	1	1	1	1	1
2253	1207	2253-1207	1	1	1	1	1	1	1	1	1	1	1
2253	1024	2253-1024	1	1	1	1	1	1	1	1	1	1	1
2262	3730	2262-3730	1	1	1	1	1	1	1	1	1	1	1
2271	3536	2271-3536	1	1	1	0	1	1	0	1	1	1	0
2271	1255	2271-1255	1	1	1	0	1	1	0	1	1	1	0
2271	1913	2271-1913	1	1	0	0	1	1	0	1	1	1	0
2276	1265	2276-1265	1	1	1	1	1	1	1	1	1	1	1
2283	1079	2283-1079	1	1	1	1	1	1	1	1	1	1	1
2287	1071	2287-1071	1	1	1	1	1	1	1	1	1	1	0
2290	2843	2290-2843	0	1	1	1	1	1	1	1	1	1	1
2290	2026	2290-2026	1	1	1	1	1	1	1	1	1	1	1
2307	790	2307-790	1	1	1	1	1	1	1	1	1	1	1
2307	3226	2307-3226	1	1	1	1	1	1	1	1	1	1	1
2307	539	2307-539	1	1	1	1	1	1	1	1	1	1	1
2307	2546	2307-2546	1	1	1	1	0	1	1	1	1	1	1
2307	3649	2307-3649	1	1	1	1	1	1	1	1	1	1	1
2307	1697	2307-1697	1	1	1	1	1	1	1	1	1	1	1
2307	1115	2307-1115	1	1	1	1	1	1	1	1	1	1	1
2307	2583	2307-2583	1	1	1	1	1	1	1	1	1	1	1
2307	1620	2307-1620	1	1	1	1	1	1	1	1	1	1	1
2307	1865	2307-1865	1	1	1	1	1	1	1	1	1	1	1
2307	2144	2307-2144	1	1	1	0	1	1	1	1	1	1	1
2307	2512	2307-2512	1	1	1	1	1	1	1	1	1	1	1
2307	2074	2307-2074	1	1	1	1	1	1	1	1	1	1	1
2307	2476	2307-2476	1	1	1	1	1	1	1	1	1	1	1
2307	246	2307-246	1	1	1	1	1	1	1	1	1	1	1
2307	1537	2307-1537	0	1	1	0	0	1	1	1	1	1	1
2307	3544	2307-3544	0	1	0	1	0	0	1	0	0	1	1
2307	4477	2307-4477	1	1	0	1	1	0	1	0	0	1	1
2310	2976	2310-2976	0	0	1	1	1	0	1	1	0	1	0
2310	532	2310-532	0	0	1	1	1	0	1	1	0	1	0
2310	2045	2310-2045	0	0	1	1	1	0	1	1	0	1	0
2310	479	2310-479	0	0	1	1	1	0	1	1	0	1	0
2310	4146	2310-4146	0	0	1	1	1	0	1	1	0	1	0
2310	729	2310-729	0	0	1	1	1	0	1	1	0	1	0
2310	581	2310-581	0	0	1	1	1	0	1	1	0	1	0
2310	230	2310-230	0	0	1	1	1	0	1	1	0	1	0
2310	261	2310-261	0	0	1	1	1	0	1	1	0	1	0
2310	4037	2310-4037	0	0	1	1	1	0	1	1	0	1	0
2310	220	2310-220	0	0	1	1	1	0	1	1	0	1	0
2310	2843	2310-2843	0	0	1	1	1	0	1	1	0	1	0
2310	298	2310-298	0	0	1	1	1	0	1	1	0	1	0
2310	3010	2310-3010	0	0	1	1	1	0	1	1	0	1	0
2310	3290	2310-3290	0	0	1	1	1	0	1	1	0	1	0
2310	1095	2310-1095	0	0	1	1	1	0	1	1	0	1	0
2310	1831	2310-1831	0	0	1	1	1	0	1	1	0	1	0
2310	1750	2310-1750	0	0	1	1	1	0	1	1	0	1	0
2310	2403	2310-2403	0	0	1	1	1	0	1	1	0	1	0
2310	2396	2310-2396	0	0	1	1	1	0	1	1	0	1	0
2310	536	2310-536	0	0	1	1	1	0	1	1	0	1	0
2310	442	2310-442	0	0	1	1	1	0	1	1	0	1	0
2310	3628	2310-3628	0	0	1	1	1	0	1	1	0	1	0
2310	227	2310-227	0	0	1	1	1	0	1	1	0	1	0
2310	1618	2310-1618	0	0	1	1	1	0	1	1	0	1	0
2310	1344	2310-1344	0	0	1	1	1	0	1	1	0	1	0
2310	2929	2310-2929	0	0	1	1	1	0	1	1	0	1	0
2310	71	2310-71	0	0	1	1	1	0	1	1	0	1	0
2310	3417	2310-3417	0	0	1	1	1	0	1	1	0	1	0
2310	2791	2310-2791	0	0	1	1	1	0	1	1	0	1	0
2310	2198	2310-2198	0	0	1	1	1	0	1	1	0	1	0
2310	3078	2310-3078	0	0	1	1	1	0	1	1	0	1	0
2310	113	2310-113	0	0	1	1	0	0	1	1	0	1	0
2310	1079	2310-1079	0	0	1	1	1	0	1	1	0	1	0
2310	2534	2310-2534	0	0	1	1	1	0	1	1	0	1	0
2310	3620	2310-3620	0	0	1	1	1	0	1	1	0	1	0
2310	4014	2310-4014	0	0	0	1	1	0	1	1	0	1	0
2312	1831	2312-1831	1	0	1	1	1	1	1	1	1	1	1
2312	1667	2312-1667	1	1	1	1	1	1	1	1	1	1	1
2313	143	2313-143	1	1	1	1	1	1	1	1	1	1	1
2319	3921	2319-3921	1	0	1	1	1	1	1	1	1	1	1
2319	3220	2319-3220	1	1	1	1	1	1	1	1	1	1	1
2319	3396	2319-3396	1	1	1	1	1	1	1	1	1	1	1
2319	2732	2319-2732	1	1	1	1	1	1	1	1	1	1	1
2319	1513	2319-1513	1	1	1	1	1	1	1	1	1	1	1
2319	4451	2319-4451	1	1	1	0	1	1	0	1	1	1	0
2319	3123	2319-3123	1	1	1	1	1	1	1	1	1	1	1
2319	3464	2319-3464	1	1	1	1	1	1	1	1	1	1	1
2324	2481	2324-2481	1	1	1	1	1	1	1	1	1	1	1
2326	1334	2326-1334	1	1	1	1	1	1	1	1	1	1	1
2328	3465	2328-3465	1	1	1	1	1	1	1	1	1	1	1
2328	3171	2328-3171	1	1	1	1	1	1	1	1	1	1	1
2328	1786	2328-1786	1	1	1	1	1	1	1	1	1	1	1
2328	3946	2328-3946	1	1	1	1	1	1	1	1	1	1	1
2338	2793	2338-2793	1	1	1	1	1	1	1	1	1	1	1
2342	1035	2342-1035	1	1	1	1	1	1	1	1	1	1	1
2348	1024	2348-1024	1	1	1	1	1	1	1	1	1	1	1
2349	1656	2349-1656	1	1	1	1	1	1	1	1	1	1	1
2349	2165	2349-2165	1	1	1	1	1	1	1	1	1	1	1
2356	3308	2356-3308	1	1	1	1	1	1	1	1	1	1	1
2356	2085	2356-2085	1	1	1	1	1	1	1	1	1	1	1
2365	2632	2365-2632	1	1	1	1	1	1	1	1	1	1	1
2367	2356	2367-2356	1	1	1	1	1	1	1	1	1	1	1
2370	3909	2370-3909	1	1	1	1	0	1	1	1	1	1	1
2370	3060	2370-3060	1	1	1	1	0	1	1	1	1	1	1
2373	1831	2373-1831	1	0	1	1	1	1	1	1	1	1	1
2375	2857	2375-2857	1	1	1	0	1	1	1	1	1	1	1
2375	1831	2375-1831	1	0	1	1	1	1	1	1	1	1	1
2375	227	2375-227	1	1	1	1	1	1	1	1	1	1	1
2375	2283	2375-2283	1	1	1	1	1	1	1	1	1	1	1
2375	2484	2375-2484	1	1	1	1	1	1	1	1	1	1	1
2383	1114	2383-1114	1	1	1	1	1	1	1	1	1	1	1
2387	2695	2387-2695	1	1	1	1	0	1	1	1	1	1	1
2401	1967	2401-1967	1	1	1	1	1	1	1	1	1	1	1
2401	1880	2401-1880	1	1	1	1	1	1	1	1	1	1	1
2403	3654	2403-3654	1	1	1	1	1	1	1	1	1	1	1
2403	2034	2403-2034	1	1	1	1	1	1	1	1	1	1	1
2403	3570	2403-3570	1	1	1	1	1	1	1	1	1	1	1
2403	2290	2403-2290	1	1	1	1	1	1	1	1	1	1	1
2408	3219	2408-3219	1	1	1	1	1	1	1	1	1	1	1
2408	1032	2408-1032	1	1	1	1	1	1	1	1	1	1	1
2413	602	2413-602	1	1	1	1	1	1	1	1	1	1	1
2413	1491	2413-1491	1	1	1	0	1	1	1	1	1	1	1
2413	3599	2413-3599	1	0	1	0	1	1	1	1	1	1	1
2414	1729	2414-1729	1	1	1	1	1	1	1	1	1	1	1
2414	2054	2414-2054	1	1	1	1	1	1	1	1	1	1	1
2423	479	2423-479	1	1	1	1	1	1	1	1	1	1	1
2430	3171	2430-3171	1	1	1	1	1	1	1	1	1	1	1
2430	3570	2430-3570	1	1	1	1	1	1	1	1	1	1	1
2430	3375	2430-3375	1	1	1	1	1	1	1	1	1	1	1
2430	989	2430-989	1	1	1	1	1	1	1	1	1	1	1
2431	2080	2431-2080	1	1	1	1	1	1	1	1	1	1	1
2437	1884	2437-1884	1	0	1	1	1	1	1	1	1	1	1
2438	290	2438-290	1	1	1	1	1	1	1	1	1	1	1
2438	559	2438-559	1	1	1	1	1	1	1	1	1	1	1
2440	1517	2440-1517	1	1	1	1	1	1	1	1	1	1	1
2443	222	2443-222	1	1	1	1	1	1	1	1	1	1	1
2443	1520	2443-1520	1	1	1	1	1	1	1	1	1	1	1
2445	1880	2445-1880	1	1	1	1	1	1	1	1	1	1	1
2447	155	2447-155	1	1	1	1	1	1	1	1	1	1	1
2449	3171	2449-3171	1	1	1	1	1	1	1	1	1	1	1
2449	1158	2449-1158	1	1	1	1	1	1	1	1	1	1	1
2465	3646	2465-3646	0	1	1	1	1	1	1	1	1	1	1
2470	3935	2470-3935	1	0	1	1	1	1	1	1	1	1	1
2472	1175	2472-1175	1	1	1	0	1	1	1	1	1	1	1
2476	1620	2476-1620	1	1	1	1	1	1	1	1	1	1	1
2476	401	2476-401	1	1	1	1	1	1	1	1	1	1	1
2480	1283	2480-1283	1	1	1	1	1	1	1	1	1	1	1
2480	424	2480-424	1	1	1	1	1	1	1	1	1	1	1
2481	64	2481-64	1	1	1	1	1	1	1	1	1	1	1
2481	1196	2481-1196	1	1	1	1	1	1	1	1	1	1	1
2481	4385	2481-4385	1	1	1	1	1	1	1	1	1	1	1
2481	3222	2481-3222	1	1	1	1	1	1	1	1	1	1	1
2481	2283	2481-2283	1	1	1	1	1	1	1	1	1	1	1
2481	559	2481-559	1	1	1	1	1	1	1	1	1	1	1
2481	67	2481-67	1	1	1	1	1	1	1	1	1	1	1
2483	3646	2483-3646	0	1	1	1	1	1	1	1	1	1	1
2483	1273	2483-1273	1	1	1	1	1	1	1	1	1	1	1
2483	623	2483-623	1	1	1	1	1	1	1	1	1	1	1
2484	261	2484-261	1	1	1	1	1	1	1	1	1	1	1
2484	3152	2484-3152	1	1	1	1	0	1	1	1	1	1	1
2484	331	2484-331	1	1	1	1	1	1	1	1	1	1	1
2484	2125	2484-2125	1	1	1	1	1	1	1	1	1	1	1
2484	807	2484-807	1	1	1	1	0	1	1	1	1	1	1
2484	2465	2484-2465	1	1	1	1	1	1	1	1	1	1	1
2484	913	2484-913	1	1	1	1	1	1	1	1	1	1	1
2484	4014	2484-4014	0	1	0	1	1	1	1	1	1	1	1
2484	3509	2484-3509	1	1	1	1	1	1	1	1	1	1	1
2484	1529	2484-1529	1	1	1	1	1	1	1	1	1	1	1
2484	2198	2484-2198	1	1	1	1	1	1	1	1	1	1	1
2484	1741	2484-1741	1	1	1	1	0	1	1	1	1	1	1
2484	1204	2484-1204	1	1	1	1	1	1	1	1	1	1	1
2484	1035	2484-1035	1	1	1	1	1	1	1	1	1	1	1
2493	298	2493-298	0	1	1	1	1	1	1	1	1	1	1
2493	814	2493-814	0	1	1	1	1	1	1	1	1	1	1
2509	2693	2509-2693	1	1	1	1	1	1	1	1	1	1	1
2510	2695	2510-2695	1	1	1	1	0	0	1	1	1	1	1
2512	3276	2512-3276	1	1	1	1	1	1	1	1	1	1	1
2512	2080	2512-2080	1	1	1	1	1	1	1	1	1	1	1
2512	2344	2512-2344	1	1	1	1	1	1	1	1	1	1	1
2512	126	2512-126	1	1	1	1	1	1	1	1	1	1	1
2512	1436	2512-1436	1	1	1	1	1	1	1	1	1	1	1
2521	2540	2521-2540	1	1	1	1	1	1	1	1	1	1	1
2521	1517	2521-1517	1	1	1	1	1	1	1	1	1	1	1
2521	1032	2521-1032	1	1	1	1	1	1	1	1	1	1	1
2524	3085	2524-3085	1	1	1	1	1	1	1	1	1	1	1
2524	4301	2524-4301	1	1	1	0	1	0	1	1	1	1	1
2525	3557	2525-3557	1	1	1	1	1	1	1	1	1	1	1
2525	1694	2525-1694	1	1	1	1	1	1	1	1	1	1	1
2528	2983	2528-2983	1	1	1	1	1	1	1	1	1	1	1
2528	281	2528-281	1	1	1	1	1	1	1	1	1	1	1
2534	2403	2534-2403	1	1	1	1	1	1	1	1	1	1	1
2534	517	2534-517	1	1	1	1	1	1	1	1	1	1	1
2534	2695	2534-2695	1	1	1	1	0	1	1	1	1	1	1
2534	2118	2534-2118	1	1	1	1	1	1	1	1	1	1	1
2534	2000	2534-2000	1	1	1	1	1	1	1	1	1	1	1
2534	424	2534-424	1	1	1	1	1	1	1	1	1	1	1
2536	1390	2536-1390	1	1	1	1	1	1	1	1	1	1	1
2536	2549	2536-2549	1	1	1	1	1	1	1	1	1	1	1
2540	3422	2540-3422	1	1	1	1	1	1	1	1	1	1	1
2540	1517	2540-1517	1	1	1	1	1	1	1	1	1	1	1
2546	2476	2546-2476	1	1	1	1	0	1	1	1	1	1	1
2549	2180	2549-2180	1	1	1	1	1	1	1	1	1	1	1
2559	2044	2559-2044	1	1	1	1	1	1	1	1	1	1	1
2559	2186	2559-2186	1	1	1	1	1	1	1	1	1	1	1
2567	561	2567-561	1	1	1	1	1	1	1	1	1	1	1
2567	1937	2567-1937	1	1	1	1	1	1	1	1	1	1	1
2567	2290	2567-2290	1	1	1	1	1	1	1	1	1	1	1
2573	3171	2573-3171	1	1	1	1	1	1	1	1	1	1	1
2576	290	2576-290	1	1	1	1	1	1	1	1	1	1	1
2578	832	2578-832	1	1	1	1	1	1	1	1	1	1	1
2582	1660	2582-1660	1	1	1	1	1	1	1	1	1	1	1
2582	27	2582-27	1	1	1	1	1	1	1	1	1	1	1
2588	1831	2588-1831	1	0	1	1	1	1	1	1	1	1	1
2595	2695	2595-2695	1	1	1	1	0	1	1	1	1	1	1
2601	3343	2601-3343	1	1	1	1	1	1	1	1	1	1	1
2601	2818	2601-2818	1	1	1	1	1	1	1	1	1	1	1
2601	3171	2601-3171	1	1	1	1	1	1	1	1	1	1	1
2601	2857	2601-2857	1	1	1	0	1	1	1	1	1	1	1
2601	1697	2601-1697	1	1	1	1	1	1	1	1	1	1	1
2601	1273	2601-1273	1	1	1	1	1	1	1	1	1	1	1
2601	2583	2601-2583	1	1	1	1	1	1	1	1	1	1	1
2601	3479	2601-3479	1	1	1	0	1	1	1	1	1	1	1
2601	2750	2601-2750	0	1	1	1	1	1	1	1	1	1	1
2601	2419	2601-2419	1	1	1	1	1	1	1	1	1	1	1
2601	424	2601-424	1	1	1	1	1	1	1	1	1	1	1
2611	1011	2611-1011	1	1	1	1	1	1	1	1	1	1	1
2611	2062	2611-2062	1	1	1	1	1	1	1	1	1	1	1
2611	3123	2611-3123	1	1	1	1	1	1	1	1	1	1	1
2611	345	2611-345	1	1	1	1	1	1	1	1	1	1	1
2611	1508	2611-1508	1	1	1	1	1	1	1	1	1	1	1
2611	1217	2611-1217	0	1	1	1	1	0	1	1	1	1	1
2632	1267	2632-1267	1	1	1	1	1	1	1	1	1	1	1
2632	2356	2632-2356	1	1	1	1	1	1	1	1	1	1	1
2632	883	2632-883	1	1	1	1	1	1	1	1	1	1	1
2634	2909	2634-2909	1	1	1	1	1	1	1	1	1	1	1
2646	291	2646-291	1	1	1	1	1	1	1	1	1	1	1
2646	2693	2646-2693	1	1	1	1	1	1	1	1	1	1	1
2646	1770	2646-1770	1	1	1	1	1	1	1	1	1	1	1
2652	3536	2652-3536	1	1	1	1	1	1	1	1	1	1	1
2652	2695	2652-2695	1	1	1	1	0	1	1	1	1	1	1
2658	3417	2658-3417	1	1	1	1	1	1	1	1	1	1	1
2658	1037	2658-1037	1	1	1	1	1	1	1	1	1	1	1
2666	2843	2666-2843	0	1	1	1	1	1	1	1	1	1	1
2666	2909	2666-2909	1	1	1	1	1	1	1	1	1	1	1
2668	1412	2668-1412	1	1	1	1	1	1	1	1	1	1	1
2668	1656	2668-1656	1	1	1	1	1	1	1	1	1	1	1
2668	703	2668-703	1	1	1	1	1	1	1	1	1	1	1
2668	3288	2668-3288	1	1	1	1	1	1	1	1	1	1	1
2668	796	2668-796	1	1	1	1	1	1	1	1	1	1	1
2668	678	2668-678	1	1	1	1	1	1	1	1	1	1	1
2668	692	2668-692	1	1	1	1	1	1	1	1	1	1	1
2668	3295	2668-3295	1	1	1	0	1	1	1	1	1	1	1
2668	3697	2668-3697	1	1	1	1	1	1	1	1	1	1	1
2672	2695	2672-2695	1	1	1	1	0	1	1	1	1	1	1
2672	4451	2672-4451	1	1	1	0	1	1	0	1	1	1	0
2681	3143	2681-3143	1	1	1	1	1	1	1	1	1	1	1
2681	3007	2681-3007	1	1	1	1	1	1	1	1	1	1	1
2688	2693	2688-2693	1	1	1	1	1	1	1	1	1	1	1
2688	4451	2688-4451	1	1	1	0	1	1	0	1	1	1	0
2691	467	2691-467	1	1	1	1	1	1	1	1	1	1	1
2691	2370	2691-2370	1	1	1	1	0	1	1	1	1	1	1
2693	2333	2693-2333	1	1	1	1	1	1	1	1	1	1	1
2693	1706	2693-1706	1	1	0	1	1	0	1	0	0	1	1
2695	564	2695-564	1	1	1	1	0	1	1	1	1	1	1
2697	4070	2697-4070	1	1	1	1	1	1	1	1	1	1	1
2700	804	2700-804	1	1	1	1	1	1	1	1	1	1	1
2700	2695	2700-2695	1	1	1	1	0	1	1	1	1	1	1
2700	4451	2700-4451	1	1	1	0	1	1	0	1	1	1	0
2711	2537	2711-2537	1	1	1	1	1	1	1	1	1	1	1
2722	2601	2722-2601	1	1	1	1	1	1	1	1	1	1	1
2724	1820	2724-1820	1	1	1	1	0	1	1	1	1	1	1
2731	331	2731-331	1	1	1	1	1	1	1	1	1	1	1
2732	3396	2732-3396	1	1	1	1	1	1	1	1	1	1	1
2732	1476	2732-1476	1	1	1	0	1	1	1	1	1	1	1
2740	1768	2740-1768	1	1	1	1	1	1	1	1	1	1	1
2740	126	2740-126	1	1	1	1	1	1	1	1	1	1	1
2740	170	2740-170	1	1	1	1	1	1	1	1	1	1	1
2740	3489	2740-3489	1	1	1	1	1	1	1	1	1	1	1
2742	4269	2742-4269	0	0	0	0	1	0	0	1	0	1	1
2743	2290	2743-2290	1	1	1	1	1	1	1	1	1	1	1
2749	1959	2749-1959	1	1	1	1	1	1	1	1	1	1	1
2749	1004	2749-1004	1	1	1	1	1	1	1	1	1	1	1
2749	2695	2749-2695	1	1	1	1	0	1	1	1	1	1	1
2753	3646	2753-3646	0	1	1	1	1	1	1	1	1	1	1
2754	1616	2754-1616	1	1	1	1	1	1	1	1	1	1	1
2754	3799	2754-3799	1	1	1	1	1	1	1	1	1	1	1
2755	2695	2755-2695	1	1	1	1	0	1	1	1	1	1	1
2755	970	2755-970	1	1	1	1	1	1	1	1	1	1	1
2762	4451	2762-4451	1	1	1	0	1	1	0	1	1	1	0
2767	3646	2767-3646	0	1	1	1	1	1	1	1	1	1	1
2767	1011	2767-1011	1	1	1	1	1	1	1	1	1	1	1
2776	3171	2776-3171	1	1	1	1	1	1	1	1	1	1	1
2776	894	2776-894	1	1	1	1	1	1	1	1	1	1	1
2776	1758	2776-1758	1	1	1	1	1	1	1	1	1	1	1
2776	2956	2776-2956	1	1	1	1	1	1	1	1	1	1	1
2784	2116	2784-2116	1	1	1	1	1	1	1	1	1	1	1
2791	290	2791-290	1	1	1	1	1	1	1	1	1	1	1
2795	3730	2795-3730	1	1	1	1	1	1	1	1	1	1	1
2795	3219	2795-3219	1	1	1	1	1	1	1	1	1	1	1
2795	1571	2795-1571	1	1	1	1	1	1	1	1	1	1	1
2795	1220	2795-1220	1	1	1	1	1	1	1	1	1	1	1
2795	2283	2795-2283	1	1	1	1	1	1	1	1	1	1	1
2795	357	2795-357	1	1	1	1	1	1	1	1	1	1	1
2799	2370	2799-2370	1	1	1	1	0	1	1	1	1	1	1
2803	3746	2803-3746	1	1	1	1	1	1	1	1	1	1	1
2803	2383	2803-2383	1	1	1	1	1	1	1	1	1	1	1
2804	2695	2804-2695	1	1	1	1	0	1	1	1	1	1	1
2812	2695	2812-2695	1	1	1	1	0	1	1	1	1	1	1
2812	2666	2812-2666	1	1	1	1	1	1	1	1	1	1	1
2812	3747	2812-3747	1	1	1	1	1	1	1	1	1	1	1
2816	2233	2816-2233	1	1	1	1	1	1	1	1	1	1	1
2818	3343	2818-3343	1	1	1	1	1	1	1	1	1	1	1
2818	3171	2818-3171	1	1	1	1	1	1	1	1	1	1	1
2825	3370	2825-3370	1	1	1	1	1	1	1	1	1	1	1
2832	1741	2832-1741	1	1	1	1	0	1	1	1	1	1	1
2832	880	2832-880	1	1	1	1	0	1	1	1	1	1	1
2833	433	2833-433	1	1	1	0	1	1	1	1	1	1	1
2848	642	2848-642	1	1	1	0	1	1	1	1	1	1	1
2863	3436	2863-3436	1	1	1	1	1	1	1	1	1	1	1
2863	2959	2863-2959	1	1	1	1	1	1	1	1	1	1	1
2863	2233	2863-2233	1	1	1	1	1	1	1	1	1	1	1
2866	212	2866-212	1	1	1	1	1	1	1	1	1	1	1
2866	2000	2866-2000	1	1	1	1	1	1	1	1	1	1	1
2867	2570	2867-2570	1	1	1	1	1	1	1	1	1	1	1
2873	2370	2873-2370	1	1	1	1	0	1	1	1	1	1	1
2877	2480	2877-2480	1	1	1	1	1	1	1	1	1	1	1
2884	3646	2884-3646	0	1	1	1	1	1	1	1	1	1	1
2884	1743	2884-1743	1	1	1	1	1	1	1	1	1	1	1
2887	3171	2887-3171	1	1	1	1	1	1	1	1	1	1	1
2887	3638	2887-3638	1	1	1	1	1	1	1	1	1	1	1
2890	3987	2890-3987	1	1	1	1	1	1	1	1	1	1	1
2902	678	2902-678	1	1	1	1	1	1	1	1	1	1	1
2903	3171	2903-3171	1	1	1	1	0	1	1	1	1	1	1
2913	1011	2913-1011	1	1	1	1	1	1	1	1	1	1	1
2913	2521	2913-2521	1	1	1	1	1	1	1	1	1	1	1
2926	48	2926-48	1	1	1	0	1	1	1	1	1	1	1
2926	1095	2926-1095	1	1	1	0	1	1	1	1	1	1	1
2926	4451	2926-4451	1	1	1	0	1	1	0	1	1	1	0
2926	2000	2926-2000	1	1	1	0	1	1	1	1	1	1	1
2929	1192	2929-1192	1	1	1	1	1	1	1	1	1	1	1
2929	1758	2929-1758	1	1	1	1	1	1	1	1	1	1	1
2936	1329	2936-1329	1	1	1	1	1	1	1	1	1	1	1
2940	3822	2940-3822	0	1	1	1	1	1	1	1	1	1	1
2940	3872	2940-3872	0	1	1	1	1	1	1	1	1	1	1
2953	2137	2953-2137	1	1	1	0	1	1	1	1	1	1	1
2956	1831	2956-1831	1	0	1	1	1	1	1	1	1	1	1
2956	894	2956-894	1	1	1	1	1	1	1	1	1	1	1
2957	2672	2957-2672	1	0	1	1	1	1	1	1	1	1	1
2957	2040	2957-2040	1	0	1	1	1	1	1	1	1	1	1
2957	1192	2957-1192	1	0	1	1	1	1	1	1	1	1	1
2957	1831	2957-1831	1	0	1	1	1	1	1	1	1	1	1
2957	2614	2957-2614	1	0	1	1	1	1	1	1	1	1	1
2957	874	2957-874	1	0	1	1	0	1	1	1	1	1	1
2957	3309	2957-3309	1	0	1	1	1	1	1	1	1	1	1
2957	1587	2957-1587	1	0	1	1	1	1	1	1	1	1	1
2957	753	2957-753	1	0	1	1	1	1	1	1	1	1	1
2957	2795	2957-2795	1	0	1	1	1	1	1	1	1	1	1
2957	1513	2957-1513	1	0	1	1	1	1	1	1	1	1	1
2957	33	2957-33	0	0	1	1	1	1	1	1	1	1	1
2957	131	2957-131	1	0	1	1	1	1	1	1	1	1	1
2957	1035	2957-1035	1	0	1	1	1	1	1	1	1	1	1
2957	732	2957-732	1	0	1	1	1	1	1	1	1	1	1
2957	2652	2957-2652	1	0	1	1	1	1	1	1	1	1	1
2959	3436	2959-3436	1	1	1	1	1	1	1	1	1	1	1
2959	2233	2959-2233	1	1	1	1	1	1	1	1	1	1	1
2959	1273	2959-1273	1	1	1	1	1	1	1	1	1	1	1
2959	1705	2959-1705	1	1	1	1	1	1	1	1	1	1	1
2959	2816	2959-2816	1	1	1	1	1	1	1	1	1	1	1
2959	3020	2959-3020	1	1	1	1	1	1	1	1	1	1	1
2972	3956	2972-3956	1	1	1	1	1	1	1	1	1	1	1
2973	1493	2973-1493	1	1	1	1	1	1	1	1	1	1	1
2973	2447	2973-2447	1	1	1	1	1	1	1	1	1	1	1
2976	2957	2976-2957	1	0	1	1	1	1	1	1	1	1	1
2976	970	2976-970	1	1	1	1	1	1	1	1	1	1	1
2976	358	2976-358	1	1	1	1	1	1	1	1	1	1	1
2976	2290	2976-2290	1	1	1	1	1	1	1	1	1	1	1
2977	3222	2977-3222	1	1	1	1	1	1	1	1	1	1	1
2983	3171	2983-3171	1	1	1	1	1	1	1	1	1	1	1
2985	3071	2985-3071	1	1	1	1	1	1	1	1	1	1	1
2988	3631	2988-3631	1	1	1	0	1	1	1	1	1	1	1
2993	3881	2993-3881	1	1	1	1	1	1	1	1	1	1	1
2998	1831	2998-1831	1	0	1	1	1	1	1	1	1	1	1
2998	3312	2998-3312	1	1	0	1	1	0	1	0	0	1	1
3007	3143	3007-3143	1	1	1	1	1	1	1	1	1	1	1
3008	3201	3008-3201	1	0	0	1	1	0	1	0	0	1	1
3010	1098	3010-1098	1	1	1	1	1	1	1	1	1	1	1
3010	657	3010-657	0	1	1	1	1	1	1	1	1	1	1
3010	1601	3010-1601	1	1	1	1	1	1	1	1	1	1	1
3012	429	3012-429	1	1	1	1	1	1	1	1	1	1	1
3013	864	3013-864	1	1	1	1	1	1	1	1	1	1	1
3013	2135	3013-2135	1	1	1	1	1	1	1	1	1	1	1
3017	1011	3017-1011	1	1	1	1	1	1	1	1	1	1	1
3017	3730	3017-3730	1	1	1	1	1	1	1	1	1	1	1
3017	2812	3017-2812	1	1	1	1	1	1	1	1	1	1	1
3017	2795	3017-2795	1	1	1	1	1	1	1	1	1	1	1
3017	1259	3017-1259	1	1	1	1	1	1	1	1	1	1	1
3017	613	3017-613	1	0	1	1	1	1	1	1	1	1	1
3017	1046	3017-1046	1	1	1	1	1	1	1	1	1	1	1
3020	3436	3020-3436	1	1	1	1	1	1	1	1	1	1	1
3020	2233	3020-2233	1	1	1	1	1	1	1	1	1	1	1
3027	1950	3027-1950	1	1	1	1	1	1	1	1	1	1	1
3031	3288	3031-3288	1	1	1	1	1	1	1	1	1	1	1
3031	1035	3031-1035	1	1	1	1	1	1	1	1	1	1	1
3041	952	3041-952	1	1	1	1	1	1	1	1	1	1	1
3041	2356	3041-2356	1	1	1	1	1	1	1	1	1	1	1
3043	2695	3043-2695	1	1	1	1	0	1	1	1	1	1	1
3056	111	3056-111	1	1	1	1	1	1	1	1	1	1	1
3070	3171	3070-3171	1	1	1	1	1	1	1	1	1	1	1
3070	2570	3070-2570	1	1	1	1	1	1	1	1	1	1	1
3070	2172	3070-2172	1	1	1	1	1	1	1	1	1	1	1
3071	3171	3071-3171	1	1	1	1	1	1	1	1	1	1	1
3071	1177	3071-1177	1	1	1	1	1	1	1	1	1	1	1
3072	3424	3072-3424	1	1	1	1	1	1	1	1	1	1	1
3078	2038	3078-2038	1	0	1	1	1	1	1	1	1	1	1
3079	3822	3079-3822	1	1	1	1	0	1	1	1	1	1	1
3079	65	3079-65	1	1	1	1	0	1	1	1	1	1	1
3079	3872	3079-3872	1	1	1	1	0	1	1	1	1	1	1
3079	2940	3079-2940	0	1	1	1	0	1	1	1	1	1	1
3080	3156	3080-3156	0	1	1	0	0	1	1	1	1	1	1
3085	3171	3085-3171	1	1	1	1	1	1	1	1	1	1	1
3085	2072	3085-2072	1	1	1	1	1	1	1	1	1	1	1
3089	3171	3089-3171	1	1	1	1	1	1	1	1	1	1	1
3089	3183	3089-3183	1	1	1	1	1	1	1	1	1	1	1
3093	328	3093-328	1	1	1	1	1	1	1	1	1	1	1
3093	64	3093-64	1	1	1	1	1	1	1	1	1	1	1
3100	2668	3100-2668	1	1	1	1	1	1	1	1	1	1	1
3100	93	3100-93	1	1	1	1	1	1	1	1	1	1	1
3100	224	3100-224	1	1	1	1	1	1	1	1	1	1	1
3109	2696	3109-2696	1	1	1	1	1	1	1	1	1	1	1
3113	1011	3113-1011	1	1	1	1	1	1	1	1	1	1	1
3113	1348	3113-1348	1	1	1	1	1	1	1	1	1	1	1
3113	3202	3113-3202	1	1	1	1	1	1	1	1	1	1	1
3113	2114	3113-2114	1	1	1	1	1	1	1	1	1	1	1
3113	543	3113-543	1	1	1	1	1	1	1	1	1	1	1
3114	2543	3114-2543	1	0	1	1	1	1	1	1	1	1	1
3123	2884	3123-2884	1	1	1	1	1	1	1	1	1	1	1
3123	3396	3123-3396	1	1	1	1	1	1	1	1	1	1	1
3123	1476	3123-1476	1	1	1	0	1	1	1	1	1	1	1
3123	3041	3123-3041	1	1	1	1	1	1	1	1	1	1	1
3123	75	3123-75	1	1	1	1	1	1	1	1	1	1	1
3123	2732	3123-2732	1	1	1	1	1	1	1	1	1	1	1
3123	1492	3123-1492	1	1	1	1	1	1	1	1	1	1	1
3123	33	3123-33	0	1	1	1	1	1	1	1	1	1	1
3123	345	3123-345	1	1	1	1	1	1	1	1	1	1	1
3123	3464	3123-3464	1	1	1	1	1	1	1	1	1	1	1
3123	1508	3123-1508	1	1	1	1	1	1	1	1	1	1	1
3123	2484	3123-2484	1	1	1	1	1	1	1	1	1	1	1
3136	531	3136-531	1	1	1	1	1	1	1	1	1	1	1
3136	1911	3136-1911	1	1	1	1	1	1	1	1	1	1	1
3138	65	3138-65	1	1	1	1	1	1	1	1	1	1	1
3141	3654	3141-3654	1	1	1	1	1	1	1	1	1	1	1
3141	4163	3141-4163	1	1	1	1	1	1	1	1	1	1	1
3148	2419	3148-2419	1	1	1	1	1	1	1	1	0	1	1
3152	561	3152-561	1	1	1	1	0	1	1	1	1	1	1
3153	3214	3153-3214	1	1	1	1	1	1	1	1	1	1	1
3156	614	3156-614	0	1	1	1	0	1	1	1	1	1	1
3156	800	3156-800	0	1	1	1	0	1	1	1	1	1	1
3159	1007	3159-1007	1	1	1	1	1	1	1	1	1	1	1
3161	1324	3161-1324	1	1	1	1	1	1	1	1	1	1	1
3161	112	3161-112	1	1	1	1	1	1	1	1	1	1	1
3165	3450	3165-3450	1	1	1	1	1	1	1	1	1	1	1
3171	2070	3171-2070	1	1	1	1	1	1	1	1	1	1	1
3171	2864	3171-2864	1	1	1	1	0	1	1	1	1	1	1
3171	3276	3171-3276	1	1	1	1	1	1	1	1	1	1	1
3171	3736	3171-3736	1	1	1	1	1	1	1	1	1	1	1
3171	2760	3171-2760	1	1	1	1	1	1	1	1	1	1	1
3171	1659	3171-1659	1	1	1	1	1	1	1	1	1	1	1
3171	1160	3171-1160	1	1	1	1	0	1	1	1	1	1	1
3171	1336	3171-1336	1	1	1	1	1	1	1	1	1	1	1
3171	2533	3171-2533	1	1	1	1	1	1	1	1	1	1	1
3171	913	3171-913	1	1	1	1	1	1	1	1	1	1	1
3171	1937	3171-1937	1	1	1	1	1	1	1	1	1	1	1
3171	189	3171-189	1	1	1	1	1	1	1	1	1	1	1
3171	3308	3171-3308	1	1	1	1	1	1	1	1	1	1	1
3171	859	3171-859	1	1	1	1	1	1	1	1	1	1	1
3171	3469	3171-3469	1	1	1	1	1	1	1	1	1	0	1
3171	1967	3171-1967	1	1	1	1	1	1	1	1	1	1	1
3171	3787	3171-3787	1	1	1	0	1	1	1	1	1	1	1
3171	3140	3171-3140	1	1	1	1	1	1	1	1	1	1	1
3171	1226	3171-1226	1	1	1	1	1	1	1	1	1	1	1
3171	240	3171-240	1	1	1	1	1	1	1	1	1	1	1
3171	3575	3171-3575	1	1	1	1	1	1	1	1	1	1	1
3171	1620	3171-1620	1	1	1	1	1	1	1	1	1	1	1
3171	3239	3171-3239	1	1	1	1	1	1	1	1	1	1	1
3171	1283	3171-1283	1	1	1	1	1	1	1	1	1	1	1
3171	2292	3171-2292	1	1	1	1	1	1	1	1	1	1	1
3171	2290	3171-2290	1	1	1	1	1	1	1	1	1	1	1
3171	3087	3171-3087	1	1	1	1	1	1	1	1	1	1	1
3171	250	3171-250	1	1	1	1	1	1	1	1	1	1	1
3171	624	3171-624	1	1	1	1	1	1	1	1	1	1	1
3171	1995	3171-1995	1	1	1	1	1	1	1	1	1	1	1
3171	3489	3171-3489	1	1	1	1	1	1	1	1	1	1	1
3171	3530	3171-3530	1	1	1	1	1	1	1	1	1	1	1
3171	41	3171-41	1	1	1	1	1	1	1	1	1	1	1
3171	3201	3171-3201	1	0	0	1	1	0	1	0	0	1	1
3173	310	3173-310	1	1	1	1	1	1	1	1	1	1	1
3174	1462	3174-1462	1	1	1	1	1	1	1	1	1	1	1
3174	3171	3174-3171	1	1	1	1	1	1	1	1	1	1	1
3174	1831	3174-1831	1	0	1	1	1	1	1	1	1	1	1
3174	2135	3174-2135	1	1	1	1	1	1	1	1	1	1	1
3188	2189	3188-2189	1	1	1	1	1	1	1	1	1	1	1
3188	68	3188-68	1	1	1	1	1	1	1	1	1	1	1
3194	3343	3194-3343	1	1	1	1	1	1	1	1	1	1	1
3194	2818	3194-2818	1	1	1	1	1	1	1	1	1	1	1
3194	2601	3194-2601	1	1	1	1	1	1	1	1	1	1	1
3194	1758	3194-1758	1	1	1	1	1	1	1	1	1	1	1
3194	3599	3194-3599	1	0	1	0	1	1	1	1	1	1	1
3202	1322	3202-1322	1	1	1	1	1	1	1	1	1	1	1
3202	420	3202-420	1	1	1	1	1	1	1	1	1	1	1
3205	2084	3205-2084	1	1	1	1	1	1	1	1	1	1	1
3207	300	3207-300	1	1	1	1	1	1	1	1	1	1	1
3208	962	3208-962	1	1	1	1	1	1	1	1	1	1	1
3214	1862	3214-1862	1	1	1	1	1	1	1	1	1	1	1
3214	1261	3214-1261	1	1	1	1	1	1	1	1	1	1	1
3216	993	3216-993	1	1	1	1	1	1	1	1	1	1	1
3216	3136	3216-3136	1	1	1	1	1	1	1	1	1	1	1
3216	1911	3216-1911	1	1	1	1	1	1	1	1	1	1	1
3217	1273	3217-1273	1	1	1	1	1	1	1	1	1	1	1
3217	4451	3217-4451	1	1	1	0	1	1	0	1	1	1	0
3217	2000	3217-2000	1	1	1	1	1	1	1	1	1	1	1
3220	1411	3220-1411	1	0	1	0	1	1	0	1	1	1	0
3222	4095	3222-4095	1	1	1	1	1	1	1	1	1	1	1
3238	3171	3238-3171	1	1	1	1	1	1	1	1	1	1	1
3241	2188	3241-2188	1	1	1	1	1	0	1	1	1	1	1
3242	1109	3242-1109	1	1	1	1	0	1	1	1	1	1	1
3242	1022	3242-1022	1	1	1	1	0	1	1	1	1	1	1
3242	386	3242-386	1	1	1	1	0	1	1	1	1	1	1
3242	1192	3242-1192	1	1	1	1	0	1	1	1	1	1	1
3242	132	3242-132	1	1	1	1	0	1	1	1	1	1	1
3242	586	3242-586	1	1	1	1	0	1	1	1	1	1	1
3242	391	3242-391	1	1	1	1	0	1	1	1	1	1	1
3242	1741	3242-1741	1	1	1	1	0	1	1	1	1	1	1
3243	3171	3243-3171	1	1	1	1	1	1	1	1	1	1	1
3248	316	3248-316	1	1	1	1	0	1	1	1	1	1	1
3248	14	3248-14	1	1	1	1	0	1	1	1	1	1	1
3248	970	3248-970	1	1	1	1	0	1	1	1	1	1	1
3248	3242	3248-3242	1	1	1	1	0	1	1	1	1	1	1
3248	2370	3248-2370	1	1	1	1	0	1	1	1	1	1	1
3248	3407	3248-3407	1	1	0	0	0	0	0	1	1	1	1
3259	103	3259-103	1	1	1	0	1	1	1	1	1	1	1
3259	787	3259-787	1	1	1	0	1	1	1	1	1	1	1
3259	3216	3259-3216	1	1	1	0	1	1	1	1	1	1	1
3259	3242	3259-3242	1	1	1	0	0	1	1	1	1	1	1
3259	3407	3259-3407	1	1	0	0	1	0	0	1	1	1	1
3263	1265	3263-1265	1	1	0	1	1	0	1	0	0	1	1
3267	1611	3267-1611	1	1	1	1	1	1	1	1	1	1	1
3268	2803	3268-2803	1	1	1	1	1	1	1	1	1	1	1
3273	1032	3273-1032	1	1	1	1	1	1	1	1	1	1	1
3288	46	3288-46	1	1	1	1	1	1	1	1	1	1	1
3288	3654	3288-3654	1	1	1	1	1	1	1	1	1	1	1
3288	796	3288-796	1	1	1	1	1	1	1	1	1	1	1
3288	1175	3288-1175	1	1	1	1	1	1	1	1	1	1	1
3288	1977	3288-1977	1	1	1	1	1	1	1	1	1	1	1
3288	1259	3288-1259	1	1	1	1	1	1	1	1	1	1	1
3288	2165	3288-2165	1	1	1	1	1	1	1	1	1	1	1
3288	3697	3288-3697	1	1	1	1	1	1	1	1	1	1	1
3293	1404	3293-1404	1	1	1	1	1	1	1	1	1	1	1
3297	328	3297-328	1	1	1	1	1	1	1	1	1	1	1
3297	1932	3297-1932	1	1	1	1	1	1	1	1	1	1	1
3297	2829	3297-2829	1	1	1	1	1	1	1	1	1	1	1
3297	1011	3297-1011	1	1	1	1	1	1	1	1	1	1	1
3297	1411	3297-1411	1	0	1	0	1	1	0	1	1	1	0
3297	1404	3297-1404	1	1	1	1	1	1	1	1	1	1	1
3309	2403	3309-2403	1	1	1	1	1	1	1	1	1	1	1
3309	517	3309-517	1	1	1	1	1	1	1	1	1	1	1
3309	2695	3309-2695	1	1	1	1	0	1	1	1	1	1	1
3318	2695	3318-2695	1	1	1	1	0	1	1	1	1	1	1
3326	3580	3326-3580	1	1	1	0	1	1	1	1	1	1	1
3326	194	3326-194	1	1	1	0	1	1	1	1	1	1	1
3327	776	3327-776	1	0	1	1	1	1	1	1	1	1	1
3332	133	3332-133	1	0	1	1	1	1	1	1	1	1	1
3333	2370	3333-2370	1	1	1	1	0	1	1	1	0	1	1
3345	404	3345-404	0	1	1	1	1	1	1	1	1	1	1
3345	2034	3345-2034	0	1	1	1	1	1	1	1	1	1	1
3345	3944	3345-3944	0	0	1	1	1	1	1	1	1	1	1
3345	1743	3345-1743	0	1	1	1	1	1	1	1	1	1	1
3345	1709	3345-1709	0	1	0	1	1	0	1	0	1	1	1
3350	968	3350-968	1	1	1	1	1	1	1	1	1	1	1
3350	2931	3350-2931	1	1	1	1	1	1	1	1	1	1	1
3350	2370	3350-2370	1	1	1	1	0	1	1	1	1	1	1
3377	3087	3377-3087	1	1	1	1	1	1	1	1	1	1	1
3377	3973	3377-3973	1	1	1	1	1	1	1	1	1	1	1
3386	3655	3386-3655	0	1	1	1	1	1	1	1	1	1	1
3386	363	3386-363	0	1	1	1	1	1	1	1	1	1	1
3388	2793	3388-2793	1	1	1	1	1	1	1	1	1	1	1
3391	1672	3391-1672	1	1	1	1	1	1	1	1	1	1	1
3391	851	3391-851	1	1	1	1	1	1	1	1	1	1	1
3391	502	3391-502	1	1	1	1	1	1	1	1	1	1	1
3391	1347	3391-1347	1	1	1	1	1	1	1	1	1	1	1
3391	3930	3391-3930	1	1	0	1	1	0	1	0	0	1	1
3402	1721	3402-1721	1	1	1	1	1	1	1	1	1	1	1
3402	1575	3402-1575	1	1	1	1	1	1	1	1	1	1	1
3402	2512	3402-2512	1	1	1	1	1	1	1	1	1	1	1
3404	1192	3404-1192	1	1	1	1	1	1	1	1	1	1	1
3407	1659	3407-1659	1	1	0	0	1	0	0	1	1	1	1
3407	3093	3407-3093	1	1	0	0	1	0	0	1	1	1	1
3412	3010	3412-3010	1	1	1	1	1	1	1	1	1	1	1
3413	814	3413-814	1	1	1	1	1	1	1	1	1	1	1
3413	2666	3413-2666	1	1	1	1	1	1	1	1	1	1	1
3417	1037	3417-1037	1	1	1	1	1	1	1	1	1	1	1
3426	2341	3426-2341	1	1	1	1	1	1	1	1	1	1	1
3429	1011	3429-1011	1	1	1	1	1	1	1	1	1	1	1
3429	2931	3429-2931	1	1	1	1	1	1	1	1	1	1	1
3436	2233	3436-2233	1	1	1	1	1	1	1	1	1	1	1
3436	914	3436-914	1	1	1	1	1	1	1	1	1	1	1
3448	2262	3448-2262	1	1	1	1	1	1	1	1	1	1	1
3448	2567	3448-2567	1	1	1	1	1	1	1	1	1	1	1
3448	1095	3448-1095	1	1	1	1	1	1	1	1	1	1	1
3448	3171	3448-3171	1	1	1	1	1	1	1	1	1	1	1
3448	665	3448-665	1	1	1	1	1	1	1	1	1	1	1
3448	2695	3448-2695	1	1	1	1	0	1	1	1	1	1	1
3448	1324	3448-1324	1	1	1	1	1	1	1	1	1	1	1
3448	2136	3448-2136	1	1	1	1	1	1	1	1	1	1	1
3448	1978	3448-1978	1	1	1	1	1	1	1	1	1	1	1
3450	692	3450-692	1	1	1	1	1	1	1	1	1	1	1
3455	469	3455-469	1	1	1	1	1	1	1	1	1	1	1
3457	4102	3457-4102	1	1	1	0	1	1	1	1	1	1	1
3457	3388	3457-3388	1	1	1	1	1	1	1	1	1	1	1
3457	1622	3457-1622	1	1	1	1	1	1	1	1	1	1	1
3457	2793	3457-2793	1	1	1	1	1	1	1	1	1	1	1
3457	2338	3457-2338	1	1	1	1	1	1	1	1	1	1	1
3457	1779	3457-1779	1	1	1	1	1	1	1	1	1	1	1
3457	2025	3457-2025	1	1	1	1	1	1	1	1	1	1	1
3458	3171	3458-3171	1	1	1	1	1	1	1	1	1	1	1
3460	2443	3460-2443	1	1	1	1	1	1	1	1	1	1	1
3460	2375	3460-2375	1	1	1	1	1	1	1	1	1	1	1
3460	2668	3460-2668	1	1	1	1	1	1	1	1	1	1	1
3460	1656	3460-1656	1	1	1	1	1	1	1	1	1	1	1
3460	703	3460-703	1	1	1	1	1	1	1	1	1	1	1
3460	1977	3460-1977	1	1	1	1	1	1	1	1	1	1	1
3460	692	3460-692	1	1	1	1	1	1	1	1	1	1	1
3460	420	3460-420	1	1	1	1	1	1	1	1	1	1	1
3460	2370	3460-2370	1	1	1	1	0	1	1	1	1	1	1
3460	3017	3460-3017	1	1	1	1	1	1	1	1	1	1	1
3460	3757	3460-3757	1	1	1	1	1	1	1	1	1	1	1
3460	2165	3460-2165	1	1	1	1	1	1	1	1	1	1	1
3460	2310	3460-2310	0	0	1	1	1	0	1	1	0	1	0
3464	3396	3464-3396	1	1	1	1	1	1	1	1	1	1	1
3464	1476	3464-1476	1	1	1	0	1	1	1	1	1	1	1
3464	2732	3464-2732	1	1	1	1	1	1	1	1	1	1	1
3466	571	3466-571	1	1	1	1	1	1	1	1	1	1	1
3473	1616	3473-1616	1	1	1	1	1	1	1	1	1	1	1
3473	3746	3473-3746	1	1	1	1	1	1	1	1	1	1	1
3473	298	3473-298	1	1	1	1	1	1	1	1	1	1	1
3473	1743	3473-1743	1	1	1	1	1	1	1	1	1	1	1
3473	156	3473-156	1	1	1	1	1	1	1	1	1	1	1
3473	2169	3473-2169	1	0	1	1	1	1	1	1	1	1	1
3473	587	3473-587	1	1	1	1	1	1	1	1	1	1	1
3481	3171	3481-3171	1	1	1	1	1	1	1	1	1	1	1
3489	126	3489-126	1	1	1	1	1	1	1	1	1	1	1
3490	3846	3490-3846	1	1	1	1	1	1	1	1	1	1	1
3493	1115	3493-1115	1	1	1	1	1	1	1	1	1	1	1
3493	2074	3493-2074	1	1	1	1	1	1	1	1	1	1	1
3493	1789	3493-1789	1	1	1	1	1	1	1	1	1	1	1
3493	1035	3493-1035	1	1	1	1	1	1	1	1	1	1	1
3498	227	3498-227	1	1	1	0	1	1	1	1	1	1	1
3498	2396	3498-2396	1	1	1	0	1	1	1	1	1	1	1
3498	1079	3498-1079	1	1	1	0	1	1	1	1	1	1	1
3505	1421	3505-1421	0	1	1	0	0	1	1	1	1	1	1
3506	64	3506-64	1	1	1	1	1	1	1	1	1	1	1
3506	3093	3506-3093	1	1	1	1	1	1	1	1	1	1	1
3506	3242	3506-3242	1	1	1	1	0	1	1	1	1	1	1
3506	2370	3506-2370	1	1	1	1	0	1	1	1	1	1	1
3517	2110	3517-2110	1	0	0	1	1	0	1	0	0	1	1
3521	298	3521-298	0	0	1	1	0	0	1	1	0	1	1
3533	420	3533-420	1	1	1	1	1	1	1	1	1	1	1
3534	564	3534-564	1	1	1	1	1	1	1	1	1	1	1
3534	3216	3534-3216	1	1	1	1	1	1	1	1	1	1	1
3534	2755	3534-2755	1	1	1	1	1	1	1	1	1	1	1
3534	819	3534-819	1	1	1	1	1	1	1	1	1	1	1
3534	3350	3534-3350	1	1	1	1	1	1	1	1	1	1	1
3534	1801	3534-1801	1	1	1	1	1	1	1	1	1	1	1
3545	2695	3545-2695	1	1	0	1	0	0	1	0	0	1	1
3552	197	3552-197	1	1	1	1	1	1	1	1	1	1	1
3552	3171	3552-3171	1	1	1	1	1	1	1	1	1	1	1
3552	290	3552-290	1	1	1	1	1	1	1	1	1	1	1
3570	3536	3570-3536	1	1	1	1	1	1	1	1	1	1	1
3580	1462	3580-1462	1	1	1	1	1	1	1	1	1	1	1
3581	3654	3581-3654	1	1	1	1	1	1	1	1	1	1	1
3581	2484	3581-2484	1	1	1	1	1	1	1	1	1	1	1
3585	197	3585-197	1	1	1	1	1	1	1	1	1	1	1
3591	2484	3591-2484	1	1	0	1	1	0	1	0	0	1	1
3592	3304	3592-3304	1	1	1	1	1	1	1	1	1	1	1
3592	1285	3592-1285	1	1	1	1	1	1	1	1	1	1	1
3595	3447	3595-3447	1	1	1	1	1	1	1	1	1	1	1
3595	3736	3595-3736	1	1	1	1	1	1	1	1	1	1	1
3598	1011	3598-1011	1	1	1	1	1	1	1	1	1	1	1
3598	736	3598-736	1	1	1	1	1	1	1	1	1	1	1
3598	703	3598-703	1	1	1	1	1	1	1	1	1	1	1
3598	2540	3598-2540	1	1	1	1	1	1	1	1	1	1	1
3598	2521	3598-2521	1	1	1	1	1	1	1	1	1	1	1
3598	1187	3598-1187	1	1	1	1	1	1	1	1	1	1	1
3598	1526	3598-1526	1	0	0	1	1	1	1	1	1	1	1
3598	1023	3598-1023	1	1	1	1	1	1	1	1	1	1	1
3598	832	3598-832	1	1	1	1	1	1	1	1	1	1	1
3598	2074	3598-2074	1	1	1	1	1	1	1	1	1	1	1
3598	1961	3598-1961	1	1	1	1	1	1	1	1	1	1	1
3598	3017	3598-3017	1	1	1	1	1	1	1	1	1	1	1
3598	246	3598-246	1	1	1	1	1	1	1	1	1	1	1
3598	2035	3598-2035	1	1	1	1	1	1	1	1	1	1	1
3598	2913	3598-2913	1	1	1	1	1	1	1	1	1	1	1
3598	4675	3598-4675	1	1	0	0	1	0	0	0	0	1	1
3598	266	3598-266	1	1	0	1	1	0	1	0	0	1	1
3610	3724	3610-3724	1	1	1	1	1	1	1	1	1	1	1
3610	3216	3610-3216	1	1	1	1	1	1	1	1	1	1	1
3610	3628	3610-3628	1	1	1	1	1	1	1	1	1	1	1
3614	1691	3614-1691	0	1	1	1	0	1	1	1	1	1	1
3616	3747	3616-3747	1	1	1	1	1	1	1	1	1	1	1
3619	4145	3619-4145	1	1	1	1	1	1	1	1	1	1	1
3620	126	3620-126	1	1	1	1	1	1	1	1	1	1	1
3625	3839	3625-3839	1	0	1	1	1	1	1	1	1	1	1
3625	644	3625-644	1	1	1	1	1	1	1	1	1	1	1
3635	2601	3635-2601	1	1	1	1	1	1	1	1	1	1	1
3635	2957	3635-2957	1	0	1	1	1	1	1	1	1	1	1
3635	1114	3635-1114	1	1	1	1	1	1	1	1	1	1	1
3635	1254	3635-1254	1	1	1	1	1	1	1	1	1	1	1
3635	2389	3635-2389	1	1	1	1	1	1	1	1	1	1	1
3646	3545	3646-3545	0	1	0	1	1	0	1	0	0	1	1
3649	2398	3649-2398	1	1	1	1	1	1	1	1	1	1	1
3652	568	3652-568	1	1	1	1	1	1	1	1	1	1	1
3654	64	3654-64	1	1	1	1	1	1	1	1	1	1	1
3654	2804	3654-2804	1	1	1	1	1	1	1	1	1	1	1
3654	2799	3654-2799	1	1	1	1	1	1	1	1	1	1	1
3654	2857	3654-2857	1	1	1	0	1	1	1	1	1	1	1
3654	1831	3654-1831	1	0	1	1	1	1	1	1	1	1	1
3654	874	3654-874	1	0	1	1	0	1	1	1	1	1	1
3654	16	3654-16	1	1	1	1	1	1	1	1	1	1	1
3654	2812	3654-2812	1	1	1	1	1	1	1	1	1	1	1
3654	3570	3654-3570	1	1	1	1	1	1	1	1	1	1	1
3654	2283	3654-2283	1	1	1	1	1	1	1	1	1	1	1
3654	1035	3654-1035	1	1	1	1	1	1	1	1	1	1	1
3655	2497	3655-2497	1	1	1	1	1	1	1	1	1	1	1
3663	328	3663-328	1	1	1	1	1	1	1	1	1	1	1
3663	2799	3663-2799	1	1	1	1	1	1	1	1	1	1	1
3663	358	3663-358	1	1	1	1	1	1	1	1	1	1	1
3663	1225	3663-1225	1	1	1	1	1	1	1	1	1	1	1
3663	2536	3663-2536	1	1	1	1	1	1	1	1	1	1	1
3664	350	3664-350	1	1	1	1	1	1	1	1	1	1	1
3677	272	3677-272	1	1	1	0	1	1	1	1	1	1	1
3677	913	3677-913	1	1	1	1	1	1	1	1	1	1	1
3677	1130	3677-1130	1	1	1	1	1	1	1	1	1	1	1
3677	1719	3677-1719	1	1	1	0	1	1	1	1	1	1	1
3683	2370	3683-2370	1	0	1	1	0	1	1	1	1	1	1
3688	4000	3688-4000	1	1	1	0	1	1	1	1	1	1	1
3689	1267	3689-1267	1	1	1	1	1	1	1	1	1	1	1
3691	587	3691-587	1	1	1	1	1	1	1	1	1	1	1
3691	3713	3691-3713	1	0	1	1	1	1	1	1	1	1	1
3693	2271	3693-2271	1	1	0	0	1	0	0	0	0	1	0
3693	1824	3693-1824	1	1	0	1	1	0	1	0	0	1	1
3693	4451	3693-4451	1	1	0	0	1	0	0	0	0	1	0
3693	3570	3693-3570	1	1	0	1	1	0	1	0	0	1	1
3693	2695	3693-2695	1	1	0	1	0	0	1	0	0	1	1
3693	1128	3693-1128	1	1	0	1	1	0	1	0	0	1	1
3693	3903	3693-3903	0	0	0	0	0	0	0	0	0	1	1
3697	3730	3697-3730	1	1	1	1	1	1	1	1	1	1	1
3697	1760	3697-1760	1	1	1	1	1	1	1	1	1	1	1
3697	678	3697-678	1	1	1	1	1	1	1	1	1	1	1
3697	1259	3697-1259	1	1	1	1	1	1	1	1	1	1	1
3697	941	3697-941	1	1	1	1	1	1	1	1	1	1	1
3702	2695	3702-2695	1	1	0	1	0	0	1	0	0	1	1
3710	3724	3710-3724	1	1	1	1	1	1	1	1	1	1	1
3710	3159	3710-3159	1	1	1	1	1	1	1	1	1	1	1
3710	1869	3710-1869	1	1	1	1	1	1	1	1	1	1	1
3713	3473	3713-3473	1	0	1	1	1	1	1	1	1	1	1
3713	298	3713-298	1	0	1	1	1	1	1	1	1	1	1
3713	587	3713-587	1	0	1	1	1	1	1	1	1	1	1
3724	1411	3724-1411	1	0	1	0	1	1	0	1	1	1	0
3730	2383	3730-2383	1	1	1	1	1	1	1	1	1	1	1
3730	764	3730-764	1	1	1	1	1	1	1	1	1	1	1
3730	3879	3730-3879	1	1	1	1	1	1	1	1	1	1	1
3730	27	3730-27	1	1	1	1	1	1	1	1	1	1	1
3730	2512	3730-2512	1	1	1	1	1	1	1	1	1	1	1
3730	4358	3730-4358	1	1	0	1	1	0	1	0	0	1	1
3736	800	3736-800	1	1	1	1	1	1	1	1	1	1	1
3747	1111	3747-1111	1	1	1	1	1	1	1	1	1	1	1
3754	907	3754-907	1	1	1	1	1	1	1	1	1	1	1
3754	1695	3754-1695	1	1	1	1	1	1	1	1	1	1	1
3757	3473	3757-3473	1	1	1	1	1	1	1	1	1	1	1
3757	2349	3757-2349	1	1	1	1	1	1	1	1	1	1	1
3757	1656	3757-1656	1	1	1	1	1	1	1	1	1	1	1
3757	3288	3757-3288	1	1	1	1	1	1	1	1	1	1	1
3757	796	3757-796	1	1	1	1	1	1	1	1	1	1	1
3757	692	3757-692	1	1	1	1	1	1	1	1	1	1	1
3757	357	3757-357	1	1	1	1	1	1	1	1	1	1	1
3757	1694	3757-1694	1	1	1	1	1	1	1	1	1	1	1
3757	1691	3757-1691	0	1	1	1	0	1	1	1	1	1	1
3758	2271	3758-2271	1	1	1	0	1	1	0	1	1	1	0
3758	4451	3758-4451	1	1	1	0	1	1	0	1	1	1	0
3763	379	3763-379	1	1	1	1	1	1	1	1	1	1	1
3763	3620	3763-3620	1	1	1	1	1	1	1	1	1	1	1
3777	1142	3777-1142	1	1	1	1	1	1	1	1	1	1	1
3779	2250	3779-2250	1	1	1	1	1	1	1	1	1	1	1
3788	718	3788-718	1	1	1	1	1	1	1	1	1	1	1
3795	2083	3795-2083	1	1	1	1	1	1	1	1	1	1	1
3795	3143	3795-3143	1	1	1	1	1	1	1	1	1	1	1
3795	3007	3795-3007	1	1	1	1	1	1	1	1	1	1	1
3800	1033	3800-1033	1	1	1	1	1	1	1	1	1	1	1
3800	1728	3800-1728	1	1	1	1	1	1	1	1	1	1	1
3800	1347	3800-1347	1	1	1	1	1	1	1	1	1	1	1
3828	3822	3828-3822	1	0	1	1	1	1	1	1	1	1	1
3828	3872	3828-3872	1	0	1	1	1	1	1	1	1	1	1
3828	3138	3828-3138	1	0	1	1	1	1	1	1	1	1	1
3828	3079	3828-3079	1	0	1	1	0	1	1	1	1	1	1
3832	246	3832-246	1	1	1	1	1	1	1	1	1	1	1
3834	71	3834-71	1	1	0	1	1	0	1	0	0	1	1
3840	3102	3840-3102	0	1	1	1	1	1	0	1	1	1	1
3840	1265	3840-1265	0	1	1	1	1	1	0	1	1	1	1
3845	853	3845-853	1	1	1	1	1	1	1	1	1	1	1
3846	2936	3846-2936	1	1	1	1	1	1	1	1	1	1	1
3846	3374	3846-3374	1	1	1	1	1	1	1	1	1	1	1
3847	112	3847-112	0	1	1	1	0	0	1	0	1	1	1
3848	2799	3848-2799	1	1	1	1	1	1	1	1	1	1	1
3848	220	3848-220	1	1	1	1	1	1	1	1	1	1	1
3848	1801	3848-1801	1	1	1	1	1	1	1	1	1	1	1
3848	2456	3848-2456	1	1	1	1	1	1	1	1	1	1	1
3848	3887	3848-3887	0	0	0	0	1	0	1	0	0	0	1
3858	2931	3858-2931	1	1	1	1	1	1	1	1	1	1	1
3858	2470	3858-2470	1	1	1	1	1	1	1	1	1	1	1
3858	3429	3858-3429	1	1	1	1	1	1	1	1	1	1	1
3859	1259	3859-1259	1	1	1	1	1	1	1	1	1	1	1
3859	1740	3859-1740	1	1	1	1	1	1	1	1	1	1	1
3859	1866	3859-1866	1	1	1	1	1	1	1	1	1	1	1
3859	3684	3859-3684	1	1	1	0	1	1	1	1	1	1	1
3859	3373	3859-3373	0	1	1	1	1	1	1	1	1	1	1
3859	2370	3859-2370	1	1	1	1	0	1	1	1	1	1	1
3860	2695	3860-2695	1	1	1	1	0	1	1	1	1	1	1
3860	2666	3860-2666	1	1	1	1	1	1	1	1	1	1	1
3860	353	3860-353	1	1	0	1	1	0	1	0	0	1	1
3866	1788	3866-1788	1	1	1	1	1	1	1	1	1	1	1
3866	3654	3866-3654	1	1	1	1	1	1	1	1	1	1	1
3866	1273	3866-1273	1	1	1	1	1	1	1	1	1	1	1
3866	2652	3866-2652	1	1	1	1	1	1	1	1	1	1	1
3869	3171	3869-3171	1	1	1	1	1	1	1	1	1	1	1
3872	3822	3872-3822	1	1	1	1	1	1	1	1	1	1	1
3872	65	3872-65	1	1	1	1	1	1	1	1	1	1	1
3872	1321	3872-1321	1	1	1	1	1	1	1	1	1	1	1
3882	3345	3882-3345	0	1	1	1	0	1	1	1	1	1	1
3882	2884	3882-2884	1	1	1	1	0	1	1	1	1	1	1
3882	1192	3882-1192	1	1	1	1	0	1	1	1	1	1	1
3882	2961	3882-2961	1	1	1	1	0	1	1	1	1	1	1
3882	3259	3882-3259	1	1	1	0	0	1	1	1	1	1	1
3882	158	3882-158	1	1	1	1	0	1	1	1	1	1	1
3888	3041	3888-3041	1	1	1	1	1	1	1	1	1	1	1
3888	952	3888-952	1	1	1	1	1	1	1	1	1	1	1
3888	122	3888-122	1	1	1	1	1	1	1	1	1	1	1
3888	1171	3888-1171	1	1	1	1	1	1	1	1	1	1	1
3888	398	3888-398	1	1	1	1	1	1	1	1	1	1	1
3888	2356	3888-2356	1	1	1	1	1	1	1	1	1	1	1
3888	1460	3888-1460	1	1	1	1	1	1	1	1	1	1	1
3903	2484	3903-2484	0	0	0	0	0	1	0	1	1	1	1
3904	1741	3904-1741	1	1	1	1	0	1	1	1	1	1	1
3904	880	3904-880	1	1	1	1	0	1	1	1	1	1	1
3904	2832	3904-2832	1	1	1	1	1	1	1	1	1	1	1
3905	2037	3905-2037	0	1	1	0	0	0	1	1	0	1	1
3906	3220	3906-3220	1	1	1	1	1	1	1	1	1	1	1
3930	2652	3930-2652	1	1	0	1	1	0	1	0	0	1	1
3930	2484	3930-2484	1	1	0	1	1	0	1	0	0	1	1
3935	1601	3935-1601	1	0	1	1	1	1	1	1	1	1	1
3937	3222	3937-3222	1	1	1	1	1	1	1	1	1	1	1
3962	1673	3962-1673	0	1	1	1	1	1	1	1	1	1	1
3962	3201	3962-3201	0	0	0	1	1	0	1	0	0	1	1
3986	2567	3986-2567	1	1	1	1	1	1	1	1	1	1	1
3986	2465	3986-2465	1	1	1	1	1	1	1	1	1	1	1
3986	2652	3986-2652	1	1	1	1	1	1	1	1	1	1	1
3987	3293	3987-3293	1	1	1	1	1	1	1	1	1	1	1
3987	881	3987-881	1	1	1	1	1	1	1	1	1	1	1
3987	2818	3987-2818	1	1	1	1	1	1	1	1	1	1	1
3987	2601	3987-2601	1	1	1	1	1	1	1	1	1	1	1
3987	1348	3987-1348	1	1	1	1	1	1	1	1	1	1	1
3987	3677	3987-3677	1	1	1	1	1	1	1	1	1	1	1
3987	3736	3987-3736	1	1	1	1	1	1	1	1	1	1	1
3987	2936	3987-2936	1	1	1	1	1	1	1	1	1	1	1
3987	2760	3987-2760	1	1	1	1	1	1	1	1	1	1	1
3987	1053	3987-1053	1	1	1	1	1	1	1	1	1	1	1
3987	228	3987-228	1	1	1	1	1	1	1	1	1	1	1
3987	859	3987-859	1	1	1	1	1	1	1	1	1	1	1
3987	546	3987-546	1	1	1	1	1	1	1	1	1	1	1
3987	111	3987-111	1	1	1	1	1	1	1	1	1	1	1
3987	952	3987-952	1	1	1	1	1	1	1	1	1	1	1
3987	1362	3987-1362	1	1	1	1	1	1	1	1	1	1	1
3987	3	3987-3	1	1	1	1	1	1	1	1	1	1	1
3987	1508	3987-1508	1	1	1	1	1	1	1	1	1	1	1
3987	832	3987-832	1	1	1	1	1	1	1	1	1	1	1
3987	3754	3987-3754	1	1	1	1	1	1	1	1	1	1	1
3987	398	3987-398	1	1	1	1	1	1	1	1	1	1	1
3987	161	3987-161	1	1	1	1	1	1	1	1	1	1	1
3992	1947	3992-1947	1	1	1	1	1	1	1	1	1	1	1
3992	2476	3992-2476	1	1	1	1	1	1	1	1	1	1	1
4015	1977	4015-1977	1	1	1	1	1	1	1	1	1	1	1
4024	2471	4024-2471	1	1	1	0	1	1	1	1	1	1	1
4070	452	4070-452	1	1	1	1	1	1	1	1	1	1	1
4078	2271	4078-2271	1	1	1	0	1	1	0	1	1	1	0
4084	2007	4084-2007	0	1	1	1	1	1	1	1	1	1	1
4084	3109	4084-3109	0	1	1	1	1	1	1	1	1	1	1
4084	3342	4084-3342	0	1	1	1	1	1	1	1	1	1	1
4086	2791	4086-2791	1	1	1	1	1	1	1	1	1	1	1
4094	1158	4094-1158	0	1	1	1	1	0	1	1	1	1	1
4097	1263	4097-1263	1	1	1	1	1	1	1	1	1	1	1
4103	883	4103-883	1	1	1	1	1	1	1	1	1	1	1
4112	1950	4112-1950	1	1	1	1	1	1	1	1	1	1	1
4112	3881	4112-3881	1	1	1	1	1	1	1	1	1	1	1
4112	2993	4112-2993	1	1	1	1	1	1	1	1	1	1	1
4137	1011	4137-1011	1	1	1	1	1	1	1	1	1	1	1
4137	2598	4137-2598	1	1	1	1	1	1	1	1	1	1	1
4137	2817	4137-2817	1	1	1	1	1	1	1	1	1	1	1
4137	1437	4137-1437	1	1	1	1	1	1	1	1	1	1	1
4142	1011	4142-1011	1	1	1	1	1	1	1	1	1	1	1
4142	2175	4142-2175	1	1	1	1	1	1	1	1	1	1	1
4142	67	4142-67	1	1	1	1	1	1	1	1	1	1	1
4144	776	4144-776	1	1	0	1	1	0	1	0	0	1	1
4145	306	4145-306	1	1	1	1	1	1	1	1	1	1	1
4145	3350	4145-3350	1	1	1	1	1	1	1	1	1	1	1
4145	4006	4145-4006	1	1	1	1	1	1	1	1	1	1	1
4162	2161	4162-2161	1	1	1	1	0	1	1	1	1	1	1
4162	4086	4162-4086	1	1	1	1	0	1	1	1	1	1	1
4170	771	4170-771	1	1	1	1	1	1	1	1	1	1	1
4197	504	4197-504	1	1	1	1	1	1	1	1	1	1	1
4197	1273	4197-1273	1	1	1	1	1	1	1	1	1	1	1
4197	2695	4197-2695	1	1	1	1	0	1	1	1	1	1	1
4212	665	4212-665	1	1	1	1	0	1	1	1	1	1	1
4212	1888	4212-1888	1	1	1	1	0	1	1	1	1	1	1
4241	1011	4241-1011	1	1	1	1	1	1	1	1	1	1	1
4241	3171	4241-3171	1	1	1	1	1	1	1	1	1	1	1
4270	140	4270-140	1	0	1	1	0	1	1	1	1	1	1
4273	3521	4273-3521	0	0	1	1	0	0	1	1	0	1	1
4275	3093	4275-3093	1	0	1	1	1	1	1	1	1	1	1
4275	3570	4275-3570	1	0	1	1	1	1	1	1	1	1	1
4275	3375	4275-3375	1	0	1	1	1	1	1	1	1	1	1
4275	27	4275-27	1	0	1	1	1	1	1	1	1	1	1
4275	2000	4275-2000	1	0	1	1	1	1	1	1	1	1	1
4275	2370	4275-2370	1	0	1	1	0	1	1	1	1	1	1
4275	3930	4275-3930	1	0	0	1	1	0	1	0	0	1	1
4291	1004	4291-1004	1	1	1	1	1	1	1	1	1	1	1
4292	522	4292-522	1	1	1	1	1	1	1	1	1	1	1
4292	3903	4292-3903	0	0	0	0	0	1	0	1	1	1	1
4301	2732	4301-2732	1	1	1	0	1	0	1	1	1	1	1
4301	2370	4301-2370	1	1	1	0	0	0	1	1	1	1	1
4326	2510	4326-2510	0	1	1	1	1	0	1	1	1	1	1
4339	179	4339-179	0	1	1	1	0	1	1	0	1	1	1
4359	2290	4359-2290	1	0	0	1	1	0	1	1	0	1	1
4359	2263	4359-2263	1	0	0	1	1	0	1	1	0	1	1
4413	2312	4413-2312	1	1	1	1	1	1	1	1	1	1	1
4413	675	4413-675	1	1	1	1	1	1	1	1	1	1	1
4451	1998	4451-1998	1	1	1	0	1	1	0	1	1	1	0
4451	404	4451-404	1	1	1	0	1	1	0	1	1	1	0
4451	2804	4451-2804	1	1	1	0	1	1	0	1	1	1	0
4451	98	4451-98	1	1	1	0	1	1	0	1	1	1	0
4451	3536	4451-3536	1	1	1	0	1	1	0	1	1	1	0
4451	1224	4451-1224	1	1	1	0	1	1	0	1	1	1	0
4451	482	4451-482	1	1	1	0	1	1	0	1	1	1	0
4451	2597	4451-2597	1	1	1	0	1	1	0	1	1	1	0
4451	1913	4451-1913	1	1	0	0	1	1	0	1	1	1	0
4451	2356	4451-2356	1	1	1	0	1	1	0	1	1	1	0
4451	2510	4451-2510	1	1	1	0	1	0	0	1	1	1	0
4462	300	4462-300	1	1	1	0	0	0	0	1	1	1	1
4477	2546	4477-2546	1	1	0	1	0	0	1	0	0	1	1
4477	2476	4477-2476	1	1	0	1	1	0	1	0	0	1	1
4837	989	4837-989	0	0	0	0	0	1	0	0	0	1	1
10	3065	10-3065	1	1	0	1	1	0	1	0	0	1	1
2975	3065	2975-3065	1	1	1	1	1	1	1	1	1	1	1
2975	10	2975-10	1	1	0	1	1	0	1	0	0	1	1
2975	1449	2975-1449	1	1	0	1	1	1	1	0	0	1	1
785	3065	785-3065	1	1	1	1	1	1	1	1	1	1	1
1413	10	1413-10	1	1	0	1	1	0	1	0	0	1	1
1413	3065	1413-3065	1	1	1	1	1	1	1	1	1	1	1
785	10	785-10	1	1	0	1	1	0	1	0	0	1	1
2838	2404	2838-2404	1	1	1	1	1	1	1	1	1	1	1
[truncated: 49 more rows]
